# Supplementary material for: Improved Bacterial 16S rRNA Gene (V4 and V4-5) and Fungal Internal Transcribed Spacer Marker Gene Primers for Microbial Community Surveys
Source: mSystems. 2015 Dec 22;1(1):e00009-15. doi: 10.1128/mSystems.00009-15 (PMC5069754; doi:10.1128/mSystems.00009-15)
Supplement: Table S1 [file sys001160029st1.xlsx]

## Sheet: 515f806rOriginal
Sequencing and PCR primers for the 515f/806r construct
Modified from text put together orginally by Greg Caporaso
-------------------------
Read 1 sequencing primer:
-------------------------
Forward primer pad	Forward primer linker	515f forward primer	Complete Construct
TATGGTAATT	GT	GTGCCAGCMGCCGCGGTAA	TATGGTAATTGTGTGCCAGCMGCCGCGGTAA
-------------------------
Read 2 sequencing primer:
-------------------------
Reverse Primer Pad	Reverse Primer Linker	806r reverse primer	Complete Construct
AGTCAGTCAG	CC	GGACTACHVGGGTWTCTAAT	AGTCAGTCAGCCGGACTACHVGGGTWTCTAAT
----------------------
Index sequence primer:
----------------------
RC of reverse primer	RC of reverse primer linker	RC of reverse primer pad	Complete Construct
ATTAGAWACCCBDGTAGTCC	GG	CTGACTGACT	ATTAGAWACCCBDGTAGTCCGGCTGACTGACT
------------------------------------------
515F (forward primer) PCR primer sequence:
------------------------------------------
Field number (space-delimited), description:
5' Illumina adapter	Forward primer pad	Forward primer linker	515f forward primer	Complete Construct
AATGATACGGCGACCACCGAGATCTACAC	TATGGTAATT	GT	GTGCCAGCMGCCGCGGTAA	AATGATACGGCGACCACCGAGATCTACACTATGGTAATTGTGTGCCAGCMGCCGCGGTAA
-------------------------------------------------------------------------------------
806R (reverse primer) PCR primer sequence (each sequence contains different barcode):
-------------------------------------------------------------------------------------
2168 GoLay barcoded reverse PCR primers. Each primer is followed by a barcode identifier
generated specifically for this set of primers.
Field number (space-delimited), description:
1, Reverse complement of 3' Illumina adapter
2, Golay barcode
3, Reverse primer pad
4, Reverse primer linker
5, Reverse primer
RC of 3' Illumina adapter	Golay barocde	Reverse primer pad	Reverse primer linker	806r reverse primer	Complete Construct	Name
CAAGCAGAAGACGGCATACGAGAT	TCCCTTGTCTCC	AGTCAGTCAG	CC	GGACTACHVGGGTWTCTAAT	CAAGCAGAAGACGGCATACGAGATTCCCTTGTCTCCAGTCAGTCAGCCGGACTACHVGGGTWTCTAAT	806rcbc0
CAAGCAGAAGACGGCATACGAGAT	ACGAGACTGATT	AGTCAGTCAG	CC	GGACTACHVGGGTWTCTAAT	CAAGCAGAAGACGGCATACGAGATACGAGACTGATTAGTCAGTCAGCCGGACTACHVGGGTWTCTAAT	806rcbc1
CAAGCAGAAGACGGCATACGAGAT	GCTGTACGGATT	AGTCAGTCAG	CC	GGACTACHVGGGTWTCTAAT	CAAGCAGAAGACGGCATACGAGATGCTGTACGGATTAGTCAGTCAGCCGGACTACHVGGGTWTCTAAT	806rcbc2
CAAGCAGAAGACGGCATACGAGAT	ATCACCAGGTGT	AGTCAGTCAG	CC	GGACTACHVGGGTWTCTAAT	CAAGCAGAAGACGGCATACGAGATATCACCAGGTGTAGTCAGTCAGCCGGACTACHVGGGTWTCTAAT	806rcbc3
CAAGCAGAAGACGGCATACGAGAT	TGGTCAACGATA	AGTCAGTCAG	CC	GGACTACHVGGGTWTCTAAT	CAAGCAGAAGACGGCATACGAGATTGGTCAACGATAAGTCAGTCAGCCGGACTACHVGGGTWTCTAAT	806rcbc4
CAAGCAGAAGACGGCATACGAGAT	ATCGCACAGTAA	AGTCAGTCAG	CC	GGACTACHVGGGTWTCTAAT	CAAGCAGAAGACGGCATACGAGATATCGCACAGTAAAGTCAGTCAGCCGGACTACHVGGGTWTCTAAT	806rcbc5
CAAGCAGAAGACGGCATACGAGAT	GTCGTGTAGCCT	AGTCAGTCAG	CC	GGACTACHVGGGTWTCTAAT	CAAGCAGAAGACGGCATACGAGATGTCGTGTAGCCTAGTCAGTCAGCCGGACTACHVGGGTWTCTAAT	806rcbc6
CAAGCAGAAGACGGCATACGAGAT	AGCGGAGGTTAG	AGTCAGTCAG	CC	GGACTACHVGGGTWTCTAAT	CAAGCAGAAGACGGCATACGAGATAGCGGAGGTTAGAGTCAGTCAGCCGGACTACHVGGGTWTCTAAT	806rcbc7
CAAGCAGAAGACGGCATACGAGAT	ATCCTTTGGTTC	AGTCAGTCAG	CC	GGACTACHVGGGTWTCTAAT	CAAGCAGAAGACGGCATACGAGATATCCTTTGGTTCAGTCAGTCAGCCGGACTACHVGGGTWTCTAAT	806rcbc8
CAAGCAGAAGACGGCATACGAGAT	TACAGCGCATAC	AGTCAGTCAG	CC	GGACTACHVGGGTWTCTAAT	CAAGCAGAAGACGGCATACGAGATTACAGCGCATACAGTCAGTCAGCCGGACTACHVGGGTWTCTAAT	806rcbc9
CAAGCAGAAGACGGCATACGAGAT	ACCGGTATGTAC	AGTCAGTCAG	CC	GGACTACHVGGGTWTCTAAT	CAAGCAGAAGACGGCATACGAGATACCGGTATGTACAGTCAGTCAGCCGGACTACHVGGGTWTCTAAT	806rcbc10
CAAGCAGAAGACGGCATACGAGAT	AATTGTGTCGGA	AGTCAGTCAG	CC	GGACTACHVGGGTWTCTAAT	CAAGCAGAAGACGGCATACGAGATAATTGTGTCGGAAGTCAGTCAGCCGGACTACHVGGGTWTCTAAT	806rcbc11
CAAGCAGAAGACGGCATACGAGAT	TGCATACACTGG	AGTCAGTCAG	CC	GGACTACHVGGGTWTCTAAT	CAAGCAGAAGACGGCATACGAGATTGCATACACTGGAGTCAGTCAGCCGGACTACHVGGGTWTCTAAT	806rcbc12
CAAGCAGAAGACGGCATACGAGAT	AGTCGAACGAGG	AGTCAGTCAG	CC	GGACTACHVGGGTWTCTAAT	CAAGCAGAAGACGGCATACGAGATAGTCGAACGAGGAGTCAGTCAGCCGGACTACHVGGGTWTCTAAT	806rcbc13
CAAGCAGAAGACGGCATACGAGAT	ACCAGTGACTCA	AGTCAGTCAG	CC	GGACTACHVGGGTWTCTAAT	CAAGCAGAAGACGGCATACGAGATACCAGTGACTCAAGTCAGTCAGCCGGACTACHVGGGTWTCTAAT	806rcbc14
CAAGCAGAAGACGGCATACGAGAT	GAATACCAAGTC	AGTCAGTCAG	CC	GGACTACHVGGGTWTCTAAT	CAAGCAGAAGACGGCATACGAGATGAATACCAAGTCAGTCAGTCAGCCGGACTACHVGGGTWTCTAAT	806rcbc15
CAAGCAGAAGACGGCATACGAGAT	GTAGATCGTGTA	AGTCAGTCAG	CC	GGACTACHVGGGTWTCTAAT	CAAGCAGAAGACGGCATACGAGATGTAGATCGTGTAAGTCAGTCAGCCGGACTACHVGGGTWTCTAAT	806rcbc16
CAAGCAGAAGACGGCATACGAGAT	TAACGTGTGTGC	AGTCAGTCAG	CC	GGACTACHVGGGTWTCTAAT	CAAGCAGAAGACGGCATACGAGATTAACGTGTGTGCAGTCAGTCAGCCGGACTACHVGGGTWTCTAAT	806rcbc17
CAAGCAGAAGACGGCATACGAGAT	CATTATGGCGTG	AGTCAGTCAG	CC	GGACTACHVGGGTWTCTAAT	CAAGCAGAAGACGGCATACGAGATCATTATGGCGTGAGTCAGTCAGCCGGACTACHVGGGTWTCTAAT	806rcbc18
CAAGCAGAAGACGGCATACGAGAT	CCAATACGCCTG	AGTCAGTCAG	CC	GGACTACHVGGGTWTCTAAT	CAAGCAGAAGACGGCATACGAGATCCAATACGCCTGAGTCAGTCAGCCGGACTACHVGGGTWTCTAAT	806rcbc19
CAAGCAGAAGACGGCATACGAGAT	GATCTGCGATCC	AGTCAGTCAG	CC	GGACTACHVGGGTWTCTAAT	CAAGCAGAAGACGGCATACGAGATGATCTGCGATCCAGTCAGTCAGCCGGACTACHVGGGTWTCTAAT	806rcbc20
CAAGCAGAAGACGGCATACGAGAT	CAGCTCATCAGC	AGTCAGTCAG	CC	GGACTACHVGGGTWTCTAAT	CAAGCAGAAGACGGCATACGAGATCAGCTCATCAGCAGTCAGTCAGCCGGACTACHVGGGTWTCTAAT	806rcbc21
CAAGCAGAAGACGGCATACGAGAT	CAAACAACAGCT	AGTCAGTCAG	CC	GGACTACHVGGGTWTCTAAT	CAAGCAGAAGACGGCATACGAGATCAAACAACAGCTAGTCAGTCAGCCGGACTACHVGGGTWTCTAAT	806rcbc22
CAAGCAGAAGACGGCATACGAGAT	GCAACACCATCC	AGTCAGTCAG	CC	GGACTACHVGGGTWTCTAAT	CAAGCAGAAGACGGCATACGAGATGCAACACCATCCAGTCAGTCAGCCGGACTACHVGGGTWTCTAAT	806rcbc23
CAAGCAGAAGACGGCATACGAGAT	GCGATATATCGC	AGTCAGTCAG	CC	GGACTACHVGGGTWTCTAAT	CAAGCAGAAGACGGCATACGAGATGCGATATATCGCAGTCAGTCAGCCGGACTACHVGGGTWTCTAAT	806rcbc24
CAAGCAGAAGACGGCATACGAGAT	CGAGCAATCCTA	AGTCAGTCAG	CC	GGACTACHVGGGTWTCTAAT	CAAGCAGAAGACGGCATACGAGATCGAGCAATCCTAAGTCAGTCAGCCGGACTACHVGGGTWTCTAAT	806rcbc25
CAAGCAGAAGACGGCATACGAGAT	AGTCGTGCACAT	AGTCAGTCAG	CC	GGACTACHVGGGTWTCTAAT	CAAGCAGAAGACGGCATACGAGATAGTCGTGCACATAGTCAGTCAGCCGGACTACHVGGGTWTCTAAT	806rcbc26
CAAGCAGAAGACGGCATACGAGAT	GTATCTGCGCGT	AGTCAGTCAG	CC	GGACTACHVGGGTWTCTAAT	CAAGCAGAAGACGGCATACGAGATGTATCTGCGCGTAGTCAGTCAGCCGGACTACHVGGGTWTCTAAT	806rcbc27
CAAGCAGAAGACGGCATACGAGAT	CGAGGGAAAGTC	AGTCAGTCAG	CC	GGACTACHVGGGTWTCTAAT	CAAGCAGAAGACGGCATACGAGATCGAGGGAAAGTCAGTCAGTCAGCCGGACTACHVGGGTWTCTAAT	806rcbc28
CAAGCAGAAGACGGCATACGAGAT	CAAATTCGGGAT	AGTCAGTCAG	CC	GGACTACHVGGGTWTCTAAT	CAAGCAGAAGACGGCATACGAGATCAAATTCGGGATAGTCAGTCAGCCGGACTACHVGGGTWTCTAAT	806rcbc29
CAAGCAGAAGACGGCATACGAGAT	AGATTGACCAAC	AGTCAGTCAG	CC	GGACTACHVGGGTWTCTAAT	CAAGCAGAAGACGGCATACGAGATAGATTGACCAACAGTCAGTCAGCCGGACTACHVGGGTWTCTAAT	806rcbc30
CAAGCAGAAGACGGCATACGAGAT	AGTTACGAGCTA	AGTCAGTCAG	CC	GGACTACHVGGGTWTCTAAT	CAAGCAGAAGACGGCATACGAGATAGTTACGAGCTAAGTCAGTCAGCCGGACTACHVGGGTWTCTAAT	806rcbc31
CAAGCAGAAGACGGCATACGAGAT	GCATATGCACTG	AGTCAGTCAG	CC	GGACTACHVGGGTWTCTAAT	CAAGCAGAAGACGGCATACGAGATGCATATGCACTGAGTCAGTCAGCCGGACTACHVGGGTWTCTAAT	806rcbc32
CAAGCAGAAGACGGCATACGAGAT	CAACTCCCGTGA	AGTCAGTCAG	CC	GGACTACHVGGGTWTCTAAT	CAAGCAGAAGACGGCATACGAGATCAACTCCCGTGAAGTCAGTCAGCCGGACTACHVGGGTWTCTAAT	806rcbc33
CAAGCAGAAGACGGCATACGAGAT	TTGCGTTAGCAG	AGTCAGTCAG	CC	GGACTACHVGGGTWTCTAAT	CAAGCAGAAGACGGCATACGAGATTTGCGTTAGCAGAGTCAGTCAGCCGGACTACHVGGGTWTCTAAT	806rcbc34
CAAGCAGAAGACGGCATACGAGAT	TACGAGCCCTAA	AGTCAGTCAG	CC	GGACTACHVGGGTWTCTAAT	CAAGCAGAAGACGGCATACGAGATTACGAGCCCTAAAGTCAGTCAGCCGGACTACHVGGGTWTCTAAT	806rcbc35
CAAGCAGAAGACGGCATACGAGAT	CACTACGCTAGA	AGTCAGTCAG	CC	GGACTACHVGGGTWTCTAAT	CAAGCAGAAGACGGCATACGAGATCACTACGCTAGAAGTCAGTCAGCCGGACTACHVGGGTWTCTAAT	806rcbc36
CAAGCAGAAGACGGCATACGAGAT	TGCAGTCCTCGA	AGTCAGTCAG	CC	GGACTACHVGGGTWTCTAAT	CAAGCAGAAGACGGCATACGAGATTGCAGTCCTCGAAGTCAGTCAGCCGGACTACHVGGGTWTCTAAT	806rcbc37
CAAGCAGAAGACGGCATACGAGAT	ACCATAGCTCCG	AGTCAGTCAG	CC	GGACTACHVGGGTWTCTAAT	CAAGCAGAAGACGGCATACGAGATACCATAGCTCCGAGTCAGTCAGCCGGACTACHVGGGTWTCTAAT	806rcbc38
CAAGCAGAAGACGGCATACGAGAT	TCGACATCTCTT	AGTCAGTCAG	CC	GGACTACHVGGGTWTCTAAT	CAAGCAGAAGACGGCATACGAGATTCGACATCTCTTAGTCAGTCAGCCGGACTACHVGGGTWTCTAAT	806rcbc39
CAAGCAGAAGACGGCATACGAGAT	GAACACTTTGGA	AGTCAGTCAG	CC	GGACTACHVGGGTWTCTAAT	CAAGCAGAAGACGGCATACGAGATGAACACTTTGGAAGTCAGTCAGCCGGACTACHVGGGTWTCTAAT	806rcbc40
CAAGCAGAAGACGGCATACGAGAT	GAGCCATCTGTA	AGTCAGTCAG	CC	GGACTACHVGGGTWTCTAAT	CAAGCAGAAGACGGCATACGAGATGAGCCATCTGTAAGTCAGTCAGCCGGACTACHVGGGTWTCTAAT	806rcbc41
CAAGCAGAAGACGGCATACGAGAT	TTGGGTACACGT	AGTCAGTCAG	CC	GGACTACHVGGGTWTCTAAT	CAAGCAGAAGACGGCATACGAGATTTGGGTACACGTAGTCAGTCAGCCGGACTACHVGGGTWTCTAAT	806rcbc42
CAAGCAGAAGACGGCATACGAGAT	AAGGCGCTCCTT	AGTCAGTCAG	CC	GGACTACHVGGGTWTCTAAT	CAAGCAGAAGACGGCATACGAGATAAGGCGCTCCTTAGTCAGTCAGCCGGACTACHVGGGTWTCTAAT	806rcbc43
CAAGCAGAAGACGGCATACGAGAT	TAATACGGATCG	AGTCAGTCAG	CC	GGACTACHVGGGTWTCTAAT	CAAGCAGAAGACGGCATACGAGATTAATACGGATCGAGTCAGTCAGCCGGACTACHVGGGTWTCTAAT	806rcbc44
CAAGCAGAAGACGGCATACGAGAT	TCGGAATTAGAC	AGTCAGTCAG	CC	GGACTACHVGGGTWTCTAAT	CAAGCAGAAGACGGCATACGAGATTCGGAATTAGACAGTCAGTCAGCCGGACTACHVGGGTWTCTAAT	806rcbc45
CAAGCAGAAGACGGCATACGAGAT	TGTGAATTCGGA	AGTCAGTCAG	CC	GGACTACHVGGGTWTCTAAT	CAAGCAGAAGACGGCATACGAGATTGTGAATTCGGAAGTCAGTCAGCCGGACTACHVGGGTWTCTAAT	806rcbc46
CAAGCAGAAGACGGCATACGAGAT	CATTCGTGGCGT	AGTCAGTCAG	CC	GGACTACHVGGGTWTCTAAT	CAAGCAGAAGACGGCATACGAGATCATTCGTGGCGTAGTCAGTCAGCCGGACTACHVGGGTWTCTAAT	806rcbc47
CAAGCAGAAGACGGCATACGAGAT	TACTACGTGGCC	AGTCAGTCAG	CC	GGACTACHVGGGTWTCTAAT	CAAGCAGAAGACGGCATACGAGATTACTACGTGGCCAGTCAGTCAGCCGGACTACHVGGGTWTCTAAT	806rcbc48
CAAGCAGAAGACGGCATACGAGAT	GGCCAGTTCCTA	AGTCAGTCAG	CC	GGACTACHVGGGTWTCTAAT	CAAGCAGAAGACGGCATACGAGATGGCCAGTTCCTAAGTCAGTCAGCCGGACTACHVGGGTWTCTAAT	806rcbc49
CAAGCAGAAGACGGCATACGAGAT	GATGTTCGCTAG	AGTCAGTCAG	CC	GGACTACHVGGGTWTCTAAT	CAAGCAGAAGACGGCATACGAGATGATGTTCGCTAGAGTCAGTCAGCCGGACTACHVGGGTWTCTAAT	806rcbc50
CAAGCAGAAGACGGCATACGAGAT	CTATCTCCTGTC	AGTCAGTCAG	CC	GGACTACHVGGGTWTCTAAT	CAAGCAGAAGACGGCATACGAGATCTATCTCCTGTCAGTCAGTCAGCCGGACTACHVGGGTWTCTAAT	806rcbc51
CAAGCAGAAGACGGCATACGAGAT	ACTCACAGGAAT	AGTCAGTCAG	CC	GGACTACHVGGGTWTCTAAT	CAAGCAGAAGACGGCATACGAGATACTCACAGGAATAGTCAGTCAGCCGGACTACHVGGGTWTCTAAT	806rcbc52
CAAGCAGAAGACGGCATACGAGAT	ATGATGAGCCTC	AGTCAGTCAG	CC	GGACTACHVGGGTWTCTAAT	CAAGCAGAAGACGGCATACGAGATATGATGAGCCTCAGTCAGTCAGCCGGACTACHVGGGTWTCTAAT	806rcbc53
CAAGCAGAAGACGGCATACGAGAT	GTCGACAGAGGA	AGTCAGTCAG	CC	GGACTACHVGGGTWTCTAAT	CAAGCAGAAGACGGCATACGAGATGTCGACAGAGGAAGTCAGTCAGCCGGACTACHVGGGTWTCTAAT	806rcbc54
CAAGCAGAAGACGGCATACGAGAT	TGTCGCAAATAG	AGTCAGTCAG	CC	GGACTACHVGGGTWTCTAAT	CAAGCAGAAGACGGCATACGAGATTGTCGCAAATAGAGTCAGTCAGCCGGACTACHVGGGTWTCTAAT	806rcbc55
CAAGCAGAAGACGGCATACGAGAT	CATCCCTCTACT	AGTCAGTCAG	CC	GGACTACHVGGGTWTCTAAT	CAAGCAGAAGACGGCATACGAGATCATCCCTCTACTAGTCAGTCAGCCGGACTACHVGGGTWTCTAAT	806rcbc56
CAAGCAGAAGACGGCATACGAGAT	TATACCGCTGCG	AGTCAGTCAG	CC	GGACTACHVGGGTWTCTAAT	CAAGCAGAAGACGGCATACGAGATTATACCGCTGCGAGTCAGTCAGCCGGACTACHVGGGTWTCTAAT	806rcbc57
CAAGCAGAAGACGGCATACGAGAT	AGTTGAGGCATT	AGTCAGTCAG	CC	GGACTACHVGGGTWTCTAAT	CAAGCAGAAGACGGCATACGAGATAGTTGAGGCATTAGTCAGTCAGCCGGACTACHVGGGTWTCTAAT	806rcbc58
CAAGCAGAAGACGGCATACGAGAT	ACAATAGACACC	AGTCAGTCAG	CC	GGACTACHVGGGTWTCTAAT	CAAGCAGAAGACGGCATACGAGATACAATAGACACCAGTCAGTCAGCCGGACTACHVGGGTWTCTAAT	806rcbc59
CAAGCAGAAGACGGCATACGAGAT	CGGTCAATTGAC	AGTCAGTCAG	CC	GGACTACHVGGGTWTCTAAT	CAAGCAGAAGACGGCATACGAGATCGGTCAATTGACAGTCAGTCAGCCGGACTACHVGGGTWTCTAAT	806rcbc60
CAAGCAGAAGACGGCATACGAGAT	GTGGAGTCTCAT	AGTCAGTCAG	CC	GGACTACHVGGGTWTCTAAT	CAAGCAGAAGACGGCATACGAGATGTGGAGTCTCATAGTCAGTCAGCCGGACTACHVGGGTWTCTAAT	806rcbc61
CAAGCAGAAGACGGCATACGAGAT	GCTCGAAGATTC	AGTCAGTCAG	CC	GGACTACHVGGGTWTCTAAT	CAAGCAGAAGACGGCATACGAGATGCTCGAAGATTCAGTCAGTCAGCCGGACTACHVGGGTWTCTAAT	806rcbc62
CAAGCAGAAGACGGCATACGAGAT	AGGCTTACGTGT	AGTCAGTCAG	CC	GGACTACHVGGGTWTCTAAT	CAAGCAGAAGACGGCATACGAGATAGGCTTACGTGTAGTCAGTCAGCCGGACTACHVGGGTWTCTAAT	806rcbc63
CAAGCAGAAGACGGCATACGAGAT	TCTCTACCACTC	AGTCAGTCAG	CC	GGACTACHVGGGTWTCTAAT	CAAGCAGAAGACGGCATACGAGATTCTCTACCACTCAGTCAGTCAGCCGGACTACHVGGGTWTCTAAT	806rcbc64
CAAGCAGAAGACGGCATACGAGAT	ACTTCCAACTTC	AGTCAGTCAG	CC	GGACTACHVGGGTWTCTAAT	CAAGCAGAAGACGGCATACGAGATACTTCCAACTTCAGTCAGTCAGCCGGACTACHVGGGTWTCTAAT	806rcbc65
CAAGCAGAAGACGGCATACGAGAT	CTCACCTAGGAA	AGTCAGTCAG	CC	GGACTACHVGGGTWTCTAAT	CAAGCAGAAGACGGCATACGAGATCTCACCTAGGAAAGTCAGTCAGCCGGACTACHVGGGTWTCTAAT	806rcbc66
CAAGCAGAAGACGGCATACGAGAT	GTGTTGTCGTGC	AGTCAGTCAG	CC	GGACTACHVGGGTWTCTAAT	CAAGCAGAAGACGGCATACGAGATGTGTTGTCGTGCAGTCAGTCAGCCGGACTACHVGGGTWTCTAAT	806rcbc67
CAAGCAGAAGACGGCATACGAGAT	CCACAGATCGAT	AGTCAGTCAG	CC	GGACTACHVGGGTWTCTAAT	CAAGCAGAAGACGGCATACGAGATCCACAGATCGATAGTCAGTCAGCCGGACTACHVGGGTWTCTAAT	806rcbc68
CAAGCAGAAGACGGCATACGAGAT	TATCGACACAAG	AGTCAGTCAG	CC	GGACTACHVGGGTWTCTAAT	CAAGCAGAAGACGGCATACGAGATTATCGACACAAGAGTCAGTCAGCCGGACTACHVGGGTWTCTAAT	806rcbc69
CAAGCAGAAGACGGCATACGAGAT	GATTCCGGCTCA	AGTCAGTCAG	CC	GGACTACHVGGGTWTCTAAT	CAAGCAGAAGACGGCATACGAGATGATTCCGGCTCAAGTCAGTCAGCCGGACTACHVGGGTWTCTAAT	806rcbc70
CAAGCAGAAGACGGCATACGAGAT	CGTAATTGCCGC	AGTCAGTCAG	CC	GGACTACHVGGGTWTCTAAT	CAAGCAGAAGACGGCATACGAGATCGTAATTGCCGCAGTCAGTCAGCCGGACTACHVGGGTWTCTAAT	806rcbc71
CAAGCAGAAGACGGCATACGAGAT	GGTGACTAGTTC	AGTCAGTCAG	CC	GGACTACHVGGGTWTCTAAT	CAAGCAGAAGACGGCATACGAGATGGTGACTAGTTCAGTCAGTCAGCCGGACTACHVGGGTWTCTAAT	806rcbc72
CAAGCAGAAGACGGCATACGAGAT	ATGGGTTCCGTC	AGTCAGTCAG	CC	GGACTACHVGGGTWTCTAAT	CAAGCAGAAGACGGCATACGAGATATGGGTTCCGTCAGTCAGTCAGCCGGACTACHVGGGTWTCTAAT	806rcbc73
CAAGCAGAAGACGGCATACGAGAT	TAGGCATGCTTG	AGTCAGTCAG	CC	GGACTACHVGGGTWTCTAAT	CAAGCAGAAGACGGCATACGAGATTAGGCATGCTTGAGTCAGTCAGCCGGACTACHVGGGTWTCTAAT	806rcbc74
CAAGCAGAAGACGGCATACGAGAT	AACTAGTTCAGG	AGTCAGTCAG	CC	GGACTACHVGGGTWTCTAAT	CAAGCAGAAGACGGCATACGAGATAACTAGTTCAGGAGTCAGTCAGCCGGACTACHVGGGTWTCTAAT	806rcbc75
CAAGCAGAAGACGGCATACGAGAT	ATTCTGCCGAAG	AGTCAGTCAG	CC	GGACTACHVGGGTWTCTAAT	CAAGCAGAAGACGGCATACGAGATATTCTGCCGAAGAGTCAGTCAGCCGGACTACHVGGGTWTCTAAT	806rcbc76
CAAGCAGAAGACGGCATACGAGAT	AGCATGTCCCGT	AGTCAGTCAG	CC	GGACTACHVGGGTWTCTAAT	CAAGCAGAAGACGGCATACGAGATAGCATGTCCCGTAGTCAGTCAGCCGGACTACHVGGGTWTCTAAT	806rcbc77
CAAGCAGAAGACGGCATACGAGAT	GTACGATATGAC	AGTCAGTCAG	CC	GGACTACHVGGGTWTCTAAT	CAAGCAGAAGACGGCATACGAGATGTACGATATGACAGTCAGTCAGCCGGACTACHVGGGTWTCTAAT	806rcbc78
CAAGCAGAAGACGGCATACGAGAT	GTGGTGGTTTCC	AGTCAGTCAG	CC	GGACTACHVGGGTWTCTAAT	CAAGCAGAAGACGGCATACGAGATGTGGTGGTTTCCAGTCAGTCAGCCGGACTACHVGGGTWTCTAAT	806rcbc79
CAAGCAGAAGACGGCATACGAGAT	TAGTATGCGCAA	AGTCAGTCAG	CC	GGACTACHVGGGTWTCTAAT	CAAGCAGAAGACGGCATACGAGATTAGTATGCGCAAAGTCAGTCAGCCGGACTACHVGGGTWTCTAAT	806rcbc80
CAAGCAGAAGACGGCATACGAGAT	TGCGCTGAATGT	AGTCAGTCAG	CC	GGACTACHVGGGTWTCTAAT	CAAGCAGAAGACGGCATACGAGATTGCGCTGAATGTAGTCAGTCAGCCGGACTACHVGGGTWTCTAAT	806rcbc81
CAAGCAGAAGACGGCATACGAGAT	ATGGCTGTCAGT	AGTCAGTCAG	CC	GGACTACHVGGGTWTCTAAT	CAAGCAGAAGACGGCATACGAGATATGGCTGTCAGTAGTCAGTCAGCCGGACTACHVGGGTWTCTAAT	806rcbc82
CAAGCAGAAGACGGCATACGAGAT	GTTCTCTTCTCG	AGTCAGTCAG	CC	GGACTACHVGGGTWTCTAAT	CAAGCAGAAGACGGCATACGAGATGTTCTCTTCTCGAGTCAGTCAGCCGGACTACHVGGGTWTCTAAT	806rcbc83
CAAGCAGAAGACGGCATACGAGAT	CGTAAGATGCCT	AGTCAGTCAG	CC	GGACTACHVGGGTWTCTAAT	CAAGCAGAAGACGGCATACGAGATCGTAAGATGCCTAGTCAGTCAGCCGGACTACHVGGGTWTCTAAT	806rcbc84
CAAGCAGAAGACGGCATACGAGAT	GCGTTCTAGCTG	AGTCAGTCAG	CC	GGACTACHVGGGTWTCTAAT	CAAGCAGAAGACGGCATACGAGATGCGTTCTAGCTGAGTCAGTCAGCCGGACTACHVGGGTWTCTAAT	806rcbc85
CAAGCAGAAGACGGCATACGAGAT	GTTGTTCTGGGA	AGTCAGTCAG	CC	GGACTACHVGGGTWTCTAAT	CAAGCAGAAGACGGCATACGAGATGTTGTTCTGGGAAGTCAGTCAGCCGGACTACHVGGGTWTCTAAT	806rcbc86
CAAGCAGAAGACGGCATACGAGAT	GGACTTCCAGCT	AGTCAGTCAG	CC	GGACTACHVGGGTWTCTAAT	CAAGCAGAAGACGGCATACGAGATGGACTTCCAGCTAGTCAGTCAGCCGGACTACHVGGGTWTCTAAT	806rcbc87
CAAGCAGAAGACGGCATACGAGAT	CTCACAACCGTG	AGTCAGTCAG	CC	GGACTACHVGGGTWTCTAAT	CAAGCAGAAGACGGCATACGAGATCTCACAACCGTGAGTCAGTCAGCCGGACTACHVGGGTWTCTAAT	806rcbc88
CAAGCAGAAGACGGCATACGAGAT	CTGCTATTCCTC	AGTCAGTCAG	CC	GGACTACHVGGGTWTCTAAT	CAAGCAGAAGACGGCATACGAGATCTGCTATTCCTCAGTCAGTCAGCCGGACTACHVGGGTWTCTAAT	806rcbc89
CAAGCAGAAGACGGCATACGAGAT	ATGTCACCGCTG	AGTCAGTCAG	CC	GGACTACHVGGGTWTCTAAT	CAAGCAGAAGACGGCATACGAGATATGTCACCGCTGAGTCAGTCAGCCGGACTACHVGGGTWTCTAAT	806rcbc90
CAAGCAGAAGACGGCATACGAGAT	TGTAACGCCGAT	AGTCAGTCAG	CC	GGACTACHVGGGTWTCTAAT	CAAGCAGAAGACGGCATACGAGATTGTAACGCCGATAGTCAGTCAGCCGGACTACHVGGGTWTCTAAT	806rcbc91
CAAGCAGAAGACGGCATACGAGAT	AGCAGAACATCT	AGTCAGTCAG	CC	GGACTACHVGGGTWTCTAAT	CAAGCAGAAGACGGCATACGAGATAGCAGAACATCTAGTCAGTCAGCCGGACTACHVGGGTWTCTAAT	806rcbc92
CAAGCAGAAGACGGCATACGAGAT	TGGAGTAGGTGG	AGTCAGTCAG	CC	GGACTACHVGGGTWTCTAAT	CAAGCAGAAGACGGCATACGAGATTGGAGTAGGTGGAGTCAGTCAGCCGGACTACHVGGGTWTCTAAT	806rcbc93
CAAGCAGAAGACGGCATACGAGAT	TTGGCTCTATTC	AGTCAGTCAG	CC	GGACTACHVGGGTWTCTAAT	CAAGCAGAAGACGGCATACGAGATTTGGCTCTATTCAGTCAGTCAGCCGGACTACHVGGGTWTCTAAT	806rcbc94
CAAGCAGAAGACGGCATACGAGAT	GATCCCACGTAC	AGTCAGTCAG	CC	GGACTACHVGGGTWTCTAAT	CAAGCAGAAGACGGCATACGAGATGATCCCACGTACAGTCAGTCAGCCGGACTACHVGGGTWTCTAAT	806rcbc95
CAAGCAGAAGACGGCATACGAGAT	TACCGCTTCTTC	AGTCAGTCAG	CC	GGACTACHVGGGTWTCTAAT	CAAGCAGAAGACGGCATACGAGATTACCGCTTCTTCAGTCAGTCAGCCGGACTACHVGGGTWTCTAAT	806rcbc96
CAAGCAGAAGACGGCATACGAGAT	TGTGCGATAACA	AGTCAGTCAG	CC	GGACTACHVGGGTWTCTAAT	CAAGCAGAAGACGGCATACGAGATTGTGCGATAACAAGTCAGTCAGCCGGACTACHVGGGTWTCTAAT	806rcbc97
CAAGCAGAAGACGGCATACGAGAT	GATTATCGACGA	AGTCAGTCAG	CC	GGACTACHVGGGTWTCTAAT	CAAGCAGAAGACGGCATACGAGATGATTATCGACGAAGTCAGTCAGCCGGACTACHVGGGTWTCTAAT	806rcbc98
CAAGCAGAAGACGGCATACGAGAT	GCCTAGCCCAAT	AGTCAGTCAG	CC	GGACTACHVGGGTWTCTAAT	CAAGCAGAAGACGGCATACGAGATGCCTAGCCCAATAGTCAGTCAGCCGGACTACHVGGGTWTCTAAT	806rcbc99
CAAGCAGAAGACGGCATACGAGAT	GATGTATGTGGT	AGTCAGTCAG	CC	GGACTACHVGGGTWTCTAAT	CAAGCAGAAGACGGCATACGAGATGATGTATGTGGTAGTCAGTCAGCCGGACTACHVGGGTWTCTAAT	806rcbc100
CAAGCAGAAGACGGCATACGAGAT	ACTCCTTGTGTT	AGTCAGTCAG	CC	GGACTACHVGGGTWTCTAAT	CAAGCAGAAGACGGCATACGAGATACTCCTTGTGTTAGTCAGTCAGCCGGACTACHVGGGTWTCTAAT	806rcbc101
CAAGCAGAAGACGGCATACGAGAT	GTCACGGACATT	AGTCAGTCAG	CC	GGACTACHVGGGTWTCTAAT	CAAGCAGAAGACGGCATACGAGATGTCACGGACATTAGTCAGTCAGCCGGACTACHVGGGTWTCTAAT	806rcbc102
CAAGCAGAAGACGGCATACGAGAT	GCGAGCGAAGTA	AGTCAGTCAG	CC	GGACTACHVGGGTWTCTAAT	CAAGCAGAAGACGGCATACGAGATGCGAGCGAAGTAAGTCAGTCAGCCGGACTACHVGGGTWTCTAAT	806rcbc103
CAAGCAGAAGACGGCATACGAGAT	ATCTACCGAAGC	AGTCAGTCAG	CC	GGACTACHVGGGTWTCTAAT	CAAGCAGAAGACGGCATACGAGATATCTACCGAAGCAGTCAGTCAGCCGGACTACHVGGGTWTCTAAT	806rcbc104
CAAGCAGAAGACGGCATACGAGAT	ACTTGGTGTAAG	AGTCAGTCAG	CC	GGACTACHVGGGTWTCTAAT	CAAGCAGAAGACGGCATACGAGATACTTGGTGTAAGAGTCAGTCAGCCGGACTACHVGGGTWTCTAAT	806rcbc105
CAAGCAGAAGACGGCATACGAGAT	TCTTGGAGGTCA	AGTCAGTCAG	CC	GGACTACHVGGGTWTCTAAT	CAAGCAGAAGACGGCATACGAGATTCTTGGAGGTCAAGTCAGTCAGCCGGACTACHVGGGTWTCTAAT	806rcbc106
CAAGCAGAAGACGGCATACGAGAT	TCACCTCCTTGT	AGTCAGTCAG	CC	GGACTACHVGGGTWTCTAAT	CAAGCAGAAGACGGCATACGAGATTCACCTCCTTGTAGTCAGTCAGCCGGACTACHVGGGTWTCTAAT	806rcbc107
CAAGCAGAAGACGGCATACGAGAT	GCACACCTGATA	AGTCAGTCAG	CC	GGACTACHVGGGTWTCTAAT	CAAGCAGAAGACGGCATACGAGATGCACACCTGATAAGTCAGTCAGCCGGACTACHVGGGTWTCTAAT	806rcbc108
CAAGCAGAAGACGGCATACGAGAT	GCGACAATTACA	AGTCAGTCAG	CC	GGACTACHVGGGTWTCTAAT	CAAGCAGAAGACGGCATACGAGATGCGACAATTACAAGTCAGTCAGCCGGACTACHVGGGTWTCTAAT	806rcbc109
CAAGCAGAAGACGGCATACGAGAT	TCATGCTCCATT	AGTCAGTCAG	CC	GGACTACHVGGGTWTCTAAT	CAAGCAGAAGACGGCATACGAGATTCATGCTCCATTAGTCAGTCAGCCGGACTACHVGGGTWTCTAAT	806rcbc110
CAAGCAGAAGACGGCATACGAGAT	AGCTGTCAAGCT	AGTCAGTCAG	CC	GGACTACHVGGGTWTCTAAT	CAAGCAGAAGACGGCATACGAGATAGCTGTCAAGCTAGTCAGTCAGCCGGACTACHVGGGTWTCTAAT	806rcbc111
CAAGCAGAAGACGGCATACGAGAT	GAGAGCAACAGA	AGTCAGTCAG	CC	GGACTACHVGGGTWTCTAAT	CAAGCAGAAGACGGCATACGAGATGAGAGCAACAGAAGTCAGTCAGCCGGACTACHVGGGTWTCTAAT	806rcbc112
CAAGCAGAAGACGGCATACGAGAT	TACTCGGGAACT	AGTCAGTCAG	CC	GGACTACHVGGGTWTCTAAT	CAAGCAGAAGACGGCATACGAGATTACTCGGGAACTAGTCAGTCAGCCGGACTACHVGGGTWTCTAAT	806rcbc113
CAAGCAGAAGACGGCATACGAGAT	CGTGCTTAGGCT	AGTCAGTCAG	CC	GGACTACHVGGGTWTCTAAT	CAAGCAGAAGACGGCATACGAGATCGTGCTTAGGCTAGTCAGTCAGCCGGACTACHVGGGTWTCTAAT	806rcbc114
CAAGCAGAAGACGGCATACGAGAT	TACCGAAGGTAT	AGTCAGTCAG	CC	GGACTACHVGGGTWTCTAAT	CAAGCAGAAGACGGCATACGAGATTACCGAAGGTATAGTCAGTCAGCCGGACTACHVGGGTWTCTAAT	806rcbc115
CAAGCAGAAGACGGCATACGAGAT	CACTCATCATTC	AGTCAGTCAG	CC	GGACTACHVGGGTWTCTAAT	CAAGCAGAAGACGGCATACGAGATCACTCATCATTCAGTCAGTCAGCCGGACTACHVGGGTWTCTAAT	806rcbc116
CAAGCAGAAGACGGCATACGAGAT	GTATTTCGGACG	AGTCAGTCAG	CC	GGACTACHVGGGTWTCTAAT	CAAGCAGAAGACGGCATACGAGATGTATTTCGGACGAGTCAGTCAGCCGGACTACHVGGGTWTCTAAT	806rcbc117
CAAGCAGAAGACGGCATACGAGAT	TATCTATCCTGC	AGTCAGTCAG	CC	GGACTACHVGGGTWTCTAAT	CAAGCAGAAGACGGCATACGAGATTATCTATCCTGCAGTCAGTCAGCCGGACTACHVGGGTWTCTAAT	806rcbc118
CAAGCAGAAGACGGCATACGAGAT	TTGCCAAGAGTC	AGTCAGTCAG	CC	GGACTACHVGGGTWTCTAAT	CAAGCAGAAGACGGCATACGAGATTTGCCAAGAGTCAGTCAGTCAGCCGGACTACHVGGGTWTCTAAT	806rcbc119
CAAGCAGAAGACGGCATACGAGAT	AGTAGCGGAAGA	AGTCAGTCAG	CC	GGACTACHVGGGTWTCTAAT	CAAGCAGAAGACGGCATACGAGATAGTAGCGGAAGAAGTCAGTCAGCCGGACTACHVGGGTWTCTAAT	806rcbc120
CAAGCAGAAGACGGCATACGAGAT	GCAATTAGGTAC	AGTCAGTCAG	CC	GGACTACHVGGGTWTCTAAT	CAAGCAGAAGACGGCATACGAGATGCAATTAGGTACAGTCAGTCAGCCGGACTACHVGGGTWTCTAAT	806rcbc121
CAAGCAGAAGACGGCATACGAGAT	CATACCGTGAGT	AGTCAGTCAG	CC	GGACTACHVGGGTWTCTAAT	CAAGCAGAAGACGGCATACGAGATCATACCGTGAGTAGTCAGTCAGCCGGACTACHVGGGTWTCTAAT	806rcbc122
CAAGCAGAAGACGGCATACGAGAT	ATGTGTGTAGAC	AGTCAGTCAG	CC	GGACTACHVGGGTWTCTAAT	CAAGCAGAAGACGGCATACGAGATATGTGTGTAGACAGTCAGTCAGCCGGACTACHVGGGTWTCTAAT	806rcbc123
CAAGCAGAAGACGGCATACGAGAT	CCTGCGAAGTAT	AGTCAGTCAG	CC	GGACTACHVGGGTWTCTAAT	CAAGCAGAAGACGGCATACGAGATCCTGCGAAGTATAGTCAGTCAGCCGGACTACHVGGGTWTCTAAT	806rcbc124
CAAGCAGAAGACGGCATACGAGAT	TTCTCTCGACAT	AGTCAGTCAG	CC	GGACTACHVGGGTWTCTAAT	CAAGCAGAAGACGGCATACGAGATTTCTCTCGACATAGTCAGTCAGCCGGACTACHVGGGTWTCTAAT	806rcbc125
CAAGCAGAAGACGGCATACGAGAT	GCTCTCCGTAGA	AGTCAGTCAG	CC	GGACTACHVGGGTWTCTAAT	CAAGCAGAAGACGGCATACGAGATGCTCTCCGTAGAAGTCAGTCAGCCGGACTACHVGGGTWTCTAAT	806rcbc126
CAAGCAGAAGACGGCATACGAGAT	GTTAAGCTGACC	AGTCAGTCAG	CC	GGACTACHVGGGTWTCTAAT	CAAGCAGAAGACGGCATACGAGATGTTAAGCTGACCAGTCAGTCAGCCGGACTACHVGGGTWTCTAAT	806rcbc127
CAAGCAGAAGACGGCATACGAGAT	ATGCCATGCCGT	AGTCAGTCAG	CC	GGACTACHVGGGTWTCTAAT	CAAGCAGAAGACGGCATACGAGATATGCCATGCCGTAGTCAGTCAGCCGGACTACHVGGGTWTCTAAT	806rcbc128
CAAGCAGAAGACGGCATACGAGAT	GACATTGTCACG	AGTCAGTCAG	CC	GGACTACHVGGGTWTCTAAT	CAAGCAGAAGACGGCATACGAGATGACATTGTCACGAGTCAGTCAGCCGGACTACHVGGGTWTCTAAT	806rcbc129
CAAGCAGAAGACGGCATACGAGAT	GCCAACAACCAT	AGTCAGTCAG	CC	GGACTACHVGGGTWTCTAAT	CAAGCAGAAGACGGCATACGAGATGCCAACAACCATAGTCAGTCAGCCGGACTACHVGGGTWTCTAAT	806rcbc130
CAAGCAGAAGACGGCATACGAGAT	ATCAGTACTAGG	AGTCAGTCAG	CC	GGACTACHVGGGTWTCTAAT	CAAGCAGAAGACGGCATACGAGATATCAGTACTAGGAGTCAGTCAGCCGGACTACHVGGGTWTCTAAT	806rcbc131
CAAGCAGAAGACGGCATACGAGAT	TCCTCGAGCGAT	AGTCAGTCAG	CC	GGACTACHVGGGTWTCTAAT	CAAGCAGAAGACGGCATACGAGATTCCTCGAGCGATAGTCAGTCAGCCGGACTACHVGGGTWTCTAAT	806rcbc132
CAAGCAGAAGACGGCATACGAGAT	ACCCAAGCGTTA	AGTCAGTCAG	CC	GGACTACHVGGGTWTCTAAT	CAAGCAGAAGACGGCATACGAGATACCCAAGCGTTAAGTCAGTCAGCCGGACTACHVGGGTWTCTAAT	806rcbc133
CAAGCAGAAGACGGCATACGAGAT	TGCAGCAAGATT	AGTCAGTCAG	CC	GGACTACHVGGGTWTCTAAT	CAAGCAGAAGACGGCATACGAGATTGCAGCAAGATTAGTCAGTCAGCCGGACTACHVGGGTWTCTAAT	806rcbc134
CAAGCAGAAGACGGCATACGAGAT	AGCAACATTGCA	AGTCAGTCAG	CC	GGACTACHVGGGTWTCTAAT	CAAGCAGAAGACGGCATACGAGATAGCAACATTGCAAGTCAGTCAGCCGGACTACHVGGGTWTCTAAT	806rcbc135
CAAGCAGAAGACGGCATACGAGAT	GATGTGGTGTTA	AGTCAGTCAG	CC	GGACTACHVGGGTWTCTAAT	CAAGCAGAAGACGGCATACGAGATGATGTGGTGTTAAGTCAGTCAGCCGGACTACHVGGGTWTCTAAT	806rcbc136
CAAGCAGAAGACGGCATACGAGAT	CAGAAATGTGTC	AGTCAGTCAG	CC	GGACTACHVGGGTWTCTAAT	CAAGCAGAAGACGGCATACGAGATCAGAAATGTGTCAGTCAGTCAGCCGGACTACHVGGGTWTCTAAT	806rcbc137
CAAGCAGAAGACGGCATACGAGAT	GTAGAGGTAGAG	AGTCAGTCAG	CC	GGACTACHVGGGTWTCTAAT	CAAGCAGAAGACGGCATACGAGATGTAGAGGTAGAGAGTCAGTCAGCCGGACTACHVGGGTWTCTAAT	806rcbc138
CAAGCAGAAGACGGCATACGAGAT	CGTGATCCGCTA	AGTCAGTCAG	CC	GGACTACHVGGGTWTCTAAT	CAAGCAGAAGACGGCATACGAGATCGTGATCCGCTAAGTCAGTCAGCCGGACTACHVGGGTWTCTAAT	806rcbc139
CAAGCAGAAGACGGCATACGAGAT	GGTTATTTGGCG	AGTCAGTCAG	CC	GGACTACHVGGGTWTCTAAT	CAAGCAGAAGACGGCATACGAGATGGTTATTTGGCGAGTCAGTCAGCCGGACTACHVGGGTWTCTAAT	806rcbc140
CAAGCAGAAGACGGCATACGAGAT	GGATCGTAATAC	AGTCAGTCAG	CC	GGACTACHVGGGTWTCTAAT	CAAGCAGAAGACGGCATACGAGATGGATCGTAATACAGTCAGTCAGCCGGACTACHVGGGTWTCTAAT	806rcbc141
CAAGCAGAAGACGGCATACGAGAT	GCATAGCATCAA	AGTCAGTCAG	CC	GGACTACHVGGGTWTCTAAT	CAAGCAGAAGACGGCATACGAGATGCATAGCATCAAAGTCAGTCAGCCGGACTACHVGGGTWTCTAAT	806rcbc142
CAAGCAGAAGACGGCATACGAGAT	GTGTTAGATGTG	AGTCAGTCAG	CC	GGACTACHVGGGTWTCTAAT	CAAGCAGAAGACGGCATACGAGATGTGTTAGATGTGAGTCAGTCAGCCGGACTACHVGGGTWTCTAAT	806rcbc143
CAAGCAGAAGACGGCATACGAGAT	TTAGAGCCATGC	AGTCAGTCAG	CC	GGACTACHVGGGTWTCTAAT	CAAGCAGAAGACGGCATACGAGATTTAGAGCCATGCAGTCAGTCAGCCGGACTACHVGGGTWTCTAAT	806rcbc144
CAAGCAGAAGACGGCATACGAGAT	TGAACCCTATGG	AGTCAGTCAG	CC	GGACTACHVGGGTWTCTAAT	CAAGCAGAAGACGGCATACGAGATTGAACCCTATGGAGTCAGTCAGCCGGACTACHVGGGTWTCTAAT	806rcbc145
CAAGCAGAAGACGGCATACGAGAT	AGAGTCTTGCCA	AGTCAGTCAG	CC	GGACTACHVGGGTWTCTAAT	CAAGCAGAAGACGGCATACGAGATAGAGTCTTGCCAAGTCAGTCAGCCGGACTACHVGGGTWTCTAAT	806rcbc146
CAAGCAGAAGACGGCATACGAGAT	ACAACACTCCGA	AGTCAGTCAG	CC	GGACTACHVGGGTWTCTAAT	CAAGCAGAAGACGGCATACGAGATACAACACTCCGAAGTCAGTCAGCCGGACTACHVGGGTWTCTAAT	806rcbc147
CAAGCAGAAGACGGCATACGAGAT	CGATGCTGTTGA	AGTCAGTCAG	CC	GGACTACHVGGGTWTCTAAT	CAAGCAGAAGACGGCATACGAGATCGATGCTGTTGAAGTCAGTCAGCCGGACTACHVGGGTWTCTAAT	806rcbc148
CAAGCAGAAGACGGCATACGAGAT	ACGACTGCATAA	AGTCAGTCAG	CC	GGACTACHVGGGTWTCTAAT	CAAGCAGAAGACGGCATACGAGATACGACTGCATAAAGTCAGTCAGCCGGACTACHVGGGTWTCTAAT	806rcbc149
CAAGCAGAAGACGGCATACGAGAT	ACGCGAACTAAT	AGTCAGTCAG	CC	GGACTACHVGGGTWTCTAAT	CAAGCAGAAGACGGCATACGAGATACGCGAACTAATAGTCAGTCAGCCGGACTACHVGGGTWTCTAAT	806rcbc150
CAAGCAGAAGACGGCATACGAGAT	AGCTATGTATGG	AGTCAGTCAG	CC	GGACTACHVGGGTWTCTAAT	CAAGCAGAAGACGGCATACGAGATAGCTATGTATGGAGTCAGTCAGCCGGACTACHVGGGTWTCTAAT	806rcbc151
CAAGCAGAAGACGGCATACGAGAT	ACGGGTCATCAT	AGTCAGTCAG	CC	GGACTACHVGGGTWTCTAAT	CAAGCAGAAGACGGCATACGAGATACGGGTCATCATAGTCAGTCAGCCGGACTACHVGGGTWTCTAAT	806rcbc152
CAAGCAGAAGACGGCATACGAGAT	GAAACATCCCAC	AGTCAGTCAG	CC	GGACTACHVGGGTWTCTAAT	CAAGCAGAAGACGGCATACGAGATGAAACATCCCACAGTCAGTCAGCCGGACTACHVGGGTWTCTAAT	806rcbc153
CAAGCAGAAGACGGCATACGAGAT	CGTACTCTCGAG	AGTCAGTCAG	CC	GGACTACHVGGGTWTCTAAT	CAAGCAGAAGACGGCATACGAGATCGTACTCTCGAGAGTCAGTCAGCCGGACTACHVGGGTWTCTAAT	806rcbc154
CAAGCAGAAGACGGCATACGAGAT	TCAGTTCTCGTT	AGTCAGTCAG	CC	GGACTACHVGGGTWTCTAAT	CAAGCAGAAGACGGCATACGAGATTCAGTTCTCGTTAGTCAGTCAGCCGGACTACHVGGGTWTCTAAT	806rcbc155
CAAGCAGAAGACGGCATACGAGAT	TCGTGCGTGTTG	AGTCAGTCAG	CC	GGACTACHVGGGTWTCTAAT	CAAGCAGAAGACGGCATACGAGATTCGTGCGTGTTGAGTCAGTCAGCCGGACTACHVGGGTWTCTAAT	806rcbc156
CAAGCAGAAGACGGCATACGAGAT	GTTATCGCATGG	AGTCAGTCAG	CC	GGACTACHVGGGTWTCTAAT	CAAGCAGAAGACGGCATACGAGATGTTATCGCATGGAGTCAGTCAGCCGGACTACHVGGGTWTCTAAT	806rcbc157
CAAGCAGAAGACGGCATACGAGAT	GATCACGAGAGG	AGTCAGTCAG	CC	GGACTACHVGGGTWTCTAAT	CAAGCAGAAGACGGCATACGAGATGATCACGAGAGGAGTCAGTCAGCCGGACTACHVGGGTWTCTAAT	806rcbc158
CAAGCAGAAGACGGCATACGAGAT	GTAAATTCAGGC	AGTCAGTCAG	CC	GGACTACHVGGGTWTCTAAT	CAAGCAGAAGACGGCATACGAGATGTAAATTCAGGCAGTCAGTCAGCCGGACTACHVGGGTWTCTAAT	806rcbc159
CAAGCAGAAGACGGCATACGAGAT	AGTGTTTCGGAC	AGTCAGTCAG	CC	GGACTACHVGGGTWTCTAAT	CAAGCAGAAGACGGCATACGAGATAGTGTTTCGGACAGTCAGTCAGCCGGACTACHVGGGTWTCTAAT	806rcbc160
CAAGCAGAAGACGGCATACGAGAT	ACACGCGGTTTA	AGTCAGTCAG	CC	GGACTACHVGGGTWTCTAAT	CAAGCAGAAGACGGCATACGAGATACACGCGGTTTAAGTCAGTCAGCCGGACTACHVGGGTWTCTAAT	806rcbc161
CAAGCAGAAGACGGCATACGAGAT	TGGCAAATCTAG	AGTCAGTCAG	CC	GGACTACHVGGGTWTCTAAT	CAAGCAGAAGACGGCATACGAGATTGGCAAATCTAGAGTCAGTCAGCCGGACTACHVGGGTWTCTAAT	806rcbc162
CAAGCAGAAGACGGCATACGAGAT	CACCTTACCTTA	AGTCAGTCAG	CC	GGACTACHVGGGTWTCTAAT	CAAGCAGAAGACGGCATACGAGATCACCTTACCTTAAGTCAGTCAGCCGGACTACHVGGGTWTCTAAT	806rcbc163
CAAGCAGAAGACGGCATACGAGAT	TTAACCTTCCTG	AGTCAGTCAG	CC	GGACTACHVGGGTWTCTAAT	CAAGCAGAAGACGGCATACGAGATTTAACCTTCCTGAGTCAGTCAGCCGGACTACHVGGGTWTCTAAT	806rcbc164
CAAGCAGAAGACGGCATACGAGAT	TGCCGTATGCCA	AGTCAGTCAG	CC	GGACTACHVGGGTWTCTAAT	CAAGCAGAAGACGGCATACGAGATTGCCGTATGCCAAGTCAGTCAGCCGGACTACHVGGGTWTCTAAT	806rcbc165
CAAGCAGAAGACGGCATACGAGAT	CGTGACAATAGT	AGTCAGTCAG	CC	GGACTACHVGGGTWTCTAAT	CAAGCAGAAGACGGCATACGAGATCGTGACAATAGTAGTCAGTCAGCCGGACTACHVGGGTWTCTAAT	806rcbc166
CAAGCAGAAGACGGCATACGAGAT	CGCTACAACTCG	AGTCAGTCAG	CC	GGACTACHVGGGTWTCTAAT	CAAGCAGAAGACGGCATACGAGATCGCTACAACTCGAGTCAGTCAGCCGGACTACHVGGGTWTCTAAT	806rcbc167
CAAGCAGAAGACGGCATACGAGAT	TTAAGACAGTCG	AGTCAGTCAG	CC	GGACTACHVGGGTWTCTAAT	CAAGCAGAAGACGGCATACGAGATTTAAGACAGTCGAGTCAGTCAGCCGGACTACHVGGGTWTCTAAT	806rcbc168
CAAGCAGAAGACGGCATACGAGAT	TCTGCACTGAGC	AGTCAGTCAG	CC	GGACTACHVGGGTWTCTAAT	CAAGCAGAAGACGGCATACGAGATTCTGCACTGAGCAGTCAGTCAGCCGGACTACHVGGGTWTCTAAT	806rcbc169
CAAGCAGAAGACGGCATACGAGAT	CGCAGATTAGTA	AGTCAGTCAG	CC	GGACTACHVGGGTWTCTAAT	CAAGCAGAAGACGGCATACGAGATCGCAGATTAGTAAGTCAGTCAGCCGGACTACHVGGGTWTCTAAT	806rcbc170
CAAGCAGAAGACGGCATACGAGAT	TGGGTCCCACAT	AGTCAGTCAG	CC	GGACTACHVGGGTWTCTAAT	CAAGCAGAAGACGGCATACGAGATTGGGTCCCACATAGTCAGTCAGCCGGACTACHVGGGTWTCTAAT	806rcbc171
CAAGCAGAAGACGGCATACGAGAT	CACTGGTGCATA	AGTCAGTCAG	CC	GGACTACHVGGGTWTCTAAT	CAAGCAGAAGACGGCATACGAGATCACTGGTGCATAAGTCAGTCAGCCGGACTACHVGGGTWTCTAAT	806rcbc172
CAAGCAGAAGACGGCATACGAGAT	AACGTAGGCTCT	AGTCAGTCAG	CC	GGACTACHVGGGTWTCTAAT	CAAGCAGAAGACGGCATACGAGATAACGTAGGCTCTAGTCAGTCAGCCGGACTACHVGGGTWTCTAAT	806rcbc173
CAAGCAGAAGACGGCATACGAGAT	AGTTGTAGTCCG	AGTCAGTCAG	CC	GGACTACHVGGGTWTCTAAT	CAAGCAGAAGACGGCATACGAGATAGTTGTAGTCCGAGTCAGTCAGCCGGACTACHVGGGTWTCTAAT	806rcbc174
CAAGCAGAAGACGGCATACGAGAT	TCGTCAAACCCG	AGTCAGTCAG	CC	GGACTACHVGGGTWTCTAAT	CAAGCAGAAGACGGCATACGAGATTCGTCAAACCCGAGTCAGTCAGCCGGACTACHVGGGTWTCTAAT	806rcbc175
CAAGCAGAAGACGGCATACGAGAT	TAATCGGTGCCA	AGTCAGTCAG	CC	GGACTACHVGGGTWTCTAAT	CAAGCAGAAGACGGCATACGAGATTAATCGGTGCCAAGTCAGTCAGCCGGACTACHVGGGTWTCTAAT	806rcbc176
CAAGCAGAAGACGGCATACGAGAT	TTGATCCGGTAG	AGTCAGTCAG	CC	GGACTACHVGGGTWTCTAAT	CAAGCAGAAGACGGCATACGAGATTTGATCCGGTAGAGTCAGTCAGCCGGACTACHVGGGTWTCTAAT	806rcbc177
CAAGCAGAAGACGGCATACGAGAT	CGGGTGTTTGCT	AGTCAGTCAG	CC	GGACTACHVGGGTWTCTAAT	CAAGCAGAAGACGGCATACGAGATCGGGTGTTTGCTAGTCAGTCAGCCGGACTACHVGGGTWTCTAAT	806rcbc178
CAAGCAGAAGACGGCATACGAGAT	TTGACCGCGGTT	AGTCAGTCAG	CC	GGACTACHVGGGTWTCTAAT	CAAGCAGAAGACGGCATACGAGATTTGACCGCGGTTAGTCAGTCAGCCGGACTACHVGGGTWTCTAAT	806rcbc179
CAAGCAGAAGACGGCATACGAGAT	GTGCAACCAATC	AGTCAGTCAG	CC	GGACTACHVGGGTWTCTAAT	CAAGCAGAAGACGGCATACGAGATGTGCAACCAATCAGTCAGTCAGCCGGACTACHVGGGTWTCTAAT	806rcbc180
CAAGCAGAAGACGGCATACGAGAT	GCTTGAGCTTGA	AGTCAGTCAG	CC	GGACTACHVGGGTWTCTAAT	CAAGCAGAAGACGGCATACGAGATGCTTGAGCTTGAAGTCAGTCAGCCGGACTACHVGGGTWTCTAAT	806rcbc181
CAAGCAGAAGACGGCATACGAGAT	CGCTGTGGATTA	AGTCAGTCAG	CC	GGACTACHVGGGTWTCTAAT	CAAGCAGAAGACGGCATACGAGATCGCTGTGGATTAAGTCAGTCAGCCGGACTACHVGGGTWTCTAAT	806rcbc182
CAAGCAGAAGACGGCATACGAGAT	CTGTCAGTGACC	AGTCAGTCAG	CC	GGACTACHVGGGTWTCTAAT	CAAGCAGAAGACGGCATACGAGATCTGTCAGTGACCAGTCAGTCAGCCGGACTACHVGGGTWTCTAAT	806rcbc183
CAAGCAGAAGACGGCATACGAGAT	ACGATTCGAGTC	AGTCAGTCAG	CC	GGACTACHVGGGTWTCTAAT	CAAGCAGAAGACGGCATACGAGATACGATTCGAGTCAGTCAGTCAGCCGGACTACHVGGGTWTCTAAT	806rcbc184
CAAGCAGAAGACGGCATACGAGAT	GGTTCGGTCCAT	AGTCAGTCAG	CC	GGACTACHVGGGTWTCTAAT	CAAGCAGAAGACGGCATACGAGATGGTTCGGTCCATAGTCAGTCAGCCGGACTACHVGGGTWTCTAAT	806rcbc185
CAAGCAGAAGACGGCATACGAGAT	CTGATCCATCTT	AGTCAGTCAG	CC	GGACTACHVGGGTWTCTAAT	CAAGCAGAAGACGGCATACGAGATCTGATCCATCTTAGTCAGTCAGCCGGACTACHVGGGTWTCTAAT	806rcbc186
CAAGCAGAAGACGGCATACGAGAT	TATGTGCCGGCT	AGTCAGTCAG	CC	GGACTACHVGGGTWTCTAAT	CAAGCAGAAGACGGCATACGAGATTATGTGCCGGCTAGTCAGTCAGCCGGACTACHVGGGTWTCTAAT	806rcbc187
CAAGCAGAAGACGGCATACGAGAT	TGGTCGCATCGT	AGTCAGTCAG	CC	GGACTACHVGGGTWTCTAAT	CAAGCAGAAGACGGCATACGAGATTGGTCGCATCGTAGTCAGTCAGCCGGACTACHVGGGTWTCTAAT	806rcbc188
CAAGCAGAAGACGGCATACGAGAT	TGTAAGACTTGG	AGTCAGTCAG	CC	GGACTACHVGGGTWTCTAAT	CAAGCAGAAGACGGCATACGAGATTGTAAGACTTGGAGTCAGTCAGCCGGACTACHVGGGTWTCTAAT	806rcbc189
CAAGCAGAAGACGGCATACGAGAT	CGGATCTAGTGT	AGTCAGTCAG	CC	GGACTACHVGGGTWTCTAAT	CAAGCAGAAGACGGCATACGAGATCGGATCTAGTGTAGTCAGTCAGCCGGACTACHVGGGTWTCTAAT	806rcbc190
CAAGCAGAAGACGGCATACGAGAT	CGATCTTCGAGC	AGTCAGTCAG	CC	GGACTACHVGGGTWTCTAAT	CAAGCAGAAGACGGCATACGAGATCGATCTTCGAGCAGTCAGTCAGCCGGACTACHVGGGTWTCTAAT	806rcbc191
CAAGCAGAAGACGGCATACGAGAT	GTCGAATTTGCG	AGTCAGTCAG	CC	GGACTACHVGGGTWTCTAAT	CAAGCAGAAGACGGCATACGAGATGTCGAATTTGCGAGTCAGTCAGCCGGACTACHVGGGTWTCTAAT	806rcbc192
CAAGCAGAAGACGGCATACGAGAT	GCATCAGAGTTA	AGTCAGTCAG	CC	GGACTACHVGGGTWTCTAAT	CAAGCAGAAGACGGCATACGAGATGCATCAGAGTTAAGTCAGTCAGCCGGACTACHVGGGTWTCTAAT	806rcbc193
CAAGCAGAAGACGGCATACGAGAT	GTGGTCATCGTA	AGTCAGTCAG	CC	GGACTACHVGGGTWTCTAAT	CAAGCAGAAGACGGCATACGAGATGTGGTCATCGTAAGTCAGTCAGCCGGACTACHVGGGTWTCTAAT	806rcbc194
CAAGCAGAAGACGGCATACGAGAT	CTGAAGGGCGAA	AGTCAGTCAG	CC	GGACTACHVGGGTWTCTAAT	CAAGCAGAAGACGGCATACGAGATCTGAAGGGCGAAAGTCAGTCAGCCGGACTACHVGGGTWTCTAAT	806rcbc195
CAAGCAGAAGACGGCATACGAGAT	CGCTCACAGAAT	AGTCAGTCAG	CC	GGACTACHVGGGTWTCTAAT	CAAGCAGAAGACGGCATACGAGATCGCTCACAGAATAGTCAGTCAGCCGGACTACHVGGGTWTCTAAT	806rcbc196
CAAGCAGAAGACGGCATACGAGAT	ATTCGGTAGTGC	AGTCAGTCAG	CC	GGACTACHVGGGTWTCTAAT	CAAGCAGAAGACGGCATACGAGATATTCGGTAGTGCAGTCAGTCAGCCGGACTACHVGGGTWTCTAAT	806rcbc197
CAAGCAGAAGACGGCATACGAGAT	CGAGCTGTTACC	AGTCAGTCAG	CC	GGACTACHVGGGTWTCTAAT	CAAGCAGAAGACGGCATACGAGATCGAGCTGTTACCAGTCAGTCAGCCGGACTACHVGGGTWTCTAAT	806rcbc198
CAAGCAGAAGACGGCATACGAGAT	CAACACATGCTG	AGTCAGTCAG	CC	GGACTACHVGGGTWTCTAAT	CAAGCAGAAGACGGCATACGAGATCAACACATGCTGAGTCAGTCAGCCGGACTACHVGGGTWTCTAAT	806rcbc199
CAAGCAGAAGACGGCATACGAGAT	ATTCTCTCACGT	AGTCAGTCAG	CC	GGACTACHVGGGTWTCTAAT	CAAGCAGAAGACGGCATACGAGATATTCTCTCACGTAGTCAGTCAGCCGGACTACHVGGGTWTCTAAT	806rcbc200
CAAGCAGAAGACGGCATACGAGAT	CGACTCTAAACG	AGTCAGTCAG	CC	GGACTACHVGGGTWTCTAAT	CAAGCAGAAGACGGCATACGAGATCGACTCTAAACGAGTCAGTCAGCCGGACTACHVGGGTWTCTAAT	806rcbc201
CAAGCAGAAGACGGCATACGAGAT	GTCTTCAGCAAG	AGTCAGTCAG	CC	GGACTACHVGGGTWTCTAAT	CAAGCAGAAGACGGCATACGAGATGTCTTCAGCAAGAGTCAGTCAGCCGGACTACHVGGGTWTCTAAT	806rcbc202
CAAGCAGAAGACGGCATACGAGAT	CGGATAACCTCC	AGTCAGTCAG	CC	GGACTACHVGGGTWTCTAAT	CAAGCAGAAGACGGCATACGAGATCGGATAACCTCCAGTCAGTCAGCCGGACTACHVGGGTWTCTAAT	806rcbc203
CAAGCAGAAGACGGCATACGAGAT	AGGGTGACTTTA	AGTCAGTCAG	CC	GGACTACHVGGGTWTCTAAT	CAAGCAGAAGACGGCATACGAGATAGGGTGACTTTAAGTCAGTCAGCCGGACTACHVGGGTWTCTAAT	806rcbc204
CAAGCAGAAGACGGCATACGAGAT	GACTTCATGCGA	AGTCAGTCAG	CC	GGACTACHVGGGTWTCTAAT	CAAGCAGAAGACGGCATACGAGATGACTTCATGCGAAGTCAGTCAGCCGGACTACHVGGGTWTCTAAT	806rcbc205
CAAGCAGAAGACGGCATACGAGAT	GCCTGTCTGCAA	AGTCAGTCAG	CC	GGACTACHVGGGTWTCTAAT	CAAGCAGAAGACGGCATACGAGATGCCTGTCTGCAAAGTCAGTCAGCCGGACTACHVGGGTWTCTAAT	806rcbc206
CAAGCAGAAGACGGCATACGAGAT	ACTGATGGCCTC	AGTCAGTCAG	CC	GGACTACHVGGGTWTCTAAT	CAAGCAGAAGACGGCATACGAGATACTGATGGCCTCAGTCAGTCAGCCGGACTACHVGGGTWTCTAAT	806rcbc207
CAAGCAGAAGACGGCATACGAGAT	TTCGATGCCGCA	AGTCAGTCAG	CC	GGACTACHVGGGTWTCTAAT	CAAGCAGAAGACGGCATACGAGATTTCGATGCCGCAAGTCAGTCAGCCGGACTACHVGGGTWTCTAAT	806rcbc208
CAAGCAGAAGACGGCATACGAGAT	TGTGGCTCGTGT	AGTCAGTCAG	CC	GGACTACHVGGGTWTCTAAT	CAAGCAGAAGACGGCATACGAGATTGTGGCTCGTGTAGTCAGTCAGCCGGACTACHVGGGTWTCTAAT	806rcbc209
CAAGCAGAAGACGGCATACGAGAT	AACTTTCAGGAG	AGTCAGTCAG	CC	GGACTACHVGGGTWTCTAAT	CAAGCAGAAGACGGCATACGAGATAACTTTCAGGAGAGTCAGTCAGCCGGACTACHVGGGTWTCTAAT	806rcbc210
CAAGCAGAAGACGGCATACGAGAT	TGCACGTGATAA	AGTCAGTCAG	CC	GGACTACHVGGGTWTCTAAT	CAAGCAGAAGACGGCATACGAGATTGCACGTGATAAAGTCAGTCAGCCGGACTACHVGGGTWTCTAAT	806rcbc211
CAAGCAGAAGACGGCATACGAGAT	GTTCGGTGTCCA	AGTCAGTCAG	CC	GGACTACHVGGGTWTCTAAT	CAAGCAGAAGACGGCATACGAGATGTTCGGTGTCCAAGTCAGTCAGCCGGACTACHVGGGTWTCTAAT	806rcbc212
CAAGCAGAAGACGGCATACGAGAT	AAGACAGCTATC	AGTCAGTCAG	CC	GGACTACHVGGGTWTCTAAT	CAAGCAGAAGACGGCATACGAGATAAGACAGCTATCAGTCAGTCAGCCGGACTACHVGGGTWTCTAAT	806rcbc213
CAAGCAGAAGACGGCATACGAGAT	ATTGACCGGTCA	AGTCAGTCAG	CC	GGACTACHVGGGTWTCTAAT	CAAGCAGAAGACGGCATACGAGATATTGACCGGTCAAGTCAGTCAGCCGGACTACHVGGGTWTCTAAT	806rcbc214
CAAGCAGAAGACGGCATACGAGAT	TTCTCCATCACA	AGTCAGTCAG	CC	GGACTACHVGGGTWTCTAAT	CAAGCAGAAGACGGCATACGAGATTTCTCCATCACAAGTCAGTCAGCCGGACTACHVGGGTWTCTAAT	806rcbc215
CAAGCAGAAGACGGCATACGAGAT	CGTAGGTAGAGG	AGTCAGTCAG	CC	GGACTACHVGGGTWTCTAAT	CAAGCAGAAGACGGCATACGAGATCGTAGGTAGAGGAGTCAGTCAGCCGGACTACHVGGGTWTCTAAT	806rcbc216
CAAGCAGAAGACGGCATACGAGAT	ATTTAGGACGAC	AGTCAGTCAG	CC	GGACTACHVGGGTWTCTAAT	CAAGCAGAAGACGGCATACGAGATATTTAGGACGACAGTCAGTCAGCCGGACTACHVGGGTWTCTAAT	806rcbc217
CAAGCAGAAGACGGCATACGAGAT	GGATAGCCAAGG	AGTCAGTCAG	CC	GGACTACHVGGGTWTCTAAT	CAAGCAGAAGACGGCATACGAGATGGATAGCCAAGGAGTCAGTCAGCCGGACTACHVGGGTWTCTAAT	806rcbc218
CAAGCAGAAGACGGCATACGAGAT	TGGTTGGTTACG	AGTCAGTCAG	CC	GGACTACHVGGGTWTCTAAT	CAAGCAGAAGACGGCATACGAGATTGGTTGGTTACGAGTCAGTCAGCCGGACTACHVGGGTWTCTAAT	806rcbc219
CAAGCAGAAGACGGCATACGAGAT	GTCGTCCAAATG	AGTCAGTCAG	CC	GGACTACHVGGGTWTCTAAT	CAAGCAGAAGACGGCATACGAGATGTCGTCCAAATGAGTCAGTCAGCCGGACTACHVGGGTWTCTAAT	806rcbc220
CAAGCAGAAGACGGCATACGAGAT	CAACGTGCTCCA	AGTCAGTCAG	CC	GGACTACHVGGGTWTCTAAT	CAAGCAGAAGACGGCATACGAGATCAACGTGCTCCAAGTCAGTCAGCCGGACTACHVGGGTWTCTAAT	806rcbc221
CAAGCAGAAGACGGCATACGAGAT	TACACAAGTCGC	AGTCAGTCAG	CC	GGACTACHVGGGTWTCTAAT	CAAGCAGAAGACGGCATACGAGATTACACAAGTCGCAGTCAGTCAGCCGGACTACHVGGGTWTCTAAT	806rcbc222
CAAGCAGAAGACGGCATACGAGAT	GCGTCCATGAAT	AGTCAGTCAG	CC	GGACTACHVGGGTWTCTAAT	CAAGCAGAAGACGGCATACGAGATGCGTCCATGAATAGTCAGTCAGCCGGACTACHVGGGTWTCTAAT	806rcbc223
CAAGCAGAAGACGGCATACGAGAT	GTAATGCGTAAC	AGTCAGTCAG	CC	GGACTACHVGGGTWTCTAAT	CAAGCAGAAGACGGCATACGAGATGTAATGCGTAACAGTCAGTCAGCCGGACTACHVGGGTWTCTAAT	806rcbc224
CAAGCAGAAGACGGCATACGAGAT	GTCGCCGTACAT	AGTCAGTCAG	CC	GGACTACHVGGGTWTCTAAT	CAAGCAGAAGACGGCATACGAGATGTCGCCGTACATAGTCAGTCAGCCGGACTACHVGGGTWTCTAAT	806rcbc225
CAAGCAGAAGACGGCATACGAGAT	GGAATCCGATTA	AGTCAGTCAG	CC	GGACTACHVGGGTWTCTAAT	CAAGCAGAAGACGGCATACGAGATGGAATCCGATTAAGTCAGTCAGCCGGACTACHVGGGTWTCTAAT	806rcbc226
CAAGCAGAAGACGGCATACGAGAT	CACCCGATGGTT	AGTCAGTCAG	CC	GGACTACHVGGGTWTCTAAT	CAAGCAGAAGACGGCATACGAGATCACCCGATGGTTAGTCAGTCAGCCGGACTACHVGGGTWTCTAAT	806rcbc227
CAAGCAGAAGACGGCATACGAGAT	TTCTGAGAGGTA	AGTCAGTCAG	CC	GGACTACHVGGGTWTCTAAT	CAAGCAGAAGACGGCATACGAGATTTCTGAGAGGTAAGTCAGTCAGCCGGACTACHVGGGTWTCTAAT	806rcbc228
CAAGCAGAAGACGGCATACGAGAT	ATCCCTACGGAA	AGTCAGTCAG	CC	GGACTACHVGGGTWTCTAAT	CAAGCAGAAGACGGCATACGAGATATCCCTACGGAAAGTCAGTCAGCCGGACTACHVGGGTWTCTAAT	806rcbc229
CAAGCAGAAGACGGCATACGAGAT	GGTTCCATTAGG	AGTCAGTCAG	CC	GGACTACHVGGGTWTCTAAT	CAAGCAGAAGACGGCATACGAGATGGTTCCATTAGGAGTCAGTCAGCCGGACTACHVGGGTWTCTAAT	806rcbc230
CAAGCAGAAGACGGCATACGAGAT	GTGTTCCCAGAA	AGTCAGTCAG	CC	GGACTACHVGGGTWTCTAAT	CAAGCAGAAGACGGCATACGAGATGTGTTCCCAGAAAGTCAGTCAGCCGGACTACHVGGGTWTCTAAT	806rcbc231
CAAGCAGAAGACGGCATACGAGAT	CCGAGGTATAAT	AGTCAGTCAG	CC	GGACTACHVGGGTWTCTAAT	CAAGCAGAAGACGGCATACGAGATCCGAGGTATAATAGTCAGTCAGCCGGACTACHVGGGTWTCTAAT	806rcbc232
CAAGCAGAAGACGGCATACGAGAT	AGCGTAATTAGC	AGTCAGTCAG	CC	GGACTACHVGGGTWTCTAAT	CAAGCAGAAGACGGCATACGAGATAGCGTAATTAGCAGTCAGTCAGCCGGACTACHVGGGTWTCTAAT	806rcbc233
CAAGCAGAAGACGGCATACGAGAT	CTCGTGAATGAC	AGTCAGTCAG	CC	GGACTACHVGGGTWTCTAAT	CAAGCAGAAGACGGCATACGAGATCTCGTGAATGACAGTCAGTCAGCCGGACTACHVGGGTWTCTAAT	806rcbc234
CAAGCAGAAGACGGCATACGAGAT	AGGTGAGTTCTA	AGTCAGTCAG	CC	GGACTACHVGGGTWTCTAAT	CAAGCAGAAGACGGCATACGAGATAGGTGAGTTCTAAGTCAGTCAGCCGGACTACHVGGGTWTCTAAT	806rcbc235
CAAGCAGAAGACGGCATACGAGAT	CCTGTCCTATCT	AGTCAGTCAG	CC	GGACTACHVGGGTWTCTAAT	CAAGCAGAAGACGGCATACGAGATCCTGTCCTATCTAGTCAGTCAGCCGGACTACHVGGGTWTCTAAT	806rcbc236
CAAGCAGAAGACGGCATACGAGAT	GGTTTAACACGC	AGTCAGTCAG	CC	GGACTACHVGGGTWTCTAAT	CAAGCAGAAGACGGCATACGAGATGGTTTAACACGCAGTCAGTCAGCCGGACTACHVGGGTWTCTAAT	806rcbc237
CAAGCAGAAGACGGCATACGAGAT	AGACAGTAGGAG	AGTCAGTCAG	CC	GGACTACHVGGGTWTCTAAT	CAAGCAGAAGACGGCATACGAGATAGACAGTAGGAGAGTCAGTCAGCCGGACTACHVGGGTWTCTAAT	806rcbc238
CAAGCAGAAGACGGCATACGAGAT	GCCACGACTTAC	AGTCAGTCAG	CC	GGACTACHVGGGTWTCTAAT	CAAGCAGAAGACGGCATACGAGATGCCACGACTTACAGTCAGTCAGCCGGACTACHVGGGTWTCTAAT	806rcbc239
CAAGCAGAAGACGGCATACGAGAT	ATTGTTCCTACC	AGTCAGTCAG	CC	GGACTACHVGGGTWTCTAAT	CAAGCAGAAGACGGCATACGAGATATTGTTCCTACCAGTCAGTCAGCCGGACTACHVGGGTWTCTAAT	806rcbc240
CAAGCAGAAGACGGCATACGAGAT	GCCGTAAACTTG	AGTCAGTCAG	CC	GGACTACHVGGGTWTCTAAT	CAAGCAGAAGACGGCATACGAGATGCCGTAAACTTGAGTCAGTCAGCCGGACTACHVGGGTWTCTAAT	806rcbc241
CAAGCAGAAGACGGCATACGAGAT	GCAGATTTCCAG	AGTCAGTCAG	CC	GGACTACHVGGGTWTCTAAT	CAAGCAGAAGACGGCATACGAGATGCAGATTTCCAGAGTCAGTCAGCCGGACTACHVGGGTWTCTAAT	806rcbc242
CAAGCAGAAGACGGCATACGAGAT	AGATGATCAGTC	AGTCAGTCAG	CC	GGACTACHVGGGTWTCTAAT	CAAGCAGAAGACGGCATACGAGATAGATGATCAGTCAGTCAGTCAGCCGGACTACHVGGGTWTCTAAT	806rcbc243
CAAGCAGAAGACGGCATACGAGAT	GAGACGTGTTCT	AGTCAGTCAG	CC	GGACTACHVGGGTWTCTAAT	CAAGCAGAAGACGGCATACGAGATGAGACGTGTTCTAGTCAGTCAGCCGGACTACHVGGGTWTCTAAT	806rcbc244
CAAGCAGAAGACGGCATACGAGAT	TATCACCGGCAC	AGTCAGTCAG	CC	GGACTACHVGGGTWTCTAAT	CAAGCAGAAGACGGCATACGAGATTATCACCGGCACAGTCAGTCAGCCGGACTACHVGGGTWTCTAAT	806rcbc245
CAAGCAGAAGACGGCATACGAGAT	TATGCCAGAGAT	AGTCAGTCAG	CC	GGACTACHVGGGTWTCTAAT	CAAGCAGAAGACGGCATACGAGATTATGCCAGAGATAGTCAGTCAGCCGGACTACHVGGGTWTCTAAT	806rcbc246
CAAGCAGAAGACGGCATACGAGAT	AGGTCCAAATCA	AGTCAGTCAG	CC	GGACTACHVGGGTWTCTAAT	CAAGCAGAAGACGGCATACGAGATAGGTCCAAATCAAGTCAGTCAGCCGGACTACHVGGGTWTCTAAT	806rcbc247
CAAGCAGAAGACGGCATACGAGAT	ACCGTGCTCACA	AGTCAGTCAG	CC	GGACTACHVGGGTWTCTAAT	CAAGCAGAAGACGGCATACGAGATACCGTGCTCACAAGTCAGTCAGCCGGACTACHVGGGTWTCTAAT	806rcbc248
CAAGCAGAAGACGGCATACGAGAT	CTCCCTTTGTGT	AGTCAGTCAG	CC	GGACTACHVGGGTWTCTAAT	CAAGCAGAAGACGGCATACGAGATCTCCCTTTGTGTAGTCAGTCAGCCGGACTACHVGGGTWTCTAAT	806rcbc249
CAAGCAGAAGACGGCATACGAGAT	AGCTGCACCTAA	AGTCAGTCAG	CC	GGACTACHVGGGTWTCTAAT	CAAGCAGAAGACGGCATACGAGATAGCTGCACCTAAAGTCAGTCAGCCGGACTACHVGGGTWTCTAAT	806rcbc250
CAAGCAGAAGACGGCATACGAGAT	CCTTGACCGATG	AGTCAGTCAG	CC	GGACTACHVGGGTWTCTAAT	CAAGCAGAAGACGGCATACGAGATCCTTGACCGATGAGTCAGTCAGCCGGACTACHVGGGTWTCTAAT	806rcbc251
CAAGCAGAAGACGGCATACGAGAT	CTATCATCCTCA	AGTCAGTCAG	CC	GGACTACHVGGGTWTCTAAT	CAAGCAGAAGACGGCATACGAGATCTATCATCCTCAAGTCAGTCAGCCGGACTACHVGGGTWTCTAAT	806rcbc252
CAAGCAGAAGACGGCATACGAGAT	ACTCTAGCCGGT	AGTCAGTCAG	CC	GGACTACHVGGGTWTCTAAT	CAAGCAGAAGACGGCATACGAGATACTCTAGCCGGTAGTCAGTCAGCCGGACTACHVGGGTWTCTAAT	806rcbc253
CAAGCAGAAGACGGCATACGAGAT	CGATAGGCCTTA	AGTCAGTCAG	CC	GGACTACHVGGGTWTCTAAT	CAAGCAGAAGACGGCATACGAGATCGATAGGCCTTAAGTCAGTCAGCCGGACTACHVGGGTWTCTAAT	806rcbc254
CAAGCAGAAGACGGCATACGAGAT	AATGACCTCGTG	AGTCAGTCAG	CC	GGACTACHVGGGTWTCTAAT	CAAGCAGAAGACGGCATACGAGATAATGACCTCGTGAGTCAGTCAGCCGGACTACHVGGGTWTCTAAT	806rcbc255
CAAGCAGAAGACGGCATACGAGAT	CTTAGGCATGTG	AGTCAGTCAG	CC	GGACTACHVGGGTWTCTAAT	CAAGCAGAAGACGGCATACGAGATCTTAGGCATGTGAGTCAGTCAGCCGGACTACHVGGGTWTCTAAT	806rcbc256
CAAGCAGAAGACGGCATACGAGAT	CCAGATATAGCA	AGTCAGTCAG	CC	GGACTACHVGGGTWTCTAAT	CAAGCAGAAGACGGCATACGAGATCCAGATATAGCAAGTCAGTCAGCCGGACTACHVGGGTWTCTAAT	806rcbc257
CAAGCAGAAGACGGCATACGAGAT	GAGAGTCCACTT	AGTCAGTCAG	CC	GGACTACHVGGGTWTCTAAT	CAAGCAGAAGACGGCATACGAGATGAGAGTCCACTTAGTCAGTCAGCCGGACTACHVGGGTWTCTAAT	806rcbc258
CAAGCAGAAGACGGCATACGAGAT	GAACGGGACGTA	AGTCAGTCAG	CC	GGACTACHVGGGTWTCTAAT	CAAGCAGAAGACGGCATACGAGATGAACGGGACGTAAGTCAGTCAGCCGGACTACHVGGGTWTCTAAT	806rcbc259
CAAGCAGAAGACGGCATACGAGAT	ACGTGTAGGCTT	AGTCAGTCAG	CC	GGACTACHVGGGTWTCTAAT	CAAGCAGAAGACGGCATACGAGATACGTGTAGGCTTAGTCAGTCAGCCGGACTACHVGGGTWTCTAAT	806rcbc260
CAAGCAGAAGACGGCATACGAGAT	GGTCTCCTACAG	AGTCAGTCAG	CC	GGACTACHVGGGTWTCTAAT	CAAGCAGAAGACGGCATACGAGATGGTCTCCTACAGAGTCAGTCAGCCGGACTACHVGGGTWTCTAAT	806rcbc261
CAAGCAGAAGACGGCATACGAGAT	ACTGACTTAAGG	AGTCAGTCAG	CC	GGACTACHVGGGTWTCTAAT	CAAGCAGAAGACGGCATACGAGATACTGACTTAAGGAGTCAGTCAGCCGGACTACHVGGGTWTCTAAT	806rcbc262
CAAGCAGAAGACGGCATACGAGAT	GATGCTGCCGTT	AGTCAGTCAG	CC	GGACTACHVGGGTWTCTAAT	CAAGCAGAAGACGGCATACGAGATGATGCTGCCGTTAGTCAGTCAGCCGGACTACHVGGGTWTCTAAT	806rcbc263
CAAGCAGAAGACGGCATACGAGAT	TTCCTAGGCCAG	AGTCAGTCAG	CC	GGACTACHVGGGTWTCTAAT	CAAGCAGAAGACGGCATACGAGATTTCCTAGGCCAGAGTCAGTCAGCCGGACTACHVGGGTWTCTAAT	806rcbc264
CAAGCAGAAGACGGCATACGAGAT	ATTAAGCCTGGA	AGTCAGTCAG	CC	GGACTACHVGGGTWTCTAAT	CAAGCAGAAGACGGCATACGAGATATTAAGCCTGGAAGTCAGTCAGCCGGACTACHVGGGTWTCTAAT	806rcbc265
CAAGCAGAAGACGGCATACGAGAT	TGGCTTTCTATC	AGTCAGTCAG	CC	GGACTACHVGGGTWTCTAAT	CAAGCAGAAGACGGCATACGAGATTGGCTTTCTATCAGTCAGTCAGCCGGACTACHVGGGTWTCTAAT	806rcbc266
CAAGCAGAAGACGGCATACGAGAT	ACAGCTCAAACA	AGTCAGTCAG	CC	GGACTACHVGGGTWTCTAAT	CAAGCAGAAGACGGCATACGAGATACAGCTCAAACAAGTCAGTCAGCCGGACTACHVGGGTWTCTAAT	806rcbc267
CAAGCAGAAGACGGCATACGAGAT	GAGCGTATCCAT	AGTCAGTCAG	CC	GGACTACHVGGGTWTCTAAT	CAAGCAGAAGACGGCATACGAGATGAGCGTATCCATAGTCAGTCAGCCGGACTACHVGGGTWTCTAAT	806rcbc268
CAAGCAGAAGACGGCATACGAGAT	ATGGGCGAATGG	AGTCAGTCAG	CC	GGACTACHVGGGTWTCTAAT	CAAGCAGAAGACGGCATACGAGATATGGGCGAATGGAGTCAGTCAGCCGGACTACHVGGGTWTCTAAT	806rcbc269
CAAGCAGAAGACGGCATACGAGAT	GATCTCTGGGTA	AGTCAGTCAG	CC	GGACTACHVGGGTWTCTAAT	CAAGCAGAAGACGGCATACGAGATGATCTCTGGGTAAGTCAGTCAGCCGGACTACHVGGGTWTCTAAT	806rcbc270
CAAGCAGAAGACGGCATACGAGAT	CATCATACGGGT	AGTCAGTCAG	CC	GGACTACHVGGGTWTCTAAT	CAAGCAGAAGACGGCATACGAGATCATCATACGGGTAGTCAGTCAGCCGGACTACHVGGGTWTCTAAT	806rcbc271
CAAGCAGAAGACGGCATACGAGAT	TACGGATTATGG	AGTCAGTCAG	CC	GGACTACHVGGGTWTCTAAT	CAAGCAGAAGACGGCATACGAGATTACGGATTATGGAGTCAGTCAGCCGGACTACHVGGGTWTCTAAT	806rcbc272
CAAGCAGAAGACGGCATACGAGAT	ATAGCGAACTCA	AGTCAGTCAG	CC	GGACTACHVGGGTWTCTAAT	CAAGCAGAAGACGGCATACGAGATATAGCGAACTCAAGTCAGTCAGCCGGACTACHVGGGTWTCTAAT	806rcbc273
CAAGCAGAAGACGGCATACGAGAT	TAACGCTGTGTG	AGTCAGTCAG	CC	GGACTACHVGGGTWTCTAAT	CAAGCAGAAGACGGCATACGAGATTAACGCTGTGTGAGTCAGTCAGCCGGACTACHVGGGTWTCTAAT	806rcbc274
CAAGCAGAAGACGGCATACGAGAT	AACCAAACTCGA	AGTCAGTCAG	CC	GGACTACHVGGGTWTCTAAT	CAAGCAGAAGACGGCATACGAGATAACCAAACTCGAAGTCAGTCAGCCGGACTACHVGGGTWTCTAAT	806rcbc275
CAAGCAGAAGACGGCATACGAGAT	GCCGTCTCGTAA	AGTCAGTCAG	CC	GGACTACHVGGGTWTCTAAT	CAAGCAGAAGACGGCATACGAGATGCCGTCTCGTAAAGTCAGTCAGCCGGACTACHVGGGTWTCTAAT	806rcbc276
CAAGCAGAAGACGGCATACGAGAT	CTGGGTATCTCG	AGTCAGTCAG	CC	GGACTACHVGGGTWTCTAAT	CAAGCAGAAGACGGCATACGAGATCTGGGTATCTCGAGTCAGTCAGCCGGACTACHVGGGTWTCTAAT	806rcbc277
CAAGCAGAAGACGGCATACGAGAT	GACTACCCGTTG	AGTCAGTCAG	CC	GGACTACHVGGGTWTCTAAT	CAAGCAGAAGACGGCATACGAGATGACTACCCGTTGAGTCAGTCAGCCGGACTACHVGGGTWTCTAAT	806rcbc278
CAAGCAGAAGACGGCATACGAGAT	GCGTTGCAAACT	AGTCAGTCAG	CC	GGACTACHVGGGTWTCTAAT	CAAGCAGAAGACGGCATACGAGATGCGTTGCAAACTAGTCAGTCAGCCGGACTACHVGGGTWTCTAAT	806rcbc279
CAAGCAGAAGACGGCATACGAGAT	AACCGCATAAGT	AGTCAGTCAG	CC	GGACTACHVGGGTWTCTAAT	CAAGCAGAAGACGGCATACGAGATAACCGCATAAGTAGTCAGTCAGCCGGACTACHVGGGTWTCTAAT	806rcbc280
CAAGCAGAAGACGGCATACGAGAT	ACCTTACACCTT	AGTCAGTCAG	CC	GGACTACHVGGGTWTCTAAT	CAAGCAGAAGACGGCATACGAGATACCTTACACCTTAGTCAGTCAGCCGGACTACHVGGGTWTCTAAT	806rcbc281
CAAGCAGAAGACGGCATACGAGAT	GTAGGTGCTTAC	AGTCAGTCAG	CC	GGACTACHVGGGTWTCTAAT	CAAGCAGAAGACGGCATACGAGATGTAGGTGCTTACAGTCAGTCAGCCGGACTACHVGGGTWTCTAAT	806rcbc282
CAAGCAGAAGACGGCATACGAGAT	CGCATTTGGATG	AGTCAGTCAG	CC	GGACTACHVGGGTWTCTAAT	CAAGCAGAAGACGGCATACGAGATCGCATTTGGATGAGTCAGTCAGCCGGACTACHVGGGTWTCTAAT	806rcbc283
CAAGCAGAAGACGGCATACGAGAT	ATAACATGTGCG	AGTCAGTCAG	CC	GGACTACHVGGGTWTCTAAT	CAAGCAGAAGACGGCATACGAGATATAACATGTGCGAGTCAGTCAGCCGGACTACHVGGGTWTCTAAT	806rcbc284
CAAGCAGAAGACGGCATACGAGAT	CTTGAGAAATCG	AGTCAGTCAG	CC	GGACTACHVGGGTWTCTAAT	CAAGCAGAAGACGGCATACGAGATCTTGAGAAATCGAGTCAGTCAGCCGGACTACHVGGGTWTCTAAT	806rcbc285
CAAGCAGAAGACGGCATACGAGAT	CTACACAGCACA	AGTCAGTCAG	CC	GGACTACHVGGGTWTCTAAT	CAAGCAGAAGACGGCATACGAGATCTACACAGCACAAGTCAGTCAGCCGGACTACHVGGGTWTCTAAT	806rcbc286
CAAGCAGAAGACGGCATACGAGAT	GAAATGCTACGT	AGTCAGTCAG	CC	GGACTACHVGGGTWTCTAAT	CAAGCAGAAGACGGCATACGAGATGAAATGCTACGTAGTCAGTCAGCCGGACTACHVGGGTWTCTAAT	806rcbc287
CAAGCAGAAGACGGCATACGAGAT	TCTGAGGTTGCC	AGTCAGTCAG	CC	GGACTACHVGGGTWTCTAAT	CAAGCAGAAGACGGCATACGAGATTCTGAGGTTGCCAGTCAGTCAGCCGGACTACHVGGGTWTCTAAT	806rcbc288
CAAGCAGAAGACGGCATACGAGAT	GATCATTCTCTC	AGTCAGTCAG	CC	GGACTACHVGGGTWTCTAAT	CAAGCAGAAGACGGCATACGAGATGATCATTCTCTCAGTCAGTCAGCCGGACTACHVGGGTWTCTAAT	806rcbc289
CAAGCAGAAGACGGCATACGAGAT	AGACATACCGTA	AGTCAGTCAG	CC	GGACTACHVGGGTWTCTAAT	CAAGCAGAAGACGGCATACGAGATAGACATACCGTAAGTCAGTCAGCCGGACTACHVGGGTWTCTAAT	806rcbc290
CAAGCAGAAGACGGCATACGAGAT	GATCCTCATGCG	AGTCAGTCAG	CC	GGACTACHVGGGTWTCTAAT	CAAGCAGAAGACGGCATACGAGATGATCCTCATGCGAGTCAGTCAGCCGGACTACHVGGGTWTCTAAT	806rcbc291
CAAGCAGAAGACGGCATACGAGAT	ATTATCGTCCCT	AGTCAGTCAG	CC	GGACTACHVGGGTWTCTAAT	CAAGCAGAAGACGGCATACGAGATATTATCGTCCCTAGTCAGTCAGCCGGACTACHVGGGTWTCTAAT	806rcbc292
CAAGCAGAAGACGGCATACGAGAT	CCAGACCGCTAT	AGTCAGTCAG	CC	GGACTACHVGGGTWTCTAAT	CAAGCAGAAGACGGCATACGAGATCCAGACCGCTATAGTCAGTCAGCCGGACTACHVGGGTWTCTAAT	806rcbc293
CAAGCAGAAGACGGCATACGAGAT	AGCTCTAGAAAC	AGTCAGTCAG	CC	GGACTACHVGGGTWTCTAAT	CAAGCAGAAGACGGCATACGAGATAGCTCTAGAAACAGTCAGTCAGCCGGACTACHVGGGTWTCTAAT	806rcbc294
CAAGCAGAAGACGGCATACGAGAT	TCCATCGACGTG	AGTCAGTCAG	CC	GGACTACHVGGGTWTCTAAT	CAAGCAGAAGACGGCATACGAGATTCCATCGACGTGAGTCAGTCAGCCGGACTACHVGGGTWTCTAAT	806rcbc295
CAAGCAGAAGACGGCATACGAGAT	CGATGTGTGGTT	AGTCAGTCAG	CC	GGACTACHVGGGTWTCTAAT	CAAGCAGAAGACGGCATACGAGATCGATGTGTGGTTAGTCAGTCAGCCGGACTACHVGGGTWTCTAAT	806rcbc296
CAAGCAGAAGACGGCATACGAGAT	GCGAAGTTGGGA	AGTCAGTCAG	CC	GGACTACHVGGGTWTCTAAT	CAAGCAGAAGACGGCATACGAGATGCGAAGTTGGGAAGTCAGTCAGCCGGACTACHVGGGTWTCTAAT	806rcbc297
CAAGCAGAAGACGGCATACGAGAT	GCATTCGGCGTT	AGTCAGTCAG	CC	GGACTACHVGGGTWTCTAAT	CAAGCAGAAGACGGCATACGAGATGCATTCGGCGTTAGTCAGTCAGCCGGACTACHVGGGTWTCTAAT	806rcbc298
CAAGCAGAAGACGGCATACGAGAT	CGCCATTGTGCA	AGTCAGTCAG	CC	GGACTACHVGGGTWTCTAAT	CAAGCAGAAGACGGCATACGAGATCGCCATTGTGCAAGTCAGTCAGCCGGACTACHVGGGTWTCTAAT	806rcbc299
CAAGCAGAAGACGGCATACGAGAT	TCCAACTGCAGA	AGTCAGTCAG	CC	GGACTACHVGGGTWTCTAAT	CAAGCAGAAGACGGCATACGAGATTCCAACTGCAGAAGTCAGTCAGCCGGACTACHVGGGTWTCTAAT	806rcbc300
CAAGCAGAAGACGGCATACGAGAT	TAAAGACCCGTA	AGTCAGTCAG	CC	GGACTACHVGGGTWTCTAAT	CAAGCAGAAGACGGCATACGAGATTAAAGACCCGTAAGTCAGTCAGCCGGACTACHVGGGTWTCTAAT	806rcbc301
CAAGCAGAAGACGGCATACGAGAT	TGTATCTTCACC	AGTCAGTCAG	CC	GGACTACHVGGGTWTCTAAT	CAAGCAGAAGACGGCATACGAGATTGTATCTTCACCAGTCAGTCAGCCGGACTACHVGGGTWTCTAAT	806rcbc302
CAAGCAGAAGACGGCATACGAGAT	GACTGACTCGTC	AGTCAGTCAG	CC	GGACTACHVGGGTWTCTAAT	CAAGCAGAAGACGGCATACGAGATGACTGACTCGTCAGTCAGTCAGCCGGACTACHVGGGTWTCTAAT	806rcbc303
CAAGCAGAAGACGGCATACGAGAT	TCGTGGATAGCT	AGTCAGTCAG	CC	GGACTACHVGGGTWTCTAAT	CAAGCAGAAGACGGCATACGAGATTCGTGGATAGCTAGTCAGTCAGCCGGACTACHVGGGTWTCTAAT	806rcbc304
CAAGCAGAAGACGGCATACGAGAT	GACGCACTAACT	AGTCAGTCAG	CC	GGACTACHVGGGTWTCTAAT	CAAGCAGAAGACGGCATACGAGATGACGCACTAACTAGTCAGTCAGCCGGACTACHVGGGTWTCTAAT	806rcbc305
CAAGCAGAAGACGGCATACGAGAT	GGCGATTTACGT	AGTCAGTCAG	CC	GGACTACHVGGGTWTCTAAT	CAAGCAGAAGACGGCATACGAGATGGCGATTTACGTAGTCAGTCAGCCGGACTACHVGGGTWTCTAAT	806rcbc306
CAAGCAGAAGACGGCATACGAGAT	TAAGGCATCGCT	AGTCAGTCAG	CC	GGACTACHVGGGTWTCTAAT	CAAGCAGAAGACGGCATACGAGATTAAGGCATCGCTAGTCAGTCAGCCGGACTACHVGGGTWTCTAAT	806rcbc307
CAAGCAGAAGACGGCATACGAGAT	ACCCATACAGCC	AGTCAGTCAG	CC	GGACTACHVGGGTWTCTAAT	CAAGCAGAAGACGGCATACGAGATACCCATACAGCCAGTCAGTCAGCCGGACTACHVGGGTWTCTAAT	806rcbc308
CAAGCAGAAGACGGCATACGAGAT	CGCACTACGCAT	AGTCAGTCAG	CC	GGACTACHVGGGTWTCTAAT	CAAGCAGAAGACGGCATACGAGATCGCACTACGCATAGTCAGTCAGCCGGACTACHVGGGTWTCTAAT	806rcbc309
CAAGCAGAAGACGGCATACGAGAT	CAGTCGTTAAGA	AGTCAGTCAG	CC	GGACTACHVGGGTWTCTAAT	CAAGCAGAAGACGGCATACGAGATCAGTCGTTAAGAAGTCAGTCAGCCGGACTACHVGGGTWTCTAAT	806rcbc310
CAAGCAGAAGACGGCATACGAGAT	CTACGAAAGCCT	AGTCAGTCAG	CC	GGACTACHVGGGTWTCTAAT	CAAGCAGAAGACGGCATACGAGATCTACGAAAGCCTAGTCAGTCAGCCGGACTACHVGGGTWTCTAAT	806rcbc311
CAAGCAGAAGACGGCATACGAGAT	ATAATTGCCGAG	AGTCAGTCAG	CC	GGACTACHVGGGTWTCTAAT	CAAGCAGAAGACGGCATACGAGATATAATTGCCGAGAGTCAGTCAGCCGGACTACHVGGGTWTCTAAT	806rcbc312
CAAGCAGAAGACGGCATACGAGAT	GGCATGTTATCG	AGTCAGTCAG	CC	GGACTACHVGGGTWTCTAAT	CAAGCAGAAGACGGCATACGAGATGGCATGTTATCGAGTCAGTCAGCCGGACTACHVGGGTWTCTAAT	806rcbc313
CAAGCAGAAGACGGCATACGAGAT	AGGCACAGTAGG	AGTCAGTCAG	CC	GGACTACHVGGGTWTCTAAT	CAAGCAGAAGACGGCATACGAGATAGGCACAGTAGGAGTCAGTCAGCCGGACTACHVGGGTWTCTAAT	806rcbc314
CAAGCAGAAGACGGCATACGAGAT	CTACTTACATCC	AGTCAGTCAG	CC	GGACTACHVGGGTWTCTAAT	CAAGCAGAAGACGGCATACGAGATCTACTTACATCCAGTCAGTCAGCCGGACTACHVGGGTWTCTAAT	806rcbc315
CAAGCAGAAGACGGCATACGAGAT	CTCTTCTGATCA	AGTCAGTCAG	CC	GGACTACHVGGGTWTCTAAT	CAAGCAGAAGACGGCATACGAGATCTCTTCTGATCAAGTCAGTCAGCCGGACTACHVGGGTWTCTAAT	806rcbc316
CAAGCAGAAGACGGCATACGAGAT	ATGCTAACCACG	AGTCAGTCAG	CC	GGACTACHVGGGTWTCTAAT	CAAGCAGAAGACGGCATACGAGATATGCTAACCACGAGTCAGTCAGCCGGACTACHVGGGTWTCTAAT	806rcbc317
CAAGCAGAAGACGGCATACGAGAT	ACCAATCTCGGC	AGTCAGTCAG	CC	GGACTACHVGGGTWTCTAAT	CAAGCAGAAGACGGCATACGAGATACCAATCTCGGCAGTCAGTCAGCCGGACTACHVGGGTWTCTAAT	806rcbc318
CAAGCAGAAGACGGCATACGAGAT	TATCCAAGCGCA	AGTCAGTCAG	CC	GGACTACHVGGGTWTCTAAT	CAAGCAGAAGACGGCATACGAGATTATCCAAGCGCAAGTCAGTCAGCCGGACTACHVGGGTWTCTAAT	806rcbc319
CAAGCAGAAGACGGCATACGAGAT	GTACTGAAGATC	AGTCAGTCAG	CC	GGACTACHVGGGTWTCTAAT	CAAGCAGAAGACGGCATACGAGATGTACTGAAGATCAGTCAGTCAGCCGGACTACHVGGGTWTCTAAT	806rcbc320
CAAGCAGAAGACGGCATACGAGAT	TCGCCGTGTACA	AGTCAGTCAG	CC	GGACTACHVGGGTWTCTAAT	CAAGCAGAAGACGGCATACGAGATTCGCCGTGTACAAGTCAGTCAGCCGGACTACHVGGGTWTCTAAT	806rcbc321
CAAGCAGAAGACGGCATACGAGAT	AACTGCGATATG	AGTCAGTCAG	CC	GGACTACHVGGGTWTCTAAT	CAAGCAGAAGACGGCATACGAGATAACTGCGATATGAGTCAGTCAGCCGGACTACHVGGGTWTCTAAT	806rcbc322
CAAGCAGAAGACGGCATACGAGAT	CTTCCAACTCAT	AGTCAGTCAG	CC	GGACTACHVGGGTWTCTAAT	CAAGCAGAAGACGGCATACGAGATCTTCCAACTCATAGTCAGTCAGCCGGACTACHVGGGTWTCTAAT	806rcbc323
CAAGCAGAAGACGGCATACGAGAT	GAGATCGCCTAT	AGTCAGTCAG	CC	GGACTACHVGGGTWTCTAAT	CAAGCAGAAGACGGCATACGAGATGAGATCGCCTATAGTCAGTCAGCCGGACTACHVGGGTWTCTAAT	806rcbc324
CAAGCAGAAGACGGCATACGAGAT	TGTACATCGCCG	AGTCAGTCAG	CC	GGACTACHVGGGTWTCTAAT	CAAGCAGAAGACGGCATACGAGATTGTACATCGCCGAGTCAGTCAGCCGGACTACHVGGGTWTCTAAT	806rcbc325
CAAGCAGAAGACGGCATACGAGAT	TGTTAAGCAGCA	AGTCAGTCAG	CC	GGACTACHVGGGTWTCTAAT	CAAGCAGAAGACGGCATACGAGATTGTTAAGCAGCAAGTCAGTCAGCCGGACTACHVGGGTWTCTAAT	806rcbc326
CAAGCAGAAGACGGCATACGAGAT	ACGGCGTTATGT	AGTCAGTCAG	CC	GGACTACHVGGGTWTCTAAT	CAAGCAGAAGACGGCATACGAGATACGGCGTTATGTAGTCAGTCAGCCGGACTACHVGGGTWTCTAAT	806rcbc327
CAAGCAGAAGACGGCATACGAGAT	ACTTTGCTTTGC	AGTCAGTCAG	CC	GGACTACHVGGGTWTCTAAT	CAAGCAGAAGACGGCATACGAGATACTTTGCTTTGCAGTCAGTCAGCCGGACTACHVGGGTWTCTAAT	806rcbc328
CAAGCAGAAGACGGCATACGAGAT	CAAAGCGGTATT	AGTCAGTCAG	CC	GGACTACHVGGGTWTCTAAT	CAAGCAGAAGACGGCATACGAGATCAAAGCGGTATTAGTCAGTCAGCCGGACTACHVGGGTWTCTAAT	806rcbc329
CAAGCAGAAGACGGCATACGAGAT	CGAAACTACGTA	AGTCAGTCAG	CC	GGACTACHVGGGTWTCTAAT	CAAGCAGAAGACGGCATACGAGATCGAAACTACGTAAGTCAGTCAGCCGGACTACHVGGGTWTCTAAT	806rcbc330
CAAGCAGAAGACGGCATACGAGAT	GAGGACCAGCAA	AGTCAGTCAG	CC	GGACTACHVGGGTWTCTAAT	CAAGCAGAAGACGGCATACGAGATGAGGACCAGCAAAGTCAGTCAGCCGGACTACHVGGGTWTCTAAT	806rcbc331
CAAGCAGAAGACGGCATACGAGAT	AATAGCATGTCG	AGTCAGTCAG	CC	GGACTACHVGGGTWTCTAAT	CAAGCAGAAGACGGCATACGAGATAATAGCATGTCGAGTCAGTCAGCCGGACTACHVGGGTWTCTAAT	806rcbc332
CAAGCAGAAGACGGCATACGAGAT	CGGAGTAATCCT	AGTCAGTCAG	CC	GGACTACHVGGGTWTCTAAT	CAAGCAGAAGACGGCATACGAGATCGGAGTAATCCTAGTCAGTCAGCCGGACTACHVGGGTWTCTAAT	806rcbc333
CAAGCAGAAGACGGCATACGAGAT	CTGTGTCCATGG	AGTCAGTCAG	CC	GGACTACHVGGGTWTCTAAT	CAAGCAGAAGACGGCATACGAGATCTGTGTCCATGGAGTCAGTCAGCCGGACTACHVGGGTWTCTAAT	806rcbc334
CAAGCAGAAGACGGCATACGAGAT	CTTCGCGGATGT	AGTCAGTCAG	CC	GGACTACHVGGGTWTCTAAT	CAAGCAGAAGACGGCATACGAGATCTTCGCGGATGTAGTCAGTCAGCCGGACTACHVGGGTWTCTAAT	806rcbc335
CAAGCAGAAGACGGCATACGAGAT	ATAGGCTGTAGT	AGTCAGTCAG	CC	GGACTACHVGGGTWTCTAAT	CAAGCAGAAGACGGCATACGAGATATAGGCTGTAGTAGTCAGTCAGCCGGACTACHVGGGTWTCTAAT	806rcbc336
CAAGCAGAAGACGGCATACGAGAT	TGTGTAGCCATG	AGTCAGTCAG	CC	GGACTACHVGGGTWTCTAAT	CAAGCAGAAGACGGCATACGAGATTGTGTAGCCATGAGTCAGTCAGCCGGACTACHVGGGTWTCTAAT	806rcbc337
CAAGCAGAAGACGGCATACGAGAT	AAGGGCGCTGAA	AGTCAGTCAG	CC	GGACTACHVGGGTWTCTAAT	CAAGCAGAAGACGGCATACGAGATAAGGGCGCTGAAAGTCAGTCAGCCGGACTACHVGGGTWTCTAAT	806rcbc338
CAAGCAGAAGACGGCATACGAGAT	GTTTCCGTGGTG	AGTCAGTCAG	CC	GGACTACHVGGGTWTCTAAT	CAAGCAGAAGACGGCATACGAGATGTTTCCGTGGTGAGTCAGTCAGCCGGACTACHVGGGTWTCTAAT	806rcbc339
CAAGCAGAAGACGGCATACGAGAT	AGGAACCAGACG	AGTCAGTCAG	CC	GGACTACHVGGGTWTCTAAT	CAAGCAGAAGACGGCATACGAGATAGGAACCAGACGAGTCAGTCAGCCGGACTACHVGGGTWTCTAAT	806rcbc340
CAAGCAGAAGACGGCATACGAGAT	TAATGCCCAGGT	AGTCAGTCAG	CC	GGACTACHVGGGTWTCTAAT	CAAGCAGAAGACGGCATACGAGATTAATGCCCAGGTAGTCAGTCAGCCGGACTACHVGGGTWTCTAAT	806rcbc341
CAAGCAGAAGACGGCATACGAGAT	TATGAACGTCCG	AGTCAGTCAG	CC	GGACTACHVGGGTWTCTAAT	CAAGCAGAAGACGGCATACGAGATTATGAACGTCCGAGTCAGTCAGCCGGACTACHVGGGTWTCTAAT	806rcbc342
CAAGCAGAAGACGGCATACGAGAT	CCACATTGGGTC	AGTCAGTCAG	CC	GGACTACHVGGGTWTCTAAT	CAAGCAGAAGACGGCATACGAGATCCACATTGGGTCAGTCAGTCAGCCGGACTACHVGGGTWTCTAAT	806rcbc343
CAAGCAGAAGACGGCATACGAGAT	TCAGTCAGATGA	AGTCAGTCAG	CC	GGACTACHVGGGTWTCTAAT	CAAGCAGAAGACGGCATACGAGATTCAGTCAGATGAAGTCAGTCAGCCGGACTACHVGGGTWTCTAAT	806rcbc344
CAAGCAGAAGACGGCATACGAGAT	AAGTCACACACA	AGTCAGTCAG	CC	GGACTACHVGGGTWTCTAAT	CAAGCAGAAGACGGCATACGAGATAAGTCACACACAAGTCAGTCAGCCGGACTACHVGGGTWTCTAAT	806rcbc345
CAAGCAGAAGACGGCATACGAGAT	GCTGTGATTCGA	AGTCAGTCAG	CC	GGACTACHVGGGTWTCTAAT	CAAGCAGAAGACGGCATACGAGATGCTGTGATTCGAAGTCAGTCAGCCGGACTACHVGGGTWTCTAAT	806rcbc346
CAAGCAGAAGACGGCATACGAGAT	CTAGCTATGGAC	AGTCAGTCAG	CC	GGACTACHVGGGTWTCTAAT	CAAGCAGAAGACGGCATACGAGATCTAGCTATGGACAGTCAGTCAGCCGGACTACHVGGGTWTCTAAT	806rcbc347
CAAGCAGAAGACGGCATACGAGAT	CTTGACGAGGTT	AGTCAGTCAG	CC	GGACTACHVGGGTWTCTAAT	CAAGCAGAAGACGGCATACGAGATCTTGACGAGGTTAGTCAGTCAGCCGGACTACHVGGGTWTCTAAT	806rcbc348
CAAGCAGAAGACGGCATACGAGAT	ACCTGGGAATAT	AGTCAGTCAG	CC	GGACTACHVGGGTWTCTAAT	CAAGCAGAAGACGGCATACGAGATACCTGGGAATATAGTCAGTCAGCCGGACTACHVGGGTWTCTAAT	806rcbc349
CAAGCAGAAGACGGCATACGAGAT	CTCTGCCTAATT	AGTCAGTCAG	CC	GGACTACHVGGGTWTCTAAT	CAAGCAGAAGACGGCATACGAGATCTCTGCCTAATTAGTCAGTCAGCCGGACTACHVGGGTWTCTAAT	806rcbc350
CAAGCAGAAGACGGCATACGAGAT	ATATGACCCAGC	AGTCAGTCAG	CC	GGACTACHVGGGTWTCTAAT	CAAGCAGAAGACGGCATACGAGATATATGACCCAGCAGTCAGTCAGCCGGACTACHVGGGTWTCTAAT	806rcbc351
CAAGCAGAAGACGGCATACGAGAT	CTCTATTCCACC	AGTCAGTCAG	CC	GGACTACHVGGGTWTCTAAT	CAAGCAGAAGACGGCATACGAGATCTCTATTCCACCAGTCAGTCAGCCGGACTACHVGGGTWTCTAAT	806rcbc352
CAAGCAGAAGACGGCATACGAGAT	ATTGAGTGAGTC	AGTCAGTCAG	CC	GGACTACHVGGGTWTCTAAT	CAAGCAGAAGACGGCATACGAGATATTGAGTGAGTCAGTCAGTCAGCCGGACTACHVGGGTWTCTAAT	806rcbc353
CAAGCAGAAGACGGCATACGAGAT	TTATGGTACGGA	AGTCAGTCAG	CC	GGACTACHVGGGTWTCTAAT	CAAGCAGAAGACGGCATACGAGATTTATGGTACGGAAGTCAGTCAGCCGGACTACHVGGGTWTCTAAT	806rcbc354
CAAGCAGAAGACGGCATACGAGAT	GCTAGTTATGGA	AGTCAGTCAG	CC	GGACTACHVGGGTWTCTAAT	CAAGCAGAAGACGGCATACGAGATGCTAGTTATGGAAGTCAGTCAGCCGGACTACHVGGGTWTCTAAT	806rcbc355
CAAGCAGAAGACGGCATACGAGAT	CAGATTAACCAG	AGTCAGTCAG	CC	GGACTACHVGGGTWTCTAAT	CAAGCAGAAGACGGCATACGAGATCAGATTAACCAGAGTCAGTCAGCCGGACTACHVGGGTWTCTAAT	806rcbc356
CAAGCAGAAGACGGCATACGAGAT	GGCTGCATACTC	AGTCAGTCAG	CC	GGACTACHVGGGTWTCTAAT	CAAGCAGAAGACGGCATACGAGATGGCTGCATACTCAGTCAGTCAGCCGGACTACHVGGGTWTCTAAT	806rcbc357
CAAGCAGAAGACGGCATACGAGAT	TTGGTAAAGTGC	AGTCAGTCAG	CC	GGACTACHVGGGTWTCTAAT	CAAGCAGAAGACGGCATACGAGATTTGGTAAAGTGCAGTCAGTCAGCCGGACTACHVGGGTWTCTAAT	806rcbc358
CAAGCAGAAGACGGCATACGAGAT	AAGTGGCTATCC	AGTCAGTCAG	CC	GGACTACHVGGGTWTCTAAT	CAAGCAGAAGACGGCATACGAGATAAGTGGCTATCCAGTCAGTCAGCCGGACTACHVGGGTWTCTAAT	806rcbc359
CAAGCAGAAGACGGCATACGAGAT	AACCGATGTACC	AGTCAGTCAG	CC	GGACTACHVGGGTWTCTAAT	CAAGCAGAAGACGGCATACGAGATAACCGATGTACCAGTCAGTCAGCCGGACTACHVGGGTWTCTAAT	806rcbc360
CAAGCAGAAGACGGCATACGAGAT	TCGATTGGCCGT	AGTCAGTCAG	CC	GGACTACHVGGGTWTCTAAT	CAAGCAGAAGACGGCATACGAGATTCGATTGGCCGTAGTCAGTCAGCCGGACTACHVGGGTWTCTAAT	806rcbc361
CAAGCAGAAGACGGCATACGAGAT	GCATTACTGGAC	AGTCAGTCAG	CC	GGACTACHVGGGTWTCTAAT	CAAGCAGAAGACGGCATACGAGATGCATTACTGGACAGTCAGTCAGCCGGACTACHVGGGTWTCTAAT	806rcbc362
CAAGCAGAAGACGGCATACGAGAT	TTGGGCCACATA	AGTCAGTCAG	CC	GGACTACHVGGGTWTCTAAT	CAAGCAGAAGACGGCATACGAGATTTGGGCCACATAAGTCAGTCAGCCGGACTACHVGGGTWTCTAAT	806rcbc363
CAAGCAGAAGACGGCATACGAGAT	CACACAAAGTCA	AGTCAGTCAG	CC	GGACTACHVGGGTWTCTAAT	CAAGCAGAAGACGGCATACGAGATCACACAAAGTCAAGTCAGTCAGCCGGACTACHVGGGTWTCTAAT	806rcbc364
CAAGCAGAAGACGGCATACGAGAT	GCCAAGGATAGG	AGTCAGTCAG	CC	GGACTACHVGGGTWTCTAAT	CAAGCAGAAGACGGCATACGAGATGCCAAGGATAGGAGTCAGTCAGCCGGACTACHVGGGTWTCTAAT	806rcbc365
CAAGCAGAAGACGGCATACGAGAT	CGCCACGTGTAT	AGTCAGTCAG	CC	GGACTACHVGGGTWTCTAAT	CAAGCAGAAGACGGCATACGAGATCGCCACGTGTATAGTCAGTCAGCCGGACTACHVGGGTWTCTAAT	806rcbc366
CAAGCAGAAGACGGCATACGAGAT	GCAACCGATTGT	AGTCAGTCAG	CC	GGACTACHVGGGTWTCTAAT	CAAGCAGAAGACGGCATACGAGATGCAACCGATTGTAGTCAGTCAGCCGGACTACHVGGGTWTCTAAT	806rcbc367
CAAGCAGAAGACGGCATACGAGAT	CATGTGCTTAGG	AGTCAGTCAG	CC	GGACTACHVGGGTWTCTAAT	CAAGCAGAAGACGGCATACGAGATCATGTGCTTAGGAGTCAGTCAGCCGGACTACHVGGGTWTCTAAT	806rcbc368
CAAGCAGAAGACGGCATACGAGAT	GTTCCTCCATTA	AGTCAGTCAG	CC	GGACTACHVGGGTWTCTAAT	CAAGCAGAAGACGGCATACGAGATGTTCCTCCATTAAGTCAGTCAGCCGGACTACHVGGGTWTCTAAT	806rcbc369
CAAGCAGAAGACGGCATACGAGAT	ACCTGTCCTTTC	AGTCAGTCAG	CC	GGACTACHVGGGTWTCTAAT	CAAGCAGAAGACGGCATACGAGATACCTGTCCTTTCAGTCAGTCAGCCGGACTACHVGGGTWTCTAAT	806rcbc370
CAAGCAGAAGACGGCATACGAGAT	GTTCACGCCCAA	AGTCAGTCAG	CC	GGACTACHVGGGTWTCTAAT	CAAGCAGAAGACGGCATACGAGATGTTCACGCCCAAAGTCAGTCAGCCGGACTACHVGGGTWTCTAAT	806rcbc371
CAAGCAGAAGACGGCATACGAGAT	CGATCGAACACT	AGTCAGTCAG	CC	GGACTACHVGGGTWTCTAAT	CAAGCAGAAGACGGCATACGAGATCGATCGAACACTAGTCAGTCAGCCGGACTACHVGGGTWTCTAAT	806rcbc372
CAAGCAGAAGACGGCATACGAGAT	CATGCCAACATG	AGTCAGTCAG	CC	GGACTACHVGGGTWTCTAAT	CAAGCAGAAGACGGCATACGAGATCATGCCAACATGAGTCAGTCAGCCGGACTACHVGGGTWTCTAAT	806rcbc373
CAAGCAGAAGACGGCATACGAGAT	GAGTACAGTCTA	AGTCAGTCAG	CC	GGACTACHVGGGTWTCTAAT	CAAGCAGAAGACGGCATACGAGATGAGTACAGTCTAAGTCAGTCAGCCGGACTACHVGGGTWTCTAAT	806rcbc374
CAAGCAGAAGACGGCATACGAGAT	CCTACATGAGAC	AGTCAGTCAG	CC	GGACTACHVGGGTWTCTAAT	CAAGCAGAAGACGGCATACGAGATCCTACATGAGACAGTCAGTCAGCCGGACTACHVGGGTWTCTAAT	806rcbc375
CAAGCAGAAGACGGCATACGAGAT	TCCGTGGTATAG	AGTCAGTCAG	CC	GGACTACHVGGGTWTCTAAT	CAAGCAGAAGACGGCATACGAGATTCCGTGGTATAGAGTCAGTCAGCCGGACTACHVGGGTWTCTAAT	806rcbc376
CAAGCAGAAGACGGCATACGAGAT	TCTACGGCACGT	AGTCAGTCAG	CC	GGACTACHVGGGTWTCTAAT	CAAGCAGAAGACGGCATACGAGATTCTACGGCACGTAGTCAGTCAGCCGGACTACHVGGGTWTCTAAT	806rcbc377
CAAGCAGAAGACGGCATACGAGAT	ATGCTGCAACAC	AGTCAGTCAG	CC	GGACTACHVGGGTWTCTAAT	CAAGCAGAAGACGGCATACGAGATATGCTGCAACACAGTCAGTCAGCCGGACTACHVGGGTWTCTAAT	806rcbc378
CAAGCAGAAGACGGCATACGAGAT	TTCTCATGGAGG	AGTCAGTCAG	CC	GGACTACHVGGGTWTCTAAT	CAAGCAGAAGACGGCATACGAGATTTCTCATGGAGGAGTCAGTCAGCCGGACTACHVGGGTWTCTAAT	806rcbc379
CAAGCAGAAGACGGCATACGAGAT	CATAGTGATTGG	AGTCAGTCAG	CC	GGACTACHVGGGTWTCTAAT	CAAGCAGAAGACGGCATACGAGATCATAGTGATTGGAGTCAGTCAGCCGGACTACHVGGGTWTCTAAT	806rcbc380
CAAGCAGAAGACGGCATACGAGAT	GCTATCAAGACA	AGTCAGTCAG	CC	GGACTACHVGGGTWTCTAAT	CAAGCAGAAGACGGCATACGAGATGCTATCAAGACAAGTCAGTCAGCCGGACTACHVGGGTWTCTAAT	806rcbc381
CAAGCAGAAGACGGCATACGAGAT	CCGTGACAACTC	AGTCAGTCAG	CC	GGACTACHVGGGTWTCTAAT	CAAGCAGAAGACGGCATACGAGATCCGTGACAACTCAGTCAGTCAGCCGGACTACHVGGGTWTCTAAT	806rcbc382
CAAGCAGAAGACGGCATACGAGAT	CGTTCCTTGTTA	AGTCAGTCAG	CC	GGACTACHVGGGTWTCTAAT	CAAGCAGAAGACGGCATACGAGATCGTTCCTTGTTAAGTCAGTCAGCCGGACTACHVGGGTWTCTAAT	806rcbc383
CAAGCAGAAGACGGCATACGAGAT	GGAATTATCGGT	AGTCAGTCAG	CC	GGACTACHVGGGTWTCTAAT	CAAGCAGAAGACGGCATACGAGATGGAATTATCGGTAGTCAGTCAGCCGGACTACHVGGGTWTCTAAT	806rcbc384
CAAGCAGAAGACGGCATACGAGAT	CATCAAGCATAG	AGTCAGTCAG	CC	GGACTACHVGGGTWTCTAAT	CAAGCAGAAGACGGCATACGAGATCATCAAGCATAGAGTCAGTCAGCCGGACTACHVGGGTWTCTAAT	806rcbc385
CAAGCAGAAGACGGCATACGAGAT	CATCGCGTTGAC	AGTCAGTCAG	CC	GGACTACHVGGGTWTCTAAT	CAAGCAGAAGACGGCATACGAGATCATCGCGTTGACAGTCAGTCAGCCGGACTACHVGGGTWTCTAAT	806rcbc386
CAAGCAGAAGACGGCATACGAGAT	GCACATAGTCGT	AGTCAGTCAG	CC	GGACTACHVGGGTWTCTAAT	CAAGCAGAAGACGGCATACGAGATGCACATAGTCGTAGTCAGTCAGCCGGACTACHVGGGTWTCTAAT	806rcbc387
CAAGCAGAAGACGGCATACGAGAT	GGCAAATACACT	AGTCAGTCAG	CC	GGACTACHVGGGTWTCTAAT	CAAGCAGAAGACGGCATACGAGATGGCAAATACACTAGTCAGTCAGCCGGACTACHVGGGTWTCTAAT	806rcbc388
CAAGCAGAAGACGGCATACGAGAT	GTCATGCTCCAG	AGTCAGTCAG	CC	GGACTACHVGGGTWTCTAAT	CAAGCAGAAGACGGCATACGAGATGTCATGCTCCAGAGTCAGTCAGCCGGACTACHVGGGTWTCTAAT	806rcbc389
CAAGCAGAAGACGGCATACGAGAT	CCTAGTAAGCTG	AGTCAGTCAG	CC	GGACTACHVGGGTWTCTAAT	CAAGCAGAAGACGGCATACGAGATCCTAGTAAGCTGAGTCAGTCAGCCGGACTACHVGGGTWTCTAAT	806rcbc390
CAAGCAGAAGACGGCATACGAGAT	TTACCGACGAGT	AGTCAGTCAG	CC	GGACTACHVGGGTWTCTAAT	CAAGCAGAAGACGGCATACGAGATTTACCGACGAGTAGTCAGTCAGCCGGACTACHVGGGTWTCTAAT	806rcbc391
CAAGCAGAAGACGGCATACGAGAT	GCTTAGATGTAG	AGTCAGTCAG	CC	GGACTACHVGGGTWTCTAAT	CAAGCAGAAGACGGCATACGAGATGCTTAGATGTAGAGTCAGTCAGCCGGACTACHVGGGTWTCTAAT	806rcbc392
CAAGCAGAAGACGGCATACGAGAT	AAGACGTAGCGG	AGTCAGTCAG	CC	GGACTACHVGGGTWTCTAAT	CAAGCAGAAGACGGCATACGAGATAAGACGTAGCGGAGTCAGTCAGCCGGACTACHVGGGTWTCTAAT	806rcbc393
CAAGCAGAAGACGGCATACGAGAT	TTACCTTACACC	AGTCAGTCAG	CC	GGACTACHVGGGTWTCTAAT	CAAGCAGAAGACGGCATACGAGATTTACCTTACACCAGTCAGTCAGCCGGACTACHVGGGTWTCTAAT	806rcbc394
CAAGCAGAAGACGGCATACGAGAT	TGACTAATGGCC	AGTCAGTCAG	CC	GGACTACHVGGGTWTCTAAT	CAAGCAGAAGACGGCATACGAGATTGACTAATGGCCAGTCAGTCAGCCGGACTACHVGGGTWTCTAAT	806rcbc395
CAAGCAGAAGACGGCATACGAGAT	CTCTCTCACTTG	AGTCAGTCAG	CC	GGACTACHVGGGTWTCTAAT	CAAGCAGAAGACGGCATACGAGATCTCTCTCACTTGAGTCAGTCAGCCGGACTACHVGGGTWTCTAAT	806rcbc396
CAAGCAGAAGACGGCATACGAGAT	ATTGCAAGCAAC	AGTCAGTCAG	CC	GGACTACHVGGGTWTCTAAT	CAAGCAGAAGACGGCATACGAGATATTGCAAGCAACAGTCAGTCAGCCGGACTACHVGGGTWTCTAAT	806rcbc397
CAAGCAGAAGACGGCATACGAGAT	CACGTGACATGT	AGTCAGTCAG	CC	GGACTACHVGGGTWTCTAAT	CAAGCAGAAGACGGCATACGAGATCACGTGACATGTAGTCAGTCAGCCGGACTACHVGGGTWTCTAAT	806rcbc398
CAAGCAGAAGACGGCATACGAGAT	CACAGTTGAAGT	AGTCAGTCAG	CC	GGACTACHVGGGTWTCTAAT	CAAGCAGAAGACGGCATACGAGATCACAGTTGAAGTAGTCAGTCAGCCGGACTACHVGGGTWTCTAAT	806rcbc399
CAAGCAGAAGACGGCATACGAGAT	CTAGGATCACTG	AGTCAGTCAG	CC	GGACTACHVGGGTWTCTAAT	CAAGCAGAAGACGGCATACGAGATCTAGGATCACTGAGTCAGTCAGCCGGACTACHVGGGTWTCTAAT	806rcbc400
CAAGCAGAAGACGGCATACGAGAT	GATGACCCAAAT	AGTCAGTCAG	CC	GGACTACHVGGGTWTCTAAT	CAAGCAGAAGACGGCATACGAGATGATGACCCAAATAGTCAGTCAGCCGGACTACHVGGGTWTCTAAT	806rcbc401
CAAGCAGAAGACGGCATACGAGAT	ACCGGAGTAGGA	AGTCAGTCAG	CC	GGACTACHVGGGTWTCTAAT	CAAGCAGAAGACGGCATACGAGATACCGGAGTAGGAAGTCAGTCAGCCGGACTACHVGGGTWTCTAAT	806rcbc402
CAAGCAGAAGACGGCATACGAGAT	TGAGGACTACCT	AGTCAGTCAG	CC	GGACTACHVGGGTWTCTAAT	CAAGCAGAAGACGGCATACGAGATTGAGGACTACCTAGTCAGTCAGCCGGACTACHVGGGTWTCTAAT	806rcbc403
CAAGCAGAAGACGGCATACGAGAT	CAATCGGCTTGC	AGTCAGTCAG	CC	GGACTACHVGGGTWTCTAAT	CAAGCAGAAGACGGCATACGAGATCAATCGGCTTGCAGTCAGTCAGCCGGACTACHVGGGTWTCTAAT	806rcbc404
CAAGCAGAAGACGGCATACGAGAT	AACACTCGATCG	AGTCAGTCAG	CC	GGACTACHVGGGTWTCTAAT	CAAGCAGAAGACGGCATACGAGATAACACTCGATCGAGTCAGTCAGCCGGACTACHVGGGTWTCTAAT	806rcbc405
CAAGCAGAAGACGGCATACGAGAT	TGACCGGCTGTT	AGTCAGTCAG	CC	GGACTACHVGGGTWTCTAAT	CAAGCAGAAGACGGCATACGAGATTGACCGGCTGTTAGTCAGTCAGCCGGACTACHVGGGTWTCTAAT	806rcbc406
CAAGCAGAAGACGGCATACGAGAT	GGAGGAGCAATA	AGTCAGTCAG	CC	GGACTACHVGGGTWTCTAAT	CAAGCAGAAGACGGCATACGAGATGGAGGAGCAATAAGTCAGTCAGCCGGACTACHVGGGTWTCTAAT	806rcbc407
CAAGCAGAAGACGGCATACGAGAT	AGCGACGAAGAC	AGTCAGTCAG	CC	GGACTACHVGGGTWTCTAAT	CAAGCAGAAGACGGCATACGAGATAGCGACGAAGACAGTCAGTCAGCCGGACTACHVGGGTWTCTAAT	806rcbc408
CAAGCAGAAGACGGCATACGAGAT	CTTCCCTAACTC	AGTCAGTCAG	CC	GGACTACHVGGGTWTCTAAT	CAAGCAGAAGACGGCATACGAGATCTTCCCTAACTCAGTCAGTCAGCCGGACTACHVGGGTWTCTAAT	806rcbc409
CAAGCAGAAGACGGCATACGAGAT	TGGAAGAACGGC	AGTCAGTCAG	CC	GGACTACHVGGGTWTCTAAT	CAAGCAGAAGACGGCATACGAGATTGGAAGAACGGCAGTCAGTCAGCCGGACTACHVGGGTWTCTAAT	806rcbc410
CAAGCAGAAGACGGCATACGAGAT	GCTAGACACTAC	AGTCAGTCAG	CC	GGACTACHVGGGTWTCTAAT	CAAGCAGAAGACGGCATACGAGATGCTAGACACTACAGTCAGTCAGCCGGACTACHVGGGTWTCTAAT	806rcbc411
CAAGCAGAAGACGGCATACGAGAT	TTGGATTGAACG	AGTCAGTCAG	CC	GGACTACHVGGGTWTCTAAT	CAAGCAGAAGACGGCATACGAGATTTGGATTGAACGAGTCAGTCAGCCGGACTACHVGGGTWTCTAAT	806rcbc412
CAAGCAGAAGACGGCATACGAGAT	GATATACCAGTG	AGTCAGTCAG	CC	GGACTACHVGGGTWTCTAAT	CAAGCAGAAGACGGCATACGAGATGATATACCAGTGAGTCAGTCAGCCGGACTACHVGGGTWTCTAAT	806rcbc413
CAAGCAGAAGACGGCATACGAGAT	AACAAACTGCCA	AGTCAGTCAG	CC	GGACTACHVGGGTWTCTAAT	CAAGCAGAAGACGGCATACGAGATAACAAACTGCCAAGTCAGTCAGCCGGACTACHVGGGTWTCTAAT	806rcbc414
CAAGCAGAAGACGGCATACGAGAT	GTAGACATGTGT	AGTCAGTCAG	CC	GGACTACHVGGGTWTCTAAT	CAAGCAGAAGACGGCATACGAGATGTAGACATGTGTAGTCAGTCAGCCGGACTACHVGGGTWTCTAAT	806rcbc415
CAAGCAGAAGACGGCATACGAGAT	TACAGTTACGCG	AGTCAGTCAG	CC	GGACTACHVGGGTWTCTAAT	CAAGCAGAAGACGGCATACGAGATTACAGTTACGCGAGTCAGTCAGCCGGACTACHVGGGTWTCTAAT	806rcbc416
CAAGCAGAAGACGGCATACGAGAT	CAAGCCCTAGTA	AGTCAGTCAG	CC	GGACTACHVGGGTWTCTAAT	CAAGCAGAAGACGGCATACGAGATCAAGCCCTAGTAAGTCAGTCAGCCGGACTACHVGGGTWTCTAAT	806rcbc417
CAAGCAGAAGACGGCATACGAGAT	TAGTGTCGGATC	AGTCAGTCAG	CC	GGACTACHVGGGTWTCTAAT	CAAGCAGAAGACGGCATACGAGATTAGTGTCGGATCAGTCAGTCAGCCGGACTACHVGGGTWTCTAAT	806rcbc418
CAAGCAGAAGACGGCATACGAGAT	CTGAGCTCTGCA	AGTCAGTCAG	CC	GGACTACHVGGGTWTCTAAT	CAAGCAGAAGACGGCATACGAGATCTGAGCTCTGCAAGTCAGTCAGCCGGACTACHVGGGTWTCTAAT	806rcbc419
CAAGCAGAAGACGGCATACGAGAT	CTTCGACTTTCC	AGTCAGTCAG	CC	GGACTACHVGGGTWTCTAAT	CAAGCAGAAGACGGCATACGAGATCTTCGACTTTCCAGTCAGTCAGCCGGACTACHVGGGTWTCTAAT	806rcbc420
CAAGCAGAAGACGGCATACGAGAT	GTCATAAGAACC	AGTCAGTCAG	CC	GGACTACHVGGGTWTCTAAT	CAAGCAGAAGACGGCATACGAGATGTCATAAGAACCAGTCAGTCAGCCGGACTACHVGGGTWTCTAAT	806rcbc421
CAAGCAGAAGACGGCATACGAGAT	GTCCGCAAGTTA	AGTCAGTCAG	CC	GGACTACHVGGGTWTCTAAT	CAAGCAGAAGACGGCATACGAGATGTCCGCAAGTTAAGTCAGTCAGCCGGACTACHVGGGTWTCTAAT	806rcbc422
CAAGCAGAAGACGGCATACGAGAT	CGTAGAGCTCTC	AGTCAGTCAG	CC	GGACTACHVGGGTWTCTAAT	CAAGCAGAAGACGGCATACGAGATCGTAGAGCTCTCAGTCAGTCAGCCGGACTACHVGGGTWTCTAAT	806rcbc423
CAAGCAGAAGACGGCATACGAGAT	CCTCTGAGAGCT	AGTCAGTCAG	CC	GGACTACHVGGGTWTCTAAT	CAAGCAGAAGACGGCATACGAGATCCTCTGAGAGCTAGTCAGTCAGCCGGACTACHVGGGTWTCTAAT	806rcbc424
CAAGCAGAAGACGGCATACGAGAT	CCTCGATGCAGT	AGTCAGTCAG	CC	GGACTACHVGGGTWTCTAAT	CAAGCAGAAGACGGCATACGAGATCCTCGATGCAGTAGTCAGTCAGCCGGACTACHVGGGTWTCTAAT	806rcbc425
CAAGCAGAAGACGGCATACGAGAT	GCGGACTATTCA	AGTCAGTCAG	CC	GGACTACHVGGGTWTCTAAT	CAAGCAGAAGACGGCATACGAGATGCGGACTATTCAAGTCAGTCAGCCGGACTACHVGGGTWTCTAAT	806rcbc426
CAAGCAGAAGACGGCATACGAGAT	CGTGCACAATTG	AGTCAGTCAG	CC	GGACTACHVGGGTWTCTAAT	CAAGCAGAAGACGGCATACGAGATCGTGCACAATTGAGTCAGTCAGCCGGACTACHVGGGTWTCTAAT	806rcbc427
CAAGCAGAAGACGGCATACGAGAT	CGGCCTAAGTTC	AGTCAGTCAG	CC	GGACTACHVGGGTWTCTAAT	CAAGCAGAAGACGGCATACGAGATCGGCCTAAGTTCAGTCAGTCAGCCGGACTACHVGGGTWTCTAAT	806rcbc428
CAAGCAGAAGACGGCATACGAGAT	AGCGCTCACATC	AGTCAGTCAG	CC	GGACTACHVGGGTWTCTAAT	CAAGCAGAAGACGGCATACGAGATAGCGCTCACATCAGTCAGTCAGCCGGACTACHVGGGTWTCTAAT	806rcbc429
CAAGCAGAAGACGGCATACGAGAT	TGGTTATGGCAC	AGTCAGTCAG	CC	GGACTACHVGGGTWTCTAAT	CAAGCAGAAGACGGCATACGAGATTGGTTATGGCACAGTCAGTCAGCCGGACTACHVGGGTWTCTAAT	806rcbc430
CAAGCAGAAGACGGCATACGAGAT	CGAGGTTCTGAT	AGTCAGTCAG	CC	GGACTACHVGGGTWTCTAAT	CAAGCAGAAGACGGCATACGAGATCGAGGTTCTGATAGTCAGTCAGCCGGACTACHVGGGTWTCTAAT	806rcbc431
CAAGCAGAAGACGGCATACGAGAT	AACTCCTGTGGA	AGTCAGTCAG	CC	GGACTACHVGGGTWTCTAAT	CAAGCAGAAGACGGCATACGAGATAACTCCTGTGGAAGTCAGTCAGCCGGACTACHVGGGTWTCTAAT	806rcbc432
CAAGCAGAAGACGGCATACGAGAT	TAATGGTCGTAG	AGTCAGTCAG	CC	GGACTACHVGGGTWTCTAAT	CAAGCAGAAGACGGCATACGAGATTAATGGTCGTAGAGTCAGTCAGCCGGACTACHVGGGTWTCTAAT	806rcbc433
CAAGCAGAAGACGGCATACGAGAT	TTGCACCGTCGA	AGTCAGTCAG	CC	GGACTACHVGGGTWTCTAAT	CAAGCAGAAGACGGCATACGAGATTTGCACCGTCGAAGTCAGTCAGCCGGACTACHVGGGTWTCTAAT	806rcbc434
CAAGCAGAAGACGGCATACGAGAT	TGCTACAGACGT	AGTCAGTCAG	CC	GGACTACHVGGGTWTCTAAT	CAAGCAGAAGACGGCATACGAGATTGCTACAGACGTAGTCAGTCAGCCGGACTACHVGGGTWTCTAAT	806rcbc435
CAAGCAGAAGACGGCATACGAGAT	ATGGCCTGACTA	AGTCAGTCAG	CC	GGACTACHVGGGTWTCTAAT	CAAGCAGAAGACGGCATACGAGATATGGCCTGACTAAGTCAGTCAGCCGGACTACHVGGGTWTCTAAT	806rcbc436
CAAGCAGAAGACGGCATACGAGAT	ACGCACATACAA	AGTCAGTCAG	CC	GGACTACHVGGGTWTCTAAT	CAAGCAGAAGACGGCATACGAGATACGCACATACAAAGTCAGTCAGCCGGACTACHVGGGTWTCTAAT	806rcbc437
CAAGCAGAAGACGGCATACGAGAT	TGAGTGGTCTGT	AGTCAGTCAG	CC	GGACTACHVGGGTWTCTAAT	CAAGCAGAAGACGGCATACGAGATTGAGTGGTCTGTAGTCAGTCAGCCGGACTACHVGGGTWTCTAAT	806rcbc438
CAAGCAGAAGACGGCATACGAGAT	GATAGCACTCGT	AGTCAGTCAG	CC	GGACTACHVGGGTWTCTAAT	CAAGCAGAAGACGGCATACGAGATGATAGCACTCGTAGTCAGTCAGCCGGACTACHVGGGTWTCTAAT	806rcbc439
CAAGCAGAAGACGGCATACGAGAT	TAGCGCGAACTT	AGTCAGTCAG	CC	GGACTACHVGGGTWTCTAAT	CAAGCAGAAGACGGCATACGAGATTAGCGCGAACTTAGTCAGTCAGCCGGACTACHVGGGTWTCTAAT	806rcbc440
CAAGCAGAAGACGGCATACGAGAT	CATACACGCACC	AGTCAGTCAG	CC	GGACTACHVGGGTWTCTAAT	CAAGCAGAAGACGGCATACGAGATCATACACGCACCAGTCAGTCAGCCGGACTACHVGGGTWTCTAAT	806rcbc441
CAAGCAGAAGACGGCATACGAGAT	ACCTCAGTCAAG	AGTCAGTCAG	CC	GGACTACHVGGGTWTCTAAT	CAAGCAGAAGACGGCATACGAGATACCTCAGTCAAGAGTCAGTCAGCCGGACTACHVGGGTWTCTAAT	806rcbc442
CAAGCAGAAGACGGCATACGAGAT	TCGACCAAACAC	AGTCAGTCAG	CC	GGACTACHVGGGTWTCTAAT	CAAGCAGAAGACGGCATACGAGATTCGACCAAACACAGTCAGTCAGCCGGACTACHVGGGTWTCTAAT	806rcbc443
CAAGCAGAAGACGGCATACGAGAT	CCACCCAGTAAC	AGTCAGTCAG	CC	GGACTACHVGGGTWTCTAAT	CAAGCAGAAGACGGCATACGAGATCCACCCAGTAACAGTCAGTCAGCCGGACTACHVGGGTWTCTAAT	806rcbc444
CAAGCAGAAGACGGCATACGAGAT	ATATCGCGATGA	AGTCAGTCAG	CC	GGACTACHVGGGTWTCTAAT	CAAGCAGAAGACGGCATACGAGATATATCGCGATGAAGTCAGTCAGCCGGACTACHVGGGTWTCTAAT	806rcbc445
CAAGCAGAAGACGGCATACGAGAT	CGCCGGTAATCT	AGTCAGTCAG	CC	GGACTACHVGGGTWTCTAAT	CAAGCAGAAGACGGCATACGAGATCGCCGGTAATCTAGTCAGTCAGCCGGACTACHVGGGTWTCTAAT	806rcbc446
CAAGCAGAAGACGGCATACGAGAT	CCGATGCCTTGA	AGTCAGTCAG	CC	GGACTACHVGGGTWTCTAAT	CAAGCAGAAGACGGCATACGAGATCCGATGCCTTGAAGTCAGTCAGCCGGACTACHVGGGTWTCTAAT	806rcbc447
CAAGCAGAAGACGGCATACGAGAT	AGCAGGCACGAA	AGTCAGTCAG	CC	GGACTACHVGGGTWTCTAAT	CAAGCAGAAGACGGCATACGAGATAGCAGGCACGAAAGTCAGTCAGCCGGACTACHVGGGTWTCTAAT	806rcbc448
CAAGCAGAAGACGGCATACGAGAT	TACGCAGCACTA	AGTCAGTCAG	CC	GGACTACHVGGGTWTCTAAT	CAAGCAGAAGACGGCATACGAGATTACGCAGCACTAAGTCAGTCAGCCGGACTACHVGGGTWTCTAAT	806rcbc449
CAAGCAGAAGACGGCATACGAGAT	CGCTTAGTGCTG	AGTCAGTCAG	CC	GGACTACHVGGGTWTCTAAT	CAAGCAGAAGACGGCATACGAGATCGCTTAGTGCTGAGTCAGTCAGCCGGACTACHVGGGTWTCTAAT	806rcbc450
CAAGCAGAAGACGGCATACGAGAT	CAAAGTTTGCGA	AGTCAGTCAG	CC	GGACTACHVGGGTWTCTAAT	CAAGCAGAAGACGGCATACGAGATCAAAGTTTGCGAAGTCAGTCAGCCGGACTACHVGGGTWTCTAAT	806rcbc451
CAAGCAGAAGACGGCATACGAGAT	TCGAGCCGATCT	AGTCAGTCAG	CC	GGACTACHVGGGTWTCTAAT	CAAGCAGAAGACGGCATACGAGATTCGAGCCGATCTAGTCAGTCAGCCGGACTACHVGGGTWTCTAAT	806rcbc452
CAAGCAGAAGACGGCATACGAGAT	CTCATCATGTTC	AGTCAGTCAG	CC	GGACTACHVGGGTWTCTAAT	CAAGCAGAAGACGGCATACGAGATCTCATCATGTTCAGTCAGTCAGCCGGACTACHVGGGTWTCTAAT	806rcbc453
CAAGCAGAAGACGGCATACGAGAT	CCAGGGACTTCT	AGTCAGTCAG	CC	GGACTACHVGGGTWTCTAAT	CAAGCAGAAGACGGCATACGAGATCCAGGGACTTCTAGTCAGTCAGCCGGACTACHVGGGTWTCTAAT	806rcbc454
CAAGCAGAAGACGGCATACGAGAT	GCAATCCTTGCG	AGTCAGTCAG	CC	GGACTACHVGGGTWTCTAAT	CAAGCAGAAGACGGCATACGAGATGCAATCCTTGCGAGTCAGTCAGCCGGACTACHVGGGTWTCTAAT	806rcbc455
CAAGCAGAAGACGGCATACGAGAT	CCTGCTTCCTTC	AGTCAGTCAG	CC	GGACTACHVGGGTWTCTAAT	CAAGCAGAAGACGGCATACGAGATCCTGCTTCCTTCAGTCAGTCAGCCGGACTACHVGGGTWTCTAAT	806rcbc456
CAAGCAGAAGACGGCATACGAGAT	CAAGGCACAAGG	AGTCAGTCAG	CC	GGACTACHVGGGTWTCTAAT	CAAGCAGAAGACGGCATACGAGATCAAGGCACAAGGAGTCAGTCAGCCGGACTACHVGGGTWTCTAAT	806rcbc457
CAAGCAGAAGACGGCATACGAGAT	GGCCTATAAGTC	AGTCAGTCAG	CC	GGACTACHVGGGTWTCTAAT	CAAGCAGAAGACGGCATACGAGATGGCCTATAAGTCAGTCAGTCAGCCGGACTACHVGGGTWTCTAAT	806rcbc458
CAAGCAGAAGACGGCATACGAGAT	TCCATTTCATGC	AGTCAGTCAG	CC	GGACTACHVGGGTWTCTAAT	CAAGCAGAAGACGGCATACGAGATTCCATTTCATGCAGTCAGTCAGCCGGACTACHVGGGTWTCTAAT	806rcbc459
CAAGCAGAAGACGGCATACGAGAT	TCGGCGATCATC	AGTCAGTCAG	CC	GGACTACHVGGGTWTCTAAT	CAAGCAGAAGACGGCATACGAGATTCGGCGATCATCAGTCAGTCAGCCGGACTACHVGGGTWTCTAAT	806rcbc460
CAAGCAGAAGACGGCATACGAGAT	GTTTCACGCGAA	AGTCAGTCAG	CC	GGACTACHVGGGTWTCTAAT	CAAGCAGAAGACGGCATACGAGATGTTTCACGCGAAAGTCAGTCAGCCGGACTACHVGGGTWTCTAAT	806rcbc461
CAAGCAGAAGACGGCATACGAGAT	ACAAGAACCTTG	AGTCAGTCAG	CC	GGACTACHVGGGTWTCTAAT	CAAGCAGAAGACGGCATACGAGATACAAGAACCTTGAGTCAGTCAGCCGGACTACHVGGGTWTCTAAT	806rcbc462
CAAGCAGAAGACGGCATACGAGAT	TACTCTCTTAGC	AGTCAGTCAG	CC	GGACTACHVGGGTWTCTAAT	CAAGCAGAAGACGGCATACGAGATTACTCTCTTAGCAGTCAGTCAGCCGGACTACHVGGGTWTCTAAT	806rcbc463
CAAGCAGAAGACGGCATACGAGAT	AACTGTTCGCGC	AGTCAGTCAG	CC	GGACTACHVGGGTWTCTAAT	CAAGCAGAAGACGGCATACGAGATAACTGTTCGCGCAGTCAGTCAGCCGGACTACHVGGGTWTCTAAT	806rcbc464
CAAGCAGAAGACGGCATACGAGAT	CGAAGCATCTAC	AGTCAGTCAG	CC	GGACTACHVGGGTWTCTAAT	CAAGCAGAAGACGGCATACGAGATCGAAGCATCTACAGTCAGTCAGCCGGACTACHVGGGTWTCTAAT	806rcbc465
CAAGCAGAAGACGGCATACGAGAT	GTTTGGCCACAC	AGTCAGTCAG	CC	GGACTACHVGGGTWTCTAAT	CAAGCAGAAGACGGCATACGAGATGTTTGGCCACACAGTCAGTCAGCCGGACTACHVGGGTWTCTAAT	806rcbc466
CAAGCAGAAGACGGCATACGAGAT	TCAGGTTGCCCA	AGTCAGTCAG	CC	GGACTACHVGGGTWTCTAAT	CAAGCAGAAGACGGCATACGAGATTCAGGTTGCCCAAGTCAGTCAGCCGGACTACHVGGGTWTCTAAT	806rcbc467
CAAGCAGAAGACGGCATACGAGAT	TCATTCCACTCA	AGTCAGTCAG	CC	GGACTACHVGGGTWTCTAAT	CAAGCAGAAGACGGCATACGAGATTCATTCCACTCAAGTCAGTCAGCCGGACTACHVGGGTWTCTAAT	806rcbc468
CAAGCAGAAGACGGCATACGAGAT	GTCACATCACGA	AGTCAGTCAG	CC	GGACTACHVGGGTWTCTAAT	CAAGCAGAAGACGGCATACGAGATGTCACATCACGAAGTCAGTCAGCCGGACTACHVGGGTWTCTAAT	806rcbc469
CAAGCAGAAGACGGCATACGAGAT	CGACATTTCTCT	AGTCAGTCAG	CC	GGACTACHVGGGTWTCTAAT	CAAGCAGAAGACGGCATACGAGATCGACATTTCTCTAGTCAGTCAGCCGGACTACHVGGGTWTCTAAT	806rcbc470
CAAGCAGAAGACGGCATACGAGAT	GGACGTTAACTA	AGTCAGTCAG	CC	GGACTACHVGGGTWTCTAAT	CAAGCAGAAGACGGCATACGAGATGGACGTTAACTAAGTCAGTCAGCCGGACTACHVGGGTWTCTAAT	806rcbc471
CAAGCAGAAGACGGCATACGAGAT	TAGCAGTTGCGT	AGTCAGTCAG	CC	GGACTACHVGGGTWTCTAAT	CAAGCAGAAGACGGCATACGAGATTAGCAGTTGCGTAGTCAGTCAGCCGGACTACHVGGGTWTCTAAT	806rcbc472
CAAGCAGAAGACGGCATACGAGAT	CACGCTATTGGA	AGTCAGTCAG	CC	GGACTACHVGGGTWTCTAAT	CAAGCAGAAGACGGCATACGAGATCACGCTATTGGAAGTCAGTCAGCCGGACTACHVGGGTWTCTAAT	806rcbc473
CAAGCAGAAGACGGCATACGAGAT	AACTTCACTTCC	AGTCAGTCAG	CC	GGACTACHVGGGTWTCTAAT	CAAGCAGAAGACGGCATACGAGATAACTTCACTTCCAGTCAGTCAGCCGGACTACHVGGGTWTCTAAT	806rcbc474
CAAGCAGAAGACGGCATACGAGAT	CCAGTGGATATA	AGTCAGTCAG	CC	GGACTACHVGGGTWTCTAAT	CAAGCAGAAGACGGCATACGAGATCCAGTGGATATAAGTCAGTCAGCCGGACTACHVGGGTWTCTAAT	806rcbc475
CAAGCAGAAGACGGCATACGAGAT	TGTGTGTAACGC	AGTCAGTCAG	CC	GGACTACHVGGGTWTCTAAT	CAAGCAGAAGACGGCATACGAGATTGTGTGTAACGCAGTCAGTCAGCCGGACTACHVGGGTWTCTAAT	806rcbc476
CAAGCAGAAGACGGCATACGAGAT	CCAATCGTGCAA	AGTCAGTCAG	CC	GGACTACHVGGGTWTCTAAT	CAAGCAGAAGACGGCATACGAGATCCAATCGTGCAAAGTCAGTCAGCCGGACTACHVGGGTWTCTAAT	806rcbc477
CAAGCAGAAGACGGCATACGAGAT	AGGCTAGCAGAG	AGTCAGTCAG	CC	GGACTACHVGGGTWTCTAAT	CAAGCAGAAGACGGCATACGAGATAGGCTAGCAGAGAGTCAGTCAGCCGGACTACHVGGGTWTCTAAT	806rcbc478
CAAGCAGAAGACGGCATACGAGAT	GTCACTCCGAAC	AGTCAGTCAG	CC	GGACTACHVGGGTWTCTAAT	CAAGCAGAAGACGGCATACGAGATGTCACTCCGAACAGTCAGTCAGCCGGACTACHVGGGTWTCTAAT	806rcbc479
CAAGCAGAAGACGGCATACGAGAT	CACCGAAATCTG	AGTCAGTCAG	CC	GGACTACHVGGGTWTCTAAT	CAAGCAGAAGACGGCATACGAGATCACCGAAATCTGAGTCAGTCAGCCGGACTACHVGGGTWTCTAAT	806rcbc480
CAAGCAGAAGACGGCATACGAGAT	TGACGTAGAACT	AGTCAGTCAG	CC	GGACTACHVGGGTWTCTAAT	CAAGCAGAAGACGGCATACGAGATTGACGTAGAACTAGTCAGTCAGCCGGACTACHVGGGTWTCTAAT	806rcbc481
CAAGCAGAAGACGGCATACGAGAT	CTATGCCGGCTA	AGTCAGTCAG	CC	GGACTACHVGGGTWTCTAAT	CAAGCAGAAGACGGCATACGAGATCTATGCCGGCTAAGTCAGTCAGCCGGACTACHVGGGTWTCTAAT	806rcbc482
CAAGCAGAAGACGGCATACGAGAT	GTGGTATGGGAG	AGTCAGTCAG	CC	GGACTACHVGGGTWTCTAAT	CAAGCAGAAGACGGCATACGAGATGTGGTATGGGAGAGTCAGTCAGCCGGACTACHVGGGTWTCTAAT	806rcbc483
CAAGCAGAAGACGGCATACGAGAT	TGTACCAACCGA	AGTCAGTCAG	CC	GGACTACHVGGGTWTCTAAT	CAAGCAGAAGACGGCATACGAGATTGTACCAACCGAAGTCAGTCAGCCGGACTACHVGGGTWTCTAAT	806rcbc484
CAAGCAGAAGACGGCATACGAGAT	AGGGTACAGGGT	AGTCAGTCAG	CC	GGACTACHVGGGTWTCTAAT	CAAGCAGAAGACGGCATACGAGATAGGGTACAGGGTAGTCAGTCAGCCGGACTACHVGGGTWTCTAAT	806rcbc485
CAAGCAGAAGACGGCATACGAGAT	AGAGTGCTAATC	AGTCAGTCAG	CC	GGACTACHVGGGTWTCTAAT	CAAGCAGAAGACGGCATACGAGATAGAGTGCTAATCAGTCAGTCAGCCGGACTACHVGGGTWTCTAAT	806rcbc486
CAAGCAGAAGACGGCATACGAGAT	TTGGCGGGTTAT	AGTCAGTCAG	CC	GGACTACHVGGGTWTCTAAT	CAAGCAGAAGACGGCATACGAGATTTGGCGGGTTATAGTCAGTCAGCCGGACTACHVGGGTWTCTAAT	806rcbc487
CAAGCAGAAGACGGCATACGAGAT	CACGATGGTCAT	AGTCAGTCAG	CC	GGACTACHVGGGTWTCTAAT	CAAGCAGAAGACGGCATACGAGATCACGATGGTCATAGTCAGTCAGCCGGACTACHVGGGTWTCTAAT	806rcbc488
CAAGCAGAAGACGGCATACGAGAT	GTCACCAATCCG	AGTCAGTCAG	CC	GGACTACHVGGGTWTCTAAT	CAAGCAGAAGACGGCATACGAGATGTCACCAATCCGAGTCAGTCAGCCGGACTACHVGGGTWTCTAAT	806rcbc489
CAAGCAGAAGACGGCATACGAGAT	CACTAACAAACG	AGTCAGTCAG	CC	GGACTACHVGGGTWTCTAAT	CAAGCAGAAGACGGCATACGAGATCACTAACAAACGAGTCAGTCAGCCGGACTACHVGGGTWTCTAAT	806rcbc490
CAAGCAGAAGACGGCATACGAGAT	TTCCAGGCAGAT	AGTCAGTCAG	CC	GGACTACHVGGGTWTCTAAT	CAAGCAGAAGACGGCATACGAGATTTCCAGGCAGATAGTCAGTCAGCCGGACTACHVGGGTWTCTAAT	806rcbc491
CAAGCAGAAGACGGCATACGAGAT	TATGGTACCCAG	AGTCAGTCAG	CC	GGACTACHVGGGTWTCTAAT	CAAGCAGAAGACGGCATACGAGATTATGGTACCCAGAGTCAGTCAGCCGGACTACHVGGGTWTCTAAT	806rcbc492
CAAGCAGAAGACGGCATACGAGAT	CACGACTTGACA	AGTCAGTCAG	CC	GGACTACHVGGGTWTCTAAT	CAAGCAGAAGACGGCATACGAGATCACGACTTGACAAGTCAGTCAGCCGGACTACHVGGGTWTCTAAT	806rcbc493
CAAGCAGAAGACGGCATACGAGAT	CTTGGAGGCTTA	AGTCAGTCAG	CC	GGACTACHVGGGTWTCTAAT	CAAGCAGAAGACGGCATACGAGATCTTGGAGGCTTAAGTCAGTCAGCCGGACTACHVGGGTWTCTAAT	806rcbc494
CAAGCAGAAGACGGCATACGAGAT	ACGTGGTTCCAC	AGTCAGTCAG	CC	GGACTACHVGGGTWTCTAAT	CAAGCAGAAGACGGCATACGAGATACGTGGTTCCACAGTCAGTCAGCCGGACTACHVGGGTWTCTAAT	806rcbc495
CAAGCAGAAGACGGCATACGAGAT	GACGCTTTGCTG	AGTCAGTCAG	CC	GGACTACHVGGGTWTCTAAT	CAAGCAGAAGACGGCATACGAGATGACGCTTTGCTGAGTCAGTCAGCCGGACTACHVGGGTWTCTAAT	806rcbc496
CAAGCAGAAGACGGCATACGAGAT	ACAGGGTTTGTA	AGTCAGTCAG	CC	GGACTACHVGGGTWTCTAAT	CAAGCAGAAGACGGCATACGAGATACAGGGTTTGTAAGTCAGTCAGCCGGACTACHVGGGTWTCTAAT	806rcbc497
CAAGCAGAAGACGGCATACGAGAT	GCCTATGAGATC	AGTCAGTCAG	CC	GGACTACHVGGGTWTCTAAT	CAAGCAGAAGACGGCATACGAGATGCCTATGAGATCAGTCAGTCAGCCGGACTACHVGGGTWTCTAAT	806rcbc498
CAAGCAGAAGACGGCATACGAGAT	CAAACCTATGGC	AGTCAGTCAG	CC	GGACTACHVGGGTWTCTAAT	CAAGCAGAAGACGGCATACGAGATCAAACCTATGGCAGTCAGTCAGCCGGACTACHVGGGTWTCTAAT	806rcbc499
CAAGCAGAAGACGGCATACGAGAT	ATCGCTTAAGGC	AGTCAGTCAG	CC	GGACTACHVGGGTWTCTAAT	CAAGCAGAAGACGGCATACGAGATATCGCTTAAGGCAGTCAGTCAGCCGGACTACHVGGGTWTCTAAT	806rcbc500
CAAGCAGAAGACGGCATACGAGAT	ACCATCCAACGA	AGTCAGTCAG	CC	GGACTACHVGGGTWTCTAAT	CAAGCAGAAGACGGCATACGAGATACCATCCAACGAAGTCAGTCAGCCGGACTACHVGGGTWTCTAAT	806rcbc501
CAAGCAGAAGACGGCATACGAGAT	GCAATAGGAGGA	AGTCAGTCAG	CC	GGACTACHVGGGTWTCTAAT	CAAGCAGAAGACGGCATACGAGATGCAATAGGAGGAAGTCAGTCAGCCGGACTACHVGGGTWTCTAAT	806rcbc502
CAAGCAGAAGACGGCATACGAGAT	CCGAACGTCACT	AGTCAGTCAG	CC	GGACTACHVGGGTWTCTAAT	CAAGCAGAAGACGGCATACGAGATCCGAACGTCACTAGTCAGTCAGCCGGACTACHVGGGTWTCTAAT	806rcbc503
CAAGCAGAAGACGGCATACGAGAT	ACACCAACACCA	AGTCAGTCAG	CC	GGACTACHVGGGTWTCTAAT	CAAGCAGAAGACGGCATACGAGATACACCAACACCAAGTCAGTCAGCCGGACTACHVGGGTWTCTAAT	806rcbc504
CAAGCAGAAGACGGCATACGAGAT	CCATCACATAGG	AGTCAGTCAG	CC	GGACTACHVGGGTWTCTAAT	CAAGCAGAAGACGGCATACGAGATCCATCACATAGGAGTCAGTCAGCCGGACTACHVGGGTWTCTAAT	806rcbc505
CAAGCAGAAGACGGCATACGAGAT	CGACACGGAGAA	AGTCAGTCAG	CC	GGACTACHVGGGTWTCTAAT	CAAGCAGAAGACGGCATACGAGATCGACACGGAGAAAGTCAGTCAGCCGGACTACHVGGGTWTCTAAT	806rcbc506
CAAGCAGAAGACGGCATACGAGAT	GAACCTATGACA	AGTCAGTCAG	CC	GGACTACHVGGGTWTCTAAT	CAAGCAGAAGACGGCATACGAGATGAACCTATGACAAGTCAGTCAGCCGGACTACHVGGGTWTCTAAT	806rcbc507
CAAGCAGAAGACGGCATACGAGAT	ATGCCGGTAATA	AGTCAGTCAG	CC	GGACTACHVGGGTWTCTAAT	CAAGCAGAAGACGGCATACGAGATATGCCGGTAATAAGTCAGTCAGCCGGACTACHVGGGTWTCTAAT	806rcbc508
CAAGCAGAAGACGGCATACGAGAT	GAACAGCTCTAC	AGTCAGTCAG	CC	GGACTACHVGGGTWTCTAAT	CAAGCAGAAGACGGCATACGAGATGAACAGCTCTACAGTCAGTCAGCCGGACTACHVGGGTWTCTAAT	806rcbc509
CAAGCAGAAGACGGCATACGAGAT	GTGAGTCATACC	AGTCAGTCAG	CC	GGACTACHVGGGTWTCTAAT	CAAGCAGAAGACGGCATACGAGATGTGAGTCATACCAGTCAGTCAGCCGGACTACHVGGGTWTCTAAT	806rcbc510
CAAGCAGAAGACGGCATACGAGAT	TGGCCGTTACTG	AGTCAGTCAG	CC	GGACTACHVGGGTWTCTAAT	CAAGCAGAAGACGGCATACGAGATTGGCCGTTACTGAGTCAGTCAGCCGGACTACHVGGGTWTCTAAT	806rcbc511
CAAGCAGAAGACGGCATACGAGAT	TAGAGCTGCCAT	AGTCAGTCAG	CC	GGACTACHVGGGTWTCTAAT	CAAGCAGAAGACGGCATACGAGATTAGAGCTGCCATAGTCAGTCAGCCGGACTACHVGGGTWTCTAAT	806rcbc512
CAAGCAGAAGACGGCATACGAGAT	ATCTAGTGGCAA	AGTCAGTCAG	CC	GGACTACHVGGGTWTCTAAT	CAAGCAGAAGACGGCATACGAGATATCTAGTGGCAAAGTCAGTCAGCCGGACTACHVGGGTWTCTAAT	806rcbc513
CAAGCAGAAGACGGCATACGAGAT	CCTTCAATGGGA	AGTCAGTCAG	CC	GGACTACHVGGGTWTCTAAT	CAAGCAGAAGACGGCATACGAGATCCTTCAATGGGAAGTCAGTCAGCCGGACTACHVGGGTWTCTAAT	806rcbc514
CAAGCAGAAGACGGCATACGAGAT	TTGACGACATCG	AGTCAGTCAG	CC	GGACTACHVGGGTWTCTAAT	CAAGCAGAAGACGGCATACGAGATTTGACGACATCGAGTCAGTCAGCCGGACTACHVGGGTWTCTAAT	806rcbc515
CAAGCAGAAGACGGCATACGAGAT	ACATACTGAGCA	AGTCAGTCAG	CC	GGACTACHVGGGTWTCTAAT	CAAGCAGAAGACGGCATACGAGATACATACTGAGCAAGTCAGTCAGCCGGACTACHVGGGTWTCTAAT	806rcbc516
CAAGCAGAAGACGGCATACGAGAT	GGCTAAACTATG	AGTCAGTCAG	CC	GGACTACHVGGGTWTCTAAT	CAAGCAGAAGACGGCATACGAGATGGCTAAACTATGAGTCAGTCAGCCGGACTACHVGGGTWTCTAAT	806rcbc517
CAAGCAGAAGACGGCATACGAGAT	AAGAGCAGAGCC	AGTCAGTCAG	CC	GGACTACHVGGGTWTCTAAT	CAAGCAGAAGACGGCATACGAGATAAGAGCAGAGCCAGTCAGTCAGCCGGACTACHVGGGTWTCTAAT	806rcbc518
CAAGCAGAAGACGGCATACGAGAT	GGAGAGATCACG	AGTCAGTCAG	CC	GGACTACHVGGGTWTCTAAT	CAAGCAGAAGACGGCATACGAGATGGAGAGATCACGAGTCAGTCAGCCGGACTACHVGGGTWTCTAAT	806rcbc519
CAAGCAGAAGACGGCATACGAGAT	TCAACCCGTGAA	AGTCAGTCAG	CC	GGACTACHVGGGTWTCTAAT	CAAGCAGAAGACGGCATACGAGATTCAACCCGTGAAAGTCAGTCAGCCGGACTACHVGGGTWTCTAAT	806rcbc520
CAAGCAGAAGACGGCATACGAGAT	GTTTGAAACACG	AGTCAGTCAG	CC	GGACTACHVGGGTWTCTAAT	CAAGCAGAAGACGGCATACGAGATGTTTGAAACACGAGTCAGTCAGCCGGACTACHVGGGTWTCTAAT	806rcbc521
CAAGCAGAAGACGGCATACGAGAT	AGAGAGACAGGT	AGTCAGTCAG	CC	GGACTACHVGGGTWTCTAAT	CAAGCAGAAGACGGCATACGAGATAGAGAGACAGGTAGTCAGTCAGCCGGACTACHVGGGTWTCTAAT	806rcbc522
CAAGCAGAAGACGGCATACGAGAT	TCGCCAGTGCAT	AGTCAGTCAG	CC	GGACTACHVGGGTWTCTAAT	CAAGCAGAAGACGGCATACGAGATTCGCCAGTGCATAGTCAGTCAGCCGGACTACHVGGGTWTCTAAT	806rcbc523
CAAGCAGAAGACGGCATACGAGAT	GCTCAGGACTCT	AGTCAGTCAG	CC	GGACTACHVGGGTWTCTAAT	CAAGCAGAAGACGGCATACGAGATGCTCAGGACTCTAGTCAGTCAGCCGGACTACHVGGGTWTCTAAT	806rcbc524
CAAGCAGAAGACGGCATACGAGAT	CACTTTGGGTGC	AGTCAGTCAG	CC	GGACTACHVGGGTWTCTAAT	CAAGCAGAAGACGGCATACGAGATCACTTTGGGTGCAGTCAGTCAGCCGGACTACHVGGGTWTCTAAT	806rcbc525
CAAGCAGAAGACGGCATACGAGAT	TCTAGCCTGGCA	AGTCAGTCAG	CC	GGACTACHVGGGTWTCTAAT	CAAGCAGAAGACGGCATACGAGATTCTAGCCTGGCAAGTCAGTCAGCCGGACTACHVGGGTWTCTAAT	806rcbc526
CAAGCAGAAGACGGCATACGAGAT	AATGCAATGCGT	AGTCAGTCAG	CC	GGACTACHVGGGTWTCTAAT	CAAGCAGAAGACGGCATACGAGATAATGCAATGCGTAGTCAGTCAGCCGGACTACHVGGGTWTCTAAT	806rcbc527
CAAGCAGAAGACGGCATACGAGAT	CGAATGAGTCAT	AGTCAGTCAG	CC	GGACTACHVGGGTWTCTAAT	CAAGCAGAAGACGGCATACGAGATCGAATGAGTCATAGTCAGTCAGCCGGACTACHVGGGTWTCTAAT	806rcbc528
CAAGCAGAAGACGGCATACGAGAT	CAACGCTAGAAT	AGTCAGTCAG	CC	GGACTACHVGGGTWTCTAAT	CAAGCAGAAGACGGCATACGAGATCAACGCTAGAATAGTCAGTCAGCCGGACTACHVGGGTWTCTAAT	806rcbc529
CAAGCAGAAGACGGCATACGAGAT	ATCAGAGCCCAT	AGTCAGTCAG	CC	GGACTACHVGGGTWTCTAAT	CAAGCAGAAGACGGCATACGAGATATCAGAGCCCATAGTCAGTCAGCCGGACTACHVGGGTWTCTAAT	806rcbc530
CAAGCAGAAGACGGCATACGAGAT	TCTGTAGAGCCA	AGTCAGTCAG	CC	GGACTACHVGGGTWTCTAAT	CAAGCAGAAGACGGCATACGAGATTCTGTAGAGCCAAGTCAGTCAGCCGGACTACHVGGGTWTCTAAT	806rcbc531
CAAGCAGAAGACGGCATACGAGAT	CCGACTCTAGGT	AGTCAGTCAG	CC	GGACTACHVGGGTWTCTAAT	CAAGCAGAAGACGGCATACGAGATCCGACTCTAGGTAGTCAGTCAGCCGGACTACHVGGGTWTCTAAT	806rcbc532
CAAGCAGAAGACGGCATACGAGAT	ATCCTACGAGCA	AGTCAGTCAG	CC	GGACTACHVGGGTWTCTAAT	CAAGCAGAAGACGGCATACGAGATATCCTACGAGCAAGTCAGTCAGCCGGACTACHVGGGTWTCTAAT	806rcbc533
CAAGCAGAAGACGGCATACGAGAT	GACAACGAATCT	AGTCAGTCAG	CC	GGACTACHVGGGTWTCTAAT	CAAGCAGAAGACGGCATACGAGATGACAACGAATCTAGTCAGTCAGCCGGACTACHVGGGTWTCTAAT	806rcbc534
CAAGCAGAAGACGGCATACGAGAT	TGCGGTTGACTC	AGTCAGTCAG	CC	GGACTACHVGGGTWTCTAAT	CAAGCAGAAGACGGCATACGAGATTGCGGTTGACTCAGTCAGTCAGCCGGACTACHVGGGTWTCTAAT	806rcbc535
CAAGCAGAAGACGGCATACGAGAT	TGAGAAGAAAGG	AGTCAGTCAG	CC	GGACTACHVGGGTWTCTAAT	CAAGCAGAAGACGGCATACGAGATTGAGAAGAAAGGAGTCAGTCAGCCGGACTACHVGGGTWTCTAAT	806rcbc536
CAAGCAGAAGACGGCATACGAGAT	TCGGATCTGTGA	AGTCAGTCAG	CC	GGACTACHVGGGTWTCTAAT	CAAGCAGAAGACGGCATACGAGATTCGGATCTGTGAAGTCAGTCAGCCGGACTACHVGGGTWTCTAAT	806rcbc537
CAAGCAGAAGACGGCATACGAGAT	GCCGGTACTCTA	AGTCAGTCAG	CC	GGACTACHVGGGTWTCTAAT	CAAGCAGAAGACGGCATACGAGATGCCGGTACTCTAAGTCAGTCAGCCGGACTACHVGGGTWTCTAAT	806rcbc538
CAAGCAGAAGACGGCATACGAGAT	CACAGGATTACC	AGTCAGTCAG	CC	GGACTACHVGGGTWTCTAAT	CAAGCAGAAGACGGCATACGAGATCACAGGATTACCAGTCAGTCAGCCGGACTACHVGGGTWTCTAAT	806rcbc539
CAAGCAGAAGACGGCATACGAGAT	CGATATCAGTAG	AGTCAGTCAG	CC	GGACTACHVGGGTWTCTAAT	CAAGCAGAAGACGGCATACGAGATCGATATCAGTAGAGTCAGTCAGCCGGACTACHVGGGTWTCTAAT	806rcbc540
CAAGCAGAAGACGGCATACGAGAT	CATAAGGGAGGC	AGTCAGTCAG	CC	GGACTACHVGGGTWTCTAAT	CAAGCAGAAGACGGCATACGAGATCATAAGGGAGGCAGTCAGTCAGCCGGACTACHVGGGTWTCTAAT	806rcbc541
CAAGCAGAAGACGGCATACGAGAT	TGTGTTACTCCT	AGTCAGTCAG	CC	GGACTACHVGGGTWTCTAAT	CAAGCAGAAGACGGCATACGAGATTGTGTTACTCCTAGTCAGTCAGCCGGACTACHVGGGTWTCTAAT	806rcbc542
CAAGCAGAAGACGGCATACGAGAT	GGTACCTGCAAT	AGTCAGTCAG	CC	GGACTACHVGGGTWTCTAAT	CAAGCAGAAGACGGCATACGAGATGGTACCTGCAATAGTCAGTCAGCCGGACTACHVGGGTWTCTAAT	806rcbc543
CAAGCAGAAGACGGCATACGAGAT	TCGCCTATAAGG	AGTCAGTCAG	CC	GGACTACHVGGGTWTCTAAT	CAAGCAGAAGACGGCATACGAGATTCGCCTATAAGGAGTCAGTCAGCCGGACTACHVGGGTWTCTAAT	806rcbc544
CAAGCAGAAGACGGCATACGAGAT	AGTGGCACTATC	AGTCAGTCAG	CC	GGACTACHVGGGTWTCTAAT	CAAGCAGAAGACGGCATACGAGATAGTGGCACTATCAGTCAGTCAGCCGGACTACHVGGGTWTCTAAT	806rcbc545
CAAGCAGAAGACGGCATACGAGAT	TAACCCGATAGA	AGTCAGTCAG	CC	GGACTACHVGGGTWTCTAAT	CAAGCAGAAGACGGCATACGAGATTAACCCGATAGAAGTCAGTCAGCCGGACTACHVGGGTWTCTAAT	806rcbc546
CAAGCAGAAGACGGCATACGAGAT	GTGTGCTAACGT	AGTCAGTCAG	CC	GGACTACHVGGGTWTCTAAT	CAAGCAGAAGACGGCATACGAGATGTGTGCTAACGTAGTCAGTCAGCCGGACTACHVGGGTWTCTAAT	806rcbc547
CAAGCAGAAGACGGCATACGAGAT	CTTGCGGCAATC	AGTCAGTCAG	CC	GGACTACHVGGGTWTCTAAT	CAAGCAGAAGACGGCATACGAGATCTTGCGGCAATCAGTCAGTCAGCCGGACTACHVGGGTWTCTAAT	806rcbc548
CAAGCAGAAGACGGCATACGAGAT	TGAGGTTTGATG	AGTCAGTCAG	CC	GGACTACHVGGGTWTCTAAT	CAAGCAGAAGACGGCATACGAGATTGAGGTTTGATGAGTCAGTCAGCCGGACTACHVGGGTWTCTAAT	806rcbc549
CAAGCAGAAGACGGCATACGAGAT	ATTGCTGGTCGA	AGTCAGTCAG	CC	GGACTACHVGGGTWTCTAAT	CAAGCAGAAGACGGCATACGAGATATTGCTGGTCGAAGTCAGTCAGCCGGACTACHVGGGTWTCTAAT	806rcbc550
CAAGCAGAAGACGGCATACGAGAT	AAGAAGCCGGAC	AGTCAGTCAG	CC	GGACTACHVGGGTWTCTAAT	CAAGCAGAAGACGGCATACGAGATAAGAAGCCGGACAGTCAGTCAGCCGGACTACHVGGGTWTCTAAT	806rcbc551
CAAGCAGAAGACGGCATACGAGAT	ACGGGATACAGG	AGTCAGTCAG	CC	GGACTACHVGGGTWTCTAAT	CAAGCAGAAGACGGCATACGAGATACGGGATACAGGAGTCAGTCAGCCGGACTACHVGGGTWTCTAAT	806rcbc552
CAAGCAGAAGACGGCATACGAGAT	AAGAGTCTCTAG	AGTCAGTCAG	CC	GGACTACHVGGGTWTCTAAT	CAAGCAGAAGACGGCATACGAGATAAGAGTCTCTAGAGTCAGTCAGCCGGACTACHVGGGTWTCTAAT	806rcbc553
CAAGCAGAAGACGGCATACGAGAT	TCCGTCATGGGT	AGTCAGTCAG	CC	GGACTACHVGGGTWTCTAAT	CAAGCAGAAGACGGCATACGAGATTCCGTCATGGGTAGTCAGTCAGCCGGACTACHVGGGTWTCTAAT	806rcbc554
CAAGCAGAAGACGGCATACGAGAT	AGATCTATGCAG	AGTCAGTCAG	CC	GGACTACHVGGGTWTCTAAT	CAAGCAGAAGACGGCATACGAGATAGATCTATGCAGAGTCAGTCAGCCGGACTACHVGGGTWTCTAAT	806rcbc555
CAAGCAGAAGACGGCATACGAGAT	GCACAAGGCAAG	AGTCAGTCAG	CC	GGACTACHVGGGTWTCTAAT	CAAGCAGAAGACGGCATACGAGATGCACAAGGCAAGAGTCAGTCAGCCGGACTACHVGGGTWTCTAAT	806rcbc556
CAAGCAGAAGACGGCATACGAGAT	CGGCAAACACTT	AGTCAGTCAG	CC	GGACTACHVGGGTWTCTAAT	CAAGCAGAAGACGGCATACGAGATCGGCAAACACTTAGTCAGTCAGCCGGACTACHVGGGTWTCTAAT	806rcbc557
CAAGCAGAAGACGGCATACGAGAT	GCGAGTTCCTGT	AGTCAGTCAG	CC	GGACTACHVGGGTWTCTAAT	CAAGCAGAAGACGGCATACGAGATGCGAGTTCCTGTAGTCAGTCAGCCGGACTACHVGGGTWTCTAAT	806rcbc558
CAAGCAGAAGACGGCATACGAGAT	TTCCGAATCGGC	AGTCAGTCAG	CC	GGACTACHVGGGTWTCTAAT	CAAGCAGAAGACGGCATACGAGATTTCCGAATCGGCAGTCAGTCAGCCGGACTACHVGGGTWTCTAAT	806rcbc559
CAAGCAGAAGACGGCATACGAGAT	TACCTAGTGAGA	AGTCAGTCAG	CC	GGACTACHVGGGTWTCTAAT	CAAGCAGAAGACGGCATACGAGATTACCTAGTGAGAAGTCAGTCAGCCGGACTACHVGGGTWTCTAAT	806rcbc560
CAAGCAGAAGACGGCATACGAGAT	CGTTCTGGTGGT	AGTCAGTCAG	CC	GGACTACHVGGGTWTCTAAT	CAAGCAGAAGACGGCATACGAGATCGTTCTGGTGGTAGTCAGTCAGCCGGACTACHVGGGTWTCTAAT	806rcbc561
CAAGCAGAAGACGGCATACGAGAT	TTGGTCTCCTCT	AGTCAGTCAG	CC	GGACTACHVGGGTWTCTAAT	CAAGCAGAAGACGGCATACGAGATTTGGTCTCCTCTAGTCAGTCAGCCGGACTACHVGGGTWTCTAAT	806rcbc562
CAAGCAGAAGACGGCATACGAGAT	CTGCATACTGAG	AGTCAGTCAG	CC	GGACTACHVGGGTWTCTAAT	CAAGCAGAAGACGGCATACGAGATCTGCATACTGAGAGTCAGTCAGCCGGACTACHVGGGTWTCTAAT	806rcbc563
CAAGCAGAAGACGGCATACGAGAT	CAGGGCCTTTGT	AGTCAGTCAG	CC	GGACTACHVGGGTWTCTAAT	CAAGCAGAAGACGGCATACGAGATCAGGGCCTTTGTAGTCAGTCAGCCGGACTACHVGGGTWTCTAAT	806rcbc564
CAAGCAGAAGACGGCATACGAGAT	CGATGAATATCG	AGTCAGTCAG	CC	GGACTACHVGGGTWTCTAAT	CAAGCAGAAGACGGCATACGAGATCGATGAATATCGAGTCAGTCAGCCGGACTACHVGGGTWTCTAAT	806rcbc565
CAAGCAGAAGACGGCATACGAGAT	GTCAATTAGTGG	AGTCAGTCAG	CC	GGACTACHVGGGTWTCTAAT	CAAGCAGAAGACGGCATACGAGATGTCAATTAGTGGAGTCAGTCAGCCGGACTACHVGGGTWTCTAAT	806rcbc566
CAAGCAGAAGACGGCATACGAGAT	AGTACGCAGTCT	AGTCAGTCAG	CC	GGACTACHVGGGTWTCTAAT	CAAGCAGAAGACGGCATACGAGATAGTACGCAGTCTAGTCAGTCAGCCGGACTACHVGGGTWTCTAAT	806rcbc567
CAAGCAGAAGACGGCATACGAGAT	AGCAGCTATTGC	AGTCAGTCAG	CC	GGACTACHVGGGTWTCTAAT	CAAGCAGAAGACGGCATACGAGATAGCAGCTATTGCAGTCAGTCAGCCGGACTACHVGGGTWTCTAAT	806rcbc568
CAAGCAGAAGACGGCATACGAGAT	CTCGGATAGATC	AGTCAGTCAG	CC	GGACTACHVGGGTWTCTAAT	CAAGCAGAAGACGGCATACGAGATCTCGGATAGATCAGTCAGTCAGCCGGACTACHVGGGTWTCTAAT	806rcbc569
CAAGCAGAAGACGGCATACGAGAT	TTCCCGAAACGA	AGTCAGTCAG	CC	GGACTACHVGGGTWTCTAAT	CAAGCAGAAGACGGCATACGAGATTTCCCGAAACGAAGTCAGTCAGCCGGACTACHVGGGTWTCTAAT	806rcbc570
CAAGCAGAAGACGGCATACGAGAT	GAACTTTAGCGC	AGTCAGTCAG	CC	GGACTACHVGGGTWTCTAAT	CAAGCAGAAGACGGCATACGAGATGAACTTTAGCGCAGTCAGTCAGCCGGACTACHVGGGTWTCTAAT	806rcbc571
CAAGCAGAAGACGGCATACGAGAT	TCCTTAGAAGGC	AGTCAGTCAG	CC	GGACTACHVGGGTWTCTAAT	CAAGCAGAAGACGGCATACGAGATTCCTTAGAAGGCAGTCAGTCAGCCGGACTACHVGGGTWTCTAAT	806rcbc572
CAAGCAGAAGACGGCATACGAGAT	GATGGACTTCAA	AGTCAGTCAG	CC	GGACTACHVGGGTWTCTAAT	CAAGCAGAAGACGGCATACGAGATGATGGACTTCAAAGTCAGTCAGCCGGACTACHVGGGTWTCTAAT	806rcbc573
CAAGCAGAAGACGGCATACGAGAT	TACTGAGCCTCG	AGTCAGTCAG	CC	GGACTACHVGGGTWTCTAAT	CAAGCAGAAGACGGCATACGAGATTACTGAGCCTCGAGTCAGTCAGCCGGACTACHVGGGTWTCTAAT	806rcbc574
CAAGCAGAAGACGGCATACGAGAT	AGAAGGCCTTAT	AGTCAGTCAG	CC	GGACTACHVGGGTWTCTAAT	CAAGCAGAAGACGGCATACGAGATAGAAGGCCTTATAGTCAGTCAGCCGGACTACHVGGGTWTCTAAT	806rcbc575
CAAGCAGAAGACGGCATACGAGAT	TGGAGCCTTGTC	AGTCAGTCAG	CC	GGACTACHVGGGTWTCTAAT	CAAGCAGAAGACGGCATACGAGATTGGAGCCTTGTCAGTCAGTCAGCCGGACTACHVGGGTWTCTAAT	806rcbc576
CAAGCAGAAGACGGCATACGAGAT	CTCGATGTAAGC	AGTCAGTCAG	CC	GGACTACHVGGGTWTCTAAT	CAAGCAGAAGACGGCATACGAGATCTCGATGTAAGCAGTCAGTCAGCCGGACTACHVGGGTWTCTAAT	806rcbc577
CAAGCAGAAGACGGCATACGAGAT	AGCTTCGACAGT	AGTCAGTCAG	CC	GGACTACHVGGGTWTCTAAT	CAAGCAGAAGACGGCATACGAGATAGCTTCGACAGTAGTCAGTCAGCCGGACTACHVGGGTWTCTAAT	806rcbc578
CAAGCAGAAGACGGCATACGAGAT	ATACGCATCAAG	AGTCAGTCAG	CC	GGACTACHVGGGTWTCTAAT	CAAGCAGAAGACGGCATACGAGATATACGCATCAAGAGTCAGTCAGCCGGACTACHVGGGTWTCTAAT	806rcbc579
CAAGCAGAAGACGGCATACGAGAT	AGATGTCCGTCA	AGTCAGTCAG	CC	GGACTACHVGGGTWTCTAAT	CAAGCAGAAGACGGCATACGAGATAGATGTCCGTCAAGTCAGTCAGCCGGACTACHVGGGTWTCTAAT	806rcbc580
CAAGCAGAAGACGGCATACGAGAT	GCACCTGTTGAA	AGTCAGTCAG	CC	GGACTACHVGGGTWTCTAAT	CAAGCAGAAGACGGCATACGAGATGCACCTGTTGAAAGTCAGTCAGCCGGACTACHVGGGTWTCTAAT	806rcbc581
CAAGCAGAAGACGGCATACGAGAT	CCTAGAGAAACT	AGTCAGTCAG	CC	GGACTACHVGGGTWTCTAAT	CAAGCAGAAGACGGCATACGAGATCCTAGAGAAACTAGTCAGTCAGCCGGACTACHVGGGTWTCTAAT	806rcbc582
CAAGCAGAAGACGGCATACGAGAT	GAGGTTCTTGAC	AGTCAGTCAG	CC	GGACTACHVGGGTWTCTAAT	CAAGCAGAAGACGGCATACGAGATGAGGTTCTTGACAGTCAGTCAGCCGGACTACHVGGGTWTCTAAT	806rcbc583
CAAGCAGAAGACGGCATACGAGAT	CTGTAAAGGTTG	AGTCAGTCAG	CC	GGACTACHVGGGTWTCTAAT	CAAGCAGAAGACGGCATACGAGATCTGTAAAGGTTGAGTCAGTCAGCCGGACTACHVGGGTWTCTAAT	806rcbc584
CAAGCAGAAGACGGCATACGAGAT	TGAGTCATTGAG	AGTCAGTCAG	CC	GGACTACHVGGGTWTCTAAT	CAAGCAGAAGACGGCATACGAGATTGAGTCATTGAGAGTCAGTCAGCCGGACTACHVGGGTWTCTAAT	806rcbc585
CAAGCAGAAGACGGCATACGAGAT	TACGGCAGTTCA	AGTCAGTCAG	CC	GGACTACHVGGGTWTCTAAT	CAAGCAGAAGACGGCATACGAGATTACGGCAGTTCAAGTCAGTCAGCCGGACTACHVGGGTWTCTAAT	806rcbc586
CAAGCAGAAGACGGCATACGAGAT	CTCTAGAAGAGT	AGTCAGTCAG	CC	GGACTACHVGGGTWTCTAAT	CAAGCAGAAGACGGCATACGAGATCTCTAGAAGAGTAGTCAGTCAGCCGGACTACHVGGGTWTCTAAT	806rcbc587
CAAGCAGAAGACGGCATACGAGAT	TGCACAGTCGCT	AGTCAGTCAG	CC	GGACTACHVGGGTWTCTAAT	CAAGCAGAAGACGGCATACGAGATTGCACAGTCGCTAGTCAGTCAGCCGGACTACHVGGGTWTCTAAT	806rcbc588
CAAGCAGAAGACGGCATACGAGAT	CATGCGGATCCT	AGTCAGTCAG	CC	GGACTACHVGGGTWTCTAAT	CAAGCAGAAGACGGCATACGAGATCATGCGGATCCTAGTCAGTCAGCCGGACTACHVGGGTWTCTAAT	806rcbc589
CAAGCAGAAGACGGCATACGAGAT	TGCTCCGTAGAA	AGTCAGTCAG	CC	GGACTACHVGGGTWTCTAAT	CAAGCAGAAGACGGCATACGAGATTGCTCCGTAGAAAGTCAGTCAGCCGGACTACHVGGGTWTCTAAT	806rcbc590
CAAGCAGAAGACGGCATACGAGAT	TGATAGGTACAC	AGTCAGTCAG	CC	GGACTACHVGGGTWTCTAAT	CAAGCAGAAGACGGCATACGAGATTGATAGGTACACAGTCAGTCAGCCGGACTACHVGGGTWTCTAAT	806rcbc591
CAAGCAGAAGACGGCATACGAGAT	CGAGTTCATCGA	AGTCAGTCAG	CC	GGACTACHVGGGTWTCTAAT	CAAGCAGAAGACGGCATACGAGATCGAGTTCATCGAAGTCAGTCAGCCGGACTACHVGGGTWTCTAAT	806rcbc592
CAAGCAGAAGACGGCATACGAGAT	AAGCAGATTGTC	AGTCAGTCAG	CC	GGACTACHVGGGTWTCTAAT	CAAGCAGAAGACGGCATACGAGATAAGCAGATTGTCAGTCAGTCAGCCGGACTACHVGGGTWTCTAAT	806rcbc593
CAAGCAGAAGACGGCATACGAGAT	TAGAGGCGTAGG	AGTCAGTCAG	CC	GGACTACHVGGGTWTCTAAT	CAAGCAGAAGACGGCATACGAGATTAGAGGCGTAGGAGTCAGTCAGCCGGACTACHVGGGTWTCTAAT	806rcbc594
CAAGCAGAAGACGGCATACGAGAT	TCAGCGCCGTTA	AGTCAGTCAG	CC	GGACTACHVGGGTWTCTAAT	CAAGCAGAAGACGGCATACGAGATTCAGCGCCGTTAAGTCAGTCAGCCGGACTACHVGGGTWTCTAAT	806rcbc595
CAAGCAGAAGACGGCATACGAGAT	TAGACCGACTCC	AGTCAGTCAG	CC	GGACTACHVGGGTWTCTAAT	CAAGCAGAAGACGGCATACGAGATTAGACCGACTCCAGTCAGTCAGCCGGACTACHVGGGTWTCTAAT	806rcbc596
CAAGCAGAAGACGGCATACGAGAT	GTCAACGCTGTC	AGTCAGTCAG	CC	GGACTACHVGGGTWTCTAAT	CAAGCAGAAGACGGCATACGAGATGTCAACGCTGTCAGTCAGTCAGCCGGACTACHVGGGTWTCTAAT	806rcbc597
CAAGCAGAAGACGGCATACGAGAT	ACAGGAGGGTGT	AGTCAGTCAG	CC	GGACTACHVGGGTWTCTAAT	CAAGCAGAAGACGGCATACGAGATACAGGAGGGTGTAGTCAGTCAGCCGGACTACHVGGGTWTCTAAT	806rcbc598
CAAGCAGAAGACGGCATACGAGAT	GCTGTCGTCAAC	AGTCAGTCAG	CC	GGACTACHVGGGTWTCTAAT	CAAGCAGAAGACGGCATACGAGATGCTGTCGTCAACAGTCAGTCAGCCGGACTACHVGGGTWTCTAAT	806rcbc599
CAAGCAGAAGACGGCATACGAGAT	ATAGAGGCCATT	AGTCAGTCAG	CC	GGACTACHVGGGTWTCTAAT	CAAGCAGAAGACGGCATACGAGATATAGAGGCCATTAGTCAGTCAGCCGGACTACHVGGGTWTCTAAT	806rcbc600
CAAGCAGAAGACGGCATACGAGAT	AAGCTTGAAACC	AGTCAGTCAG	CC	GGACTACHVGGGTWTCTAAT	CAAGCAGAAGACGGCATACGAGATAAGCTTGAAACCAGTCAGTCAGCCGGACTACHVGGGTWTCTAAT	806rcbc601
CAAGCAGAAGACGGCATACGAGAT	TAAGCGTCTCGA	AGTCAGTCAG	CC	GGACTACHVGGGTWTCTAAT	CAAGCAGAAGACGGCATACGAGATTAAGCGTCTCGAAGTCAGTCAGCCGGACTACHVGGGTWTCTAAT	806rcbc602
CAAGCAGAAGACGGCATACGAGAT	ATAGCTTCGTGG	AGTCAGTCAG	CC	GGACTACHVGGGTWTCTAAT	CAAGCAGAAGACGGCATACGAGATATAGCTTCGTGGAGTCAGTCAGCCGGACTACHVGGGTWTCTAAT	806rcbc603
CAAGCAGAAGACGGCATACGAGAT	CGGGATCAAATT	AGTCAGTCAG	CC	GGACTACHVGGGTWTCTAAT	CAAGCAGAAGACGGCATACGAGATCGGGATCAAATTAGTCAGTCAGCCGGACTACHVGGGTWTCTAAT	806rcbc604
CAAGCAGAAGACGGCATACGAGAT	AGTCATCGAATG	AGTCAGTCAG	CC	GGACTACHVGGGTWTCTAAT	CAAGCAGAAGACGGCATACGAGATAGTCATCGAATGAGTCAGTCAGCCGGACTACHVGGGTWTCTAAT	806rcbc605
CAAGCAGAAGACGGCATACGAGAT	ATCTTGGAGTCG	AGTCAGTCAG	CC	GGACTACHVGGGTWTCTAAT	CAAGCAGAAGACGGCATACGAGATATCTTGGAGTCGAGTCAGTCAGCCGGACTACHVGGGTWTCTAAT	806rcbc606
CAAGCAGAAGACGGCATACGAGAT	AGCACCGGTCTT	AGTCAGTCAG	CC	GGACTACHVGGGTWTCTAAT	CAAGCAGAAGACGGCATACGAGATAGCACCGGTCTTAGTCAGTCAGCCGGACTACHVGGGTWTCTAAT	806rcbc607
CAAGCAGAAGACGGCATACGAGAT	GCAAATCAGCCT	AGTCAGTCAG	CC	GGACTACHVGGGTWTCTAAT	CAAGCAGAAGACGGCATACGAGATGCAAATCAGCCTAGTCAGTCAGCCGGACTACHVGGGTWTCTAAT	806rcbc608
CAAGCAGAAGACGGCATACGAGAT	GCAAGCTGTCTC	AGTCAGTCAG	CC	GGACTACHVGGGTWTCTAAT	CAAGCAGAAGACGGCATACGAGATGCAAGCTGTCTCAGTCAGTCAGCCGGACTACHVGGGTWTCTAAT	806rcbc609
CAAGCAGAAGACGGCATACGAGAT	AGCGGCCTATTA	AGTCAGTCAG	CC	GGACTACHVGGGTWTCTAAT	CAAGCAGAAGACGGCATACGAGATAGCGGCCTATTAAGTCAGTCAGCCGGACTACHVGGGTWTCTAAT	806rcbc610
CAAGCAGAAGACGGCATACGAGAT	TCTTCAACTACC	AGTCAGTCAG	CC	GGACTACHVGGGTWTCTAAT	CAAGCAGAAGACGGCATACGAGATTCTTCAACTACCAGTCAGTCAGCCGGACTACHVGGGTWTCTAAT	806rcbc611
CAAGCAGAAGACGGCATACGAGAT	TGGAATTCGGCT	AGTCAGTCAG	CC	GGACTACHVGGGTWTCTAAT	CAAGCAGAAGACGGCATACGAGATTGGAATTCGGCTAGTCAGTCAGCCGGACTACHVGGGTWTCTAAT	806rcbc612
CAAGCAGAAGACGGCATACGAGAT	TAAGATGCAGTC	AGTCAGTCAG	CC	GGACTACHVGGGTWTCTAAT	CAAGCAGAAGACGGCATACGAGATTAAGATGCAGTCAGTCAGTCAGCCGGACTACHVGGGTWTCTAAT	806rcbc613
CAAGCAGAAGACGGCATACGAGAT	TGCCGAGTAATC	AGTCAGTCAG	CC	GGACTACHVGGGTWTCTAAT	CAAGCAGAAGACGGCATACGAGATTGCCGAGTAATCAGTCAGTCAGCCGGACTACHVGGGTWTCTAAT	806rcbc614
CAAGCAGAAGACGGCATACGAGAT	ACCTTGACAAGA	AGTCAGTCAG	CC	GGACTACHVGGGTWTCTAAT	CAAGCAGAAGACGGCATACGAGATACCTTGACAAGAAGTCAGTCAGCCGGACTACHVGGGTWTCTAAT	806rcbc615
CAAGCAGAAGACGGCATACGAGAT	GTAACCACCACC	AGTCAGTCAG	CC	GGACTACHVGGGTWTCTAAT	CAAGCAGAAGACGGCATACGAGATGTAACCACCACCAGTCAGTCAGCCGGACTACHVGGGTWTCTAAT	806rcbc616
CAAGCAGAAGACGGCATACGAGAT	CATAGCTCGGTC	AGTCAGTCAG	CC	GGACTACHVGGGTWTCTAAT	CAAGCAGAAGACGGCATACGAGATCATAGCTCGGTCAGTCAGTCAGCCGGACTACHVGGGTWTCTAAT	806rcbc617
CAAGCAGAAGACGGCATACGAGAT	AACCATGCCAAC	AGTCAGTCAG	CC	GGACTACHVGGGTWTCTAAT	CAAGCAGAAGACGGCATACGAGATAACCATGCCAACAGTCAGTCAGCCGGACTACHVGGGTWTCTAAT	806rcbc618
CAAGCAGAAGACGGCATACGAGAT	TATGGAGCTAGT	AGTCAGTCAG	CC	GGACTACHVGGGTWTCTAAT	CAAGCAGAAGACGGCATACGAGATTATGGAGCTAGTAGTCAGTCAGCCGGACTACHVGGGTWTCTAAT	806rcbc619
CAAGCAGAAGACGGCATACGAGAT	ACTACCTCTTCA	AGTCAGTCAG	CC	GGACTACHVGGGTWTCTAAT	CAAGCAGAAGACGGCATACGAGATACTACCTCTTCAAGTCAGTCAGCCGGACTACHVGGGTWTCTAAT	806rcbc620
CAAGCAGAAGACGGCATACGAGAT	GATGATAACCCA	AGTCAGTCAG	CC	GGACTACHVGGGTWTCTAAT	CAAGCAGAAGACGGCATACGAGATGATGATAACCCAAGTCAGTCAGCCGGACTACHVGGGTWTCTAAT	806rcbc621
CAAGCAGAAGACGGCATACGAGAT	GGCCCAATATAA	AGTCAGTCAG	CC	GGACTACHVGGGTWTCTAAT	CAAGCAGAAGACGGCATACGAGATGGCCCAATATAAAGTCAGTCAGCCGGACTACHVGGGTWTCTAAT	806rcbc622
CAAGCAGAAGACGGCATACGAGAT	TTGTATGACAGG	AGTCAGTCAG	CC	GGACTACHVGGGTWTCTAAT	CAAGCAGAAGACGGCATACGAGATTTGTATGACAGGAGTCAGTCAGCCGGACTACHVGGGTWTCTAAT	806rcbc623
CAAGCAGAAGACGGCATACGAGAT	GGTAAGTTTGAC	AGTCAGTCAG	CC	GGACTACHVGGGTWTCTAAT	CAAGCAGAAGACGGCATACGAGATGGTAAGTTTGACAGTCAGTCAGCCGGACTACHVGGGTWTCTAAT	806rcbc624
CAAGCAGAAGACGGCATACGAGAT	CTACCACGGTAC	AGTCAGTCAG	CC	GGACTACHVGGGTWTCTAAT	CAAGCAGAAGACGGCATACGAGATCTACCACGGTACAGTCAGTCAGCCGGACTACHVGGGTWTCTAAT	806rcbc625
CAAGCAGAAGACGGCATACGAGAT	CGGTCTGTCTGA	AGTCAGTCAG	CC	GGACTACHVGGGTWTCTAAT	CAAGCAGAAGACGGCATACGAGATCGGTCTGTCTGAAGTCAGTCAGCCGGACTACHVGGGTWTCTAAT	806rcbc626
CAAGCAGAAGACGGCATACGAGAT	GTACATGTCGCC	AGTCAGTCAG	CC	GGACTACHVGGGTWTCTAAT	CAAGCAGAAGACGGCATACGAGATGTACATGTCGCCAGTCAGTCAGCCGGACTACHVGGGTWTCTAAT	806rcbc627
CAAGCAGAAGACGGCATACGAGAT	TTCTAGAGTGCG	AGTCAGTCAG	CC	GGACTACHVGGGTWTCTAAT	CAAGCAGAAGACGGCATACGAGATTTCTAGAGTGCGAGTCAGTCAGCCGGACTACHVGGGTWTCTAAT	806rcbc628
CAAGCAGAAGACGGCATACGAGAT	ACGGATGTTATG	AGTCAGTCAG	CC	GGACTACHVGGGTWTCTAAT	CAAGCAGAAGACGGCATACGAGATACGGATGTTATGAGTCAGTCAGCCGGACTACHVGGGTWTCTAAT	806rcbc629
CAAGCAGAAGACGGCATACGAGAT	TTGAGGCTACAA	AGTCAGTCAG	CC	GGACTACHVGGGTWTCTAAT	CAAGCAGAAGACGGCATACGAGATTTGAGGCTACAAAGTCAGTCAGCCGGACTACHVGGGTWTCTAAT	806rcbc630
CAAGCAGAAGACGGCATACGAGAT	GTAGGAACCGGA	AGTCAGTCAG	CC	GGACTACHVGGGTWTCTAAT	CAAGCAGAAGACGGCATACGAGATGTAGGAACCGGAAGTCAGTCAGCCGGACTACHVGGGTWTCTAAT	806rcbc631
CAAGCAGAAGACGGCATACGAGAT	ACATCTAGCAGA	AGTCAGTCAG	CC	GGACTACHVGGGTWTCTAAT	CAAGCAGAAGACGGCATACGAGATACATCTAGCAGAAGTCAGTCAGCCGGACTACHVGGGTWTCTAAT	806rcbc632
CAAGCAGAAGACGGCATACGAGAT	CCGACATTGTAG	AGTCAGTCAG	CC	GGACTACHVGGGTWTCTAAT	CAAGCAGAAGACGGCATACGAGATCCGACATTGTAGAGTCAGTCAGCCGGACTACHVGGGTWTCTAAT	806rcbc633
CAAGCAGAAGACGGCATACGAGAT	CATGTAAGGCTC	AGTCAGTCAG	CC	GGACTACHVGGGTWTCTAAT	CAAGCAGAAGACGGCATACGAGATCATGTAAGGCTCAGTCAGTCAGCCGGACTACHVGGGTWTCTAAT	806rcbc634
CAAGCAGAAGACGGCATACGAGAT	TGCAAGCTAAGT	AGTCAGTCAG	CC	GGACTACHVGGGTWTCTAAT	CAAGCAGAAGACGGCATACGAGATTGCAAGCTAAGTAGTCAGTCAGCCGGACTACHVGGGTWTCTAAT	806rcbc635
CAAGCAGAAGACGGCATACGAGAT	GTGTGTGCCATA	AGTCAGTCAG	CC	GGACTACHVGGGTWTCTAAT	CAAGCAGAAGACGGCATACGAGATGTGTGTGCCATAAGTCAGTCAGCCGGACTACHVGGGTWTCTAAT	806rcbc636
CAAGCAGAAGACGGCATACGAGAT	TGACAACCGAAT	AGTCAGTCAG	CC	GGACTACHVGGGTWTCTAAT	CAAGCAGAAGACGGCATACGAGATTGACAACCGAATAGTCAGTCAGCCGGACTACHVGGGTWTCTAAT	806rcbc637
CAAGCAGAAGACGGCATACGAGAT	TAGGCTCGTGCT	AGTCAGTCAG	CC	GGACTACHVGGGTWTCTAAT	CAAGCAGAAGACGGCATACGAGATTAGGCTCGTGCTAGTCAGTCAGCCGGACTACHVGGGTWTCTAAT	806rcbc638
CAAGCAGAAGACGGCATACGAGAT	CTCCTTAAGGCG	AGTCAGTCAG	CC	GGACTACHVGGGTWTCTAAT	CAAGCAGAAGACGGCATACGAGATCTCCTTAAGGCGAGTCAGTCAGCCGGACTACHVGGGTWTCTAAT	806rcbc639
CAAGCAGAAGACGGCATACGAGAT	TTGCCTGGGTCA	AGTCAGTCAG	CC	GGACTACHVGGGTWTCTAAT	CAAGCAGAAGACGGCATACGAGATTTGCCTGGGTCAAGTCAGTCAGCCGGACTACHVGGGTWTCTAAT	806rcbc640
CAAGCAGAAGACGGCATACGAGAT	CAATTCTGCTTC	AGTCAGTCAG	CC	GGACTACHVGGGTWTCTAAT	CAAGCAGAAGACGGCATACGAGATCAATTCTGCTTCAGTCAGTCAGCCGGACTACHVGGGTWTCTAAT	806rcbc641
CAAGCAGAAGACGGCATACGAGAT	ACTGGCAAACCT	AGTCAGTCAG	CC	GGACTACHVGGGTWTCTAAT	CAAGCAGAAGACGGCATACGAGATACTGGCAAACCTAGTCAGTCAGCCGGACTACHVGGGTWTCTAAT	806rcbc642
CAAGCAGAAGACGGCATACGAGAT	AATCAGAGCTTG	AGTCAGTCAG	CC	GGACTACHVGGGTWTCTAAT	CAAGCAGAAGACGGCATACGAGATAATCAGAGCTTGAGTCAGTCAGCCGGACTACHVGGGTWTCTAAT	806rcbc643
CAAGCAGAAGACGGCATACGAGAT	CAATGTAGACAC	AGTCAGTCAG	CC	GGACTACHVGGGTWTCTAAT	CAAGCAGAAGACGGCATACGAGATCAATGTAGACACAGTCAGTCAGCCGGACTACHVGGGTWTCTAAT	806rcbc644
CAAGCAGAAGACGGCATACGAGAT	TGGCGATACGTT	AGTCAGTCAG	CC	GGACTACHVGGGTWTCTAAT	CAAGCAGAAGACGGCATACGAGATTGGCGATACGTTAGTCAGTCAGCCGGACTACHVGGGTWTCTAAT	806rcbc645
CAAGCAGAAGACGGCATACGAGAT	GCCTTACGATAG	AGTCAGTCAG	CC	GGACTACHVGGGTWTCTAAT	CAAGCAGAAGACGGCATACGAGATGCCTTACGATAGAGTCAGTCAGCCGGACTACHVGGGTWTCTAAT	806rcbc646
CAAGCAGAAGACGGCATACGAGAT	TACCTGTGTCTT	AGTCAGTCAG	CC	GGACTACHVGGGTWTCTAAT	CAAGCAGAAGACGGCATACGAGATTACCTGTGTCTTAGTCAGTCAGCCGGACTACHVGGGTWTCTAAT	806rcbc647
CAAGCAGAAGACGGCATACGAGAT	AACGAGGCAACG	AGTCAGTCAG	CC	GGACTACHVGGGTWTCTAAT	CAAGCAGAAGACGGCATACGAGATAACGAGGCAACGAGTCAGTCAGCCGGACTACHVGGGTWTCTAAT	806rcbc648
CAAGCAGAAGACGGCATACGAGAT	GAAGACAGCGAC	AGTCAGTCAG	CC	GGACTACHVGGGTWTCTAAT	CAAGCAGAAGACGGCATACGAGATGAAGACAGCGACAGTCAGTCAGCCGGACTACHVGGGTWTCTAAT	806rcbc649
CAAGCAGAAGACGGCATACGAGAT	ACACCTGCGATC	AGTCAGTCAG	CC	GGACTACHVGGGTWTCTAAT	CAAGCAGAAGACGGCATACGAGATACACCTGCGATCAGTCAGTCAGCCGGACTACHVGGGTWTCTAAT	806rcbc650
CAAGCAGAAGACGGCATACGAGAT	GGCGTTGCATTC	AGTCAGTCAG	CC	GGACTACHVGGGTWTCTAAT	CAAGCAGAAGACGGCATACGAGATGGCGTTGCATTCAGTCAGTCAGCCGGACTACHVGGGTWTCTAAT	806rcbc651
CAAGCAGAAGACGGCATACGAGAT	ACTAGCGTTCAG	AGTCAGTCAG	CC	GGACTACHVGGGTWTCTAAT	CAAGCAGAAGACGGCATACGAGATACTAGCGTTCAGAGTCAGTCAGCCGGACTACHVGGGTWTCTAAT	806rcbc652
CAAGCAGAAGACGGCATACGAGAT	TTGCGACAAAGT	AGTCAGTCAG	CC	GGACTACHVGGGTWTCTAAT	CAAGCAGAAGACGGCATACGAGATTTGCGACAAAGTAGTCAGTCAGCCGGACTACHVGGGTWTCTAAT	806rcbc653
CAAGCAGAAGACGGCATACGAGAT	TGCGAGTATATG	AGTCAGTCAG	CC	GGACTACHVGGGTWTCTAAT	CAAGCAGAAGACGGCATACGAGATTGCGAGTATATGAGTCAGTCAGCCGGACTACHVGGGTWTCTAAT	806rcbc654
CAAGCAGAAGACGGCATACGAGAT	TACCACAACGAA	AGTCAGTCAG	CC	GGACTACHVGGGTWTCTAAT	CAAGCAGAAGACGGCATACGAGATTACCACAACGAAAGTCAGTCAGCCGGACTACHVGGGTWTCTAAT	806rcbc655
CAAGCAGAAGACGGCATACGAGAT	TCTGGAACGGTT	AGTCAGTCAG	CC	GGACTACHVGGGTWTCTAAT	CAAGCAGAAGACGGCATACGAGATTCTGGAACGGTTAGTCAGTCAGCCGGACTACHVGGGTWTCTAAT	806rcbc656
CAAGCAGAAGACGGCATACGAGAT	GTACTACCTCGG	AGTCAGTCAG	CC	GGACTACHVGGGTWTCTAAT	CAAGCAGAAGACGGCATACGAGATGTACTACCTCGGAGTCAGTCAGCCGGACTACHVGGGTWTCTAAT	806rcbc657
CAAGCAGAAGACGGCATACGAGAT	TTCCTGTTAACC	AGTCAGTCAG	CC	GGACTACHVGGGTWTCTAAT	CAAGCAGAAGACGGCATACGAGATTTCCTGTTAACCAGTCAGTCAGCCGGACTACHVGGGTWTCTAAT	806rcbc658
CAAGCAGAAGACGGCATACGAGAT	CTATCCAAGTGG	AGTCAGTCAG	CC	GGACTACHVGGGTWTCTAAT	CAAGCAGAAGACGGCATACGAGATCTATCCAAGTGGAGTCAGTCAGCCGGACTACHVGGGTWTCTAAT	806rcbc659
CAAGCAGAAGACGGCATACGAGAT	CAGTCTAGTACG	AGTCAGTCAG	CC	GGACTACHVGGGTWTCTAAT	CAAGCAGAAGACGGCATACGAGATCAGTCTAGTACGAGTCAGTCAGCCGGACTACHVGGGTWTCTAAT	806rcbc660
CAAGCAGAAGACGGCATACGAGAT	GTGTCCGGATTC	AGTCAGTCAG	CC	GGACTACHVGGGTWTCTAAT	CAAGCAGAAGACGGCATACGAGATGTGTCCGGATTCAGTCAGTCAGCCGGACTACHVGGGTWTCTAAT	806rcbc661
CAAGCAGAAGACGGCATACGAGAT	TGTGGTGATGTA	AGTCAGTCAG	CC	GGACTACHVGGGTWTCTAAT	CAAGCAGAAGACGGCATACGAGATTGTGGTGATGTAAGTCAGTCAGCCGGACTACHVGGGTWTCTAAT	806rcbc662
CAAGCAGAAGACGGCATACGAGAT	CTTTCGTTCAAC	AGTCAGTCAG	CC	GGACTACHVGGGTWTCTAAT	CAAGCAGAAGACGGCATACGAGATCTTTCGTTCAACAGTCAGTCAGCCGGACTACHVGGGTWTCTAAT	806rcbc663
CAAGCAGAAGACGGCATACGAGAT	CCGAAGATTCTG	AGTCAGTCAG	CC	GGACTACHVGGGTWTCTAAT	CAAGCAGAAGACGGCATACGAGATCCGAAGATTCTGAGTCAGTCAGCCGGACTACHVGGGTWTCTAAT	806rcbc664
CAAGCAGAAGACGGCATACGAGAT	GTTGGCGTTACA	AGTCAGTCAG	CC	GGACTACHVGGGTWTCTAAT	CAAGCAGAAGACGGCATACGAGATGTTGGCGTTACAAGTCAGTCAGCCGGACTACHVGGGTWTCTAAT	806rcbc665
CAAGCAGAAGACGGCATACGAGAT	GAAGTAGCGAGC	AGTCAGTCAG	CC	GGACTACHVGGGTWTCTAAT	CAAGCAGAAGACGGCATACGAGATGAAGTAGCGAGCAGTCAGTCAGCCGGACTACHVGGGTWTCTAAT	806rcbc666
CAAGCAGAAGACGGCATACGAGAT	TTGCGGACCCTA	AGTCAGTCAG	CC	GGACTACHVGGGTWTCTAAT	CAAGCAGAAGACGGCATACGAGATTTGCGGACCCTAAGTCAGTCAGCCGGACTACHVGGGTWTCTAAT	806rcbc667
CAAGCAGAAGACGGCATACGAGAT	GCGGAAACATGG	AGTCAGTCAG	CC	GGACTACHVGGGTWTCTAAT	CAAGCAGAAGACGGCATACGAGATGCGGAAACATGGAGTCAGTCAGCCGGACTACHVGGGTWTCTAAT	806rcbc668
CAAGCAGAAGACGGCATACGAGAT	AACGTTAGTGTG	AGTCAGTCAG	CC	GGACTACHVGGGTWTCTAAT	CAAGCAGAAGACGGCATACGAGATAACGTTAGTGTGAGTCAGTCAGCCGGACTACHVGGGTWTCTAAT	806rcbc669
CAAGCAGAAGACGGCATACGAGAT	TGCATGACAGTC	AGTCAGTCAG	CC	GGACTACHVGGGTWTCTAAT	CAAGCAGAAGACGGCATACGAGATTGCATGACAGTCAGTCAGTCAGCCGGACTACHVGGGTWTCTAAT	806rcbc670
CAAGCAGAAGACGGCATACGAGAT	TCAATCGCTTTC	AGTCAGTCAG	CC	GGACTACHVGGGTWTCTAAT	CAAGCAGAAGACGGCATACGAGATTCAATCGCTTTCAGTCAGTCAGCCGGACTACHVGGGTWTCTAAT	806rcbc671
CAAGCAGAAGACGGCATACGAGAT	CTACCGATTGCG	AGTCAGTCAG	CC	GGACTACHVGGGTWTCTAAT	CAAGCAGAAGACGGCATACGAGATCTACCGATTGCGAGTCAGTCAGCCGGACTACHVGGGTWTCTAAT	806rcbc672
CAAGCAGAAGACGGCATACGAGAT	TCACCCAAGGTA	AGTCAGTCAG	CC	GGACTACHVGGGTWTCTAAT	CAAGCAGAAGACGGCATACGAGATTCACCCAAGGTAAGTCAGTCAGCCGGACTACHVGGGTWTCTAAT	806rcbc673
CAAGCAGAAGACGGCATACGAGAT	AGCCAGTCATAC	AGTCAGTCAG	CC	GGACTACHVGGGTWTCTAAT	CAAGCAGAAGACGGCATACGAGATAGCCAGTCATACAGTCAGTCAGCCGGACTACHVGGGTWTCTAAT	806rcbc674
CAAGCAGAAGACGGCATACGAGAT	TAACGGCGCTCT	AGTCAGTCAG	CC	GGACTACHVGGGTWTCTAAT	CAAGCAGAAGACGGCATACGAGATTAACGGCGCTCTAGTCAGTCAGCCGGACTACHVGGGTWTCTAAT	806rcbc675
CAAGCAGAAGACGGCATACGAGAT	GTTTGCTCGAGA	AGTCAGTCAG	CC	GGACTACHVGGGTWTCTAAT	CAAGCAGAAGACGGCATACGAGATGTTTGCTCGAGAAGTCAGTCAGCCGGACTACHVGGGTWTCTAAT	806rcbc676
CAAGCAGAAGACGGCATACGAGAT	CAAACGCACTAA	AGTCAGTCAG	CC	GGACTACHVGGGTWTCTAAT	CAAGCAGAAGACGGCATACGAGATCAAACGCACTAAAGTCAGTCAGCCGGACTACHVGGGTWTCTAAT	806rcbc677
CAAGCAGAAGACGGCATACGAGAT	GAACAAAGAGCG	AGTCAGTCAG	CC	GGACTACHVGGGTWTCTAAT	CAAGCAGAAGACGGCATACGAGATGAACAAAGAGCGAGTCAGTCAGCCGGACTACHVGGGTWTCTAAT	806rcbc678
CAAGCAGAAGACGGCATACGAGAT	GCTAAGTGATGT	AGTCAGTCAG	CC	GGACTACHVGGGTWTCTAAT	CAAGCAGAAGACGGCATACGAGATGCTAAGTGATGTAGTCAGTCAGCCGGACTACHVGGGTWTCTAAT	806rcbc679
CAAGCAGAAGACGGCATACGAGAT	AAGGGACAAGTG	AGTCAGTCAG	CC	GGACTACHVGGGTWTCTAAT	CAAGCAGAAGACGGCATACGAGATAAGGGACAAGTGAGTCAGTCAGCCGGACTACHVGGGTWTCTAAT	806rcbc680
CAAGCAGAAGACGGCATACGAGAT	AGTGTCGATTCG	AGTCAGTCAG	CC	GGACTACHVGGGTWTCTAAT	CAAGCAGAAGACGGCATACGAGATAGTGTCGATTCGAGTCAGTCAGCCGGACTACHVGGGTWTCTAAT	806rcbc681
CAAGCAGAAGACGGCATACGAGAT	CTATTAAGCGGC	AGTCAGTCAG	CC	GGACTACHVGGGTWTCTAAT	CAAGCAGAAGACGGCATACGAGATCTATTAAGCGGCAGTCAGTCAGCCGGACTACHVGGGTWTCTAAT	806rcbc682
CAAGCAGAAGACGGCATACGAGAT	CCTACCATTGTT	AGTCAGTCAG	CC	GGACTACHVGGGTWTCTAAT	CAAGCAGAAGACGGCATACGAGATCCTACCATTGTTAGTCAGTCAGCCGGACTACHVGGGTWTCTAAT	806rcbc683
CAAGCAGAAGACGGCATACGAGAT	GAGTCCGTTGCT	AGTCAGTCAG	CC	GGACTACHVGGGTWTCTAAT	CAAGCAGAAGACGGCATACGAGATGAGTCCGTTGCTAGTCAGTCAGCCGGACTACHVGGGTWTCTAAT	806rcbc684
CAAGCAGAAGACGGCATACGAGAT	GATAACTGTACG	AGTCAGTCAG	CC	GGACTACHVGGGTWTCTAAT	CAAGCAGAAGACGGCATACGAGATGATAACTGTACGAGTCAGTCAGCCGGACTACHVGGGTWTCTAAT	806rcbc685
CAAGCAGAAGACGGCATACGAGAT	TAAACCTGGACA	AGTCAGTCAG	CC	GGACTACHVGGGTWTCTAAT	CAAGCAGAAGACGGCATACGAGATTAAACCTGGACAAGTCAGTCAGCCGGACTACHVGGGTWTCTAAT	806rcbc686
CAAGCAGAAGACGGCATACGAGAT	CCGAATTGACAA	AGTCAGTCAG	CC	GGACTACHVGGGTWTCTAAT	CAAGCAGAAGACGGCATACGAGATCCGAATTGACAAAGTCAGTCAGCCGGACTACHVGGGTWTCTAAT	806rcbc687
CAAGCAGAAGACGGCATACGAGAT	CTGGCATCTAGC	AGTCAGTCAG	CC	GGACTACHVGGGTWTCTAAT	CAAGCAGAAGACGGCATACGAGATCTGGCATCTAGCAGTCAGTCAGCCGGACTACHVGGGTWTCTAAT	806rcbc688
CAAGCAGAAGACGGCATACGAGAT	GGTGGTCGTTCT	AGTCAGTCAG	CC	GGACTACHVGGGTWTCTAAT	CAAGCAGAAGACGGCATACGAGATGGTGGTCGTTCTAGTCAGTCAGCCGGACTACHVGGGTWTCTAAT	806rcbc689
CAAGCAGAAGACGGCATACGAGAT	ACTATGGGCTAA	AGTCAGTCAG	CC	GGACTACHVGGGTWTCTAAT	CAAGCAGAAGACGGCATACGAGATACTATGGGCTAAAGTCAGTCAGCCGGACTACHVGGGTWTCTAAT	806rcbc690
CAAGCAGAAGACGGCATACGAGAT	GCATTGAGTTCG	AGTCAGTCAG	CC	GGACTACHVGGGTWTCTAAT	CAAGCAGAAGACGGCATACGAGATGCATTGAGTTCGAGTCAGTCAGCCGGACTACHVGGGTWTCTAAT	806rcbc691
CAAGCAGAAGACGGCATACGAGAT	GTTGCTGAGTCC	AGTCAGTCAG	CC	GGACTACHVGGGTWTCTAAT	CAAGCAGAAGACGGCATACGAGATGTTGCTGAGTCCAGTCAGTCAGCCGGACTACHVGGGTWTCTAAT	806rcbc692
CAAGCAGAAGACGGCATACGAGAT	CTATGGTGAACC	AGTCAGTCAG	CC	GGACTACHVGGGTWTCTAAT	CAAGCAGAAGACGGCATACGAGATCTATGGTGAACCAGTCAGTCAGCCGGACTACHVGGGTWTCTAAT	806rcbc693
CAAGCAGAAGACGGCATACGAGAT	GGACCAAGGGAT	AGTCAGTCAG	CC	GGACTACHVGGGTWTCTAAT	CAAGCAGAAGACGGCATACGAGATGGACCAAGGGATAGTCAGTCAGCCGGACTACHVGGGTWTCTAAT	806rcbc694
CAAGCAGAAGACGGCATACGAGAT	GTATTGGTCAGA	AGTCAGTCAG	CC	GGACTACHVGGGTWTCTAAT	CAAGCAGAAGACGGCATACGAGATGTATTGGTCAGAAGTCAGTCAGCCGGACTACHVGGGTWTCTAAT	806rcbc695
CAAGCAGAAGACGGCATACGAGAT	AGAACCGTCATA	AGTCAGTCAG	CC	GGACTACHVGGGTWTCTAAT	CAAGCAGAAGACGGCATACGAGATAGAACCGTCATAAGTCAGTCAGCCGGACTACHVGGGTWTCTAAT	806rcbc696
CAAGCAGAAGACGGCATACGAGAT	AACTGGAACCCT	AGTCAGTCAG	CC	GGACTACHVGGGTWTCTAAT	CAAGCAGAAGACGGCATACGAGATAACTGGAACCCTAGTCAGTCAGCCGGACTACHVGGGTWTCTAAT	806rcbc697
CAAGCAGAAGACGGCATACGAGAT	ATACTCGGCTGC	AGTCAGTCAG	CC	GGACTACHVGGGTWTCTAAT	CAAGCAGAAGACGGCATACGAGATATACTCGGCTGCAGTCAGTCAGCCGGACTACHVGGGTWTCTAAT	806rcbc698
CAAGCAGAAGACGGCATACGAGAT	ACGCTTAACGAC	AGTCAGTCAG	CC	GGACTACHVGGGTWTCTAAT	CAAGCAGAAGACGGCATACGAGATACGCTTAACGACAGTCAGTCAGCCGGACTACHVGGGTWTCTAAT	806rcbc699
CAAGCAGAAGACGGCATACGAGAT	AGCTTACCGACC	AGTCAGTCAG	CC	GGACTACHVGGGTWTCTAAT	CAAGCAGAAGACGGCATACGAGATAGCTTACCGACCAGTCAGTCAGCCGGACTACHVGGGTWTCTAAT	806rcbc700
CAAGCAGAAGACGGCATACGAGAT	AGGGCTATAGTT	AGTCAGTCAG	CC	GGACTACHVGGGTWTCTAAT	CAAGCAGAAGACGGCATACGAGATAGGGCTATAGTTAGTCAGTCAGCCGGACTACHVGGGTWTCTAAT	806rcbc701
CAAGCAGAAGACGGCATACGAGAT	TGTCTCGCAAGC	AGTCAGTCAG	CC	GGACTACHVGGGTWTCTAAT	CAAGCAGAAGACGGCATACGAGATTGTCTCGCAAGCAGTCAGTCAGCCGGACTACHVGGGTWTCTAAT	806rcbc702
CAAGCAGAAGACGGCATACGAGAT	CAGCCGCATATC	AGTCAGTCAG	CC	GGACTACHVGGGTWTCTAAT	CAAGCAGAAGACGGCATACGAGATCAGCCGCATATCAGTCAGTCAGCCGGACTACHVGGGTWTCTAAT	806rcbc703
CAAGCAGAAGACGGCATACGAGAT	GATACGTTCGCA	AGTCAGTCAG	CC	GGACTACHVGGGTWTCTAAT	CAAGCAGAAGACGGCATACGAGATGATACGTTCGCAAGTCAGTCAGCCGGACTACHVGGGTWTCTAAT	806rcbc704
CAAGCAGAAGACGGCATACGAGAT	CCAAGATTCGCC	AGTCAGTCAG	CC	GGACTACHVGGGTWTCTAAT	CAAGCAGAAGACGGCATACGAGATCCAAGATTCGCCAGTCAGTCAGCCGGACTACHVGGGTWTCTAAT	806rcbc705
CAAGCAGAAGACGGCATACGAGAT	GAGGCTGATTTA	AGTCAGTCAG	CC	GGACTACHVGGGTWTCTAAT	CAAGCAGAAGACGGCATACGAGATGAGGCTGATTTAAGTCAGTCAGCCGGACTACHVGGGTWTCTAAT	806rcbc706
CAAGCAGAAGACGGCATACGAGAT	GAGTTAGCATCA	AGTCAGTCAG	CC	GGACTACHVGGGTWTCTAAT	CAAGCAGAAGACGGCATACGAGATGAGTTAGCATCAAGTCAGTCAGCCGGACTACHVGGGTWTCTAAT	806rcbc707
CAAGCAGAAGACGGCATACGAGAT	TGTAGTATAGGC	AGTCAGTCAG	CC	GGACTACHVGGGTWTCTAAT	CAAGCAGAAGACGGCATACGAGATTGTAGTATAGGCAGTCAGTCAGCCGGACTACHVGGGTWTCTAAT	806rcbc708
CAAGCAGAAGACGGCATACGAGAT	CTCACGCAATGC	AGTCAGTCAG	CC	GGACTACHVGGGTWTCTAAT	CAAGCAGAAGACGGCATACGAGATCTCACGCAATGCAGTCAGTCAGCCGGACTACHVGGGTWTCTAAT	806rcbc709
CAAGCAGAAGACGGCATACGAGAT	GTCCCGTGAAAT	AGTCAGTCAG	CC	GGACTACHVGGGTWTCTAAT	CAAGCAGAAGACGGCATACGAGATGTCCCGTGAAATAGTCAGTCAGCCGGACTACHVGGGTWTCTAAT	806rcbc710
CAAGCAGAAGACGGCATACGAGAT	GGACAGTGTATT	AGTCAGTCAG	CC	GGACTACHVGGGTWTCTAAT	CAAGCAGAAGACGGCATACGAGATGGACAGTGTATTAGTCAGTCAGCCGGACTACHVGGGTWTCTAAT	806rcbc711
CAAGCAGAAGACGGCATACGAGAT	ACACGACTATAG	AGTCAGTCAG	CC	GGACTACHVGGGTWTCTAAT	CAAGCAGAAGACGGCATACGAGATACACGACTATAGAGTCAGTCAGCCGGACTACHVGGGTWTCTAAT	806rcbc712
CAAGCAGAAGACGGCATACGAGAT	GTGTAGGTGCTT	AGTCAGTCAG	CC	GGACTACHVGGGTWTCTAAT	CAAGCAGAAGACGGCATACGAGATGTGTAGGTGCTTAGTCAGTCAGCCGGACTACHVGGGTWTCTAAT	806rcbc713
CAAGCAGAAGACGGCATACGAGAT	TGAACTAGCGTC	AGTCAGTCAG	CC	GGACTACHVGGGTWTCTAAT	CAAGCAGAAGACGGCATACGAGATTGAACTAGCGTCAGTCAGTCAGCCGGACTACHVGGGTWTCTAAT	806rcbc714
CAAGCAGAAGACGGCATACGAGAT	TCCGAGTCACCA	AGTCAGTCAG	CC	GGACTACHVGGGTWTCTAAT	CAAGCAGAAGACGGCATACGAGATTCCGAGTCACCAAGTCAGTCAGCCGGACTACHVGGGTWTCTAAT	806rcbc715
CAAGCAGAAGACGGCATACGAGAT	TCCTCTTTGGTC	AGTCAGTCAG	CC	GGACTACHVGGGTWTCTAAT	CAAGCAGAAGACGGCATACGAGATTCCTCTTTGGTCAGTCAGTCAGCCGGACTACHVGGGTWTCTAAT	806rcbc716
CAAGCAGAAGACGGCATACGAGAT	TCCACCCTCTAT	AGTCAGTCAG	CC	GGACTACHVGGGTWTCTAAT	CAAGCAGAAGACGGCATACGAGATTCCACCCTCTATAGTCAGTCAGCCGGACTACHVGGGTWTCTAAT	806rcbc717
CAAGCAGAAGACGGCATACGAGAT	TCGTGACGCTAA	AGTCAGTCAG	CC	GGACTACHVGGGTWTCTAAT	CAAGCAGAAGACGGCATACGAGATTCGTGACGCTAAAGTCAGTCAGCCGGACTACHVGGGTWTCTAAT	806rcbc718
CAAGCAGAAGACGGCATACGAGAT	ACGGCTAGTTCC	AGTCAGTCAG	CC	GGACTACHVGGGTWTCTAAT	CAAGCAGAAGACGGCATACGAGATACGGCTAGTTCCAGTCAGTCAGCCGGACTACHVGGGTWTCTAAT	806rcbc719
CAAGCAGAAGACGGCATACGAGAT	GCACTGGCATAT	AGTCAGTCAG	CC	GGACTACHVGGGTWTCTAAT	CAAGCAGAAGACGGCATACGAGATGCACTGGCATATAGTCAGTCAGCCGGACTACHVGGGTWTCTAAT	806rcbc720
CAAGCAGAAGACGGCATACGAGAT	GGCATTAGTTGA	AGTCAGTCAG	CC	GGACTACHVGGGTWTCTAAT	CAAGCAGAAGACGGCATACGAGATGGCATTAGTTGAAGTCAGTCAGCCGGACTACHVGGGTWTCTAAT	806rcbc721
CAAGCAGAAGACGGCATACGAGAT	CGGTAGTTGATC	AGTCAGTCAG	CC	GGACTACHVGGGTWTCTAAT	CAAGCAGAAGACGGCATACGAGATCGGTAGTTGATCAGTCAGTCAGCCGGACTACHVGGGTWTCTAAT	806rcbc722
CAAGCAGAAGACGGCATACGAGAT	TGAAAGCGGCGA	AGTCAGTCAG	CC	GGACTACHVGGGTWTCTAAT	CAAGCAGAAGACGGCATACGAGATTGAAAGCGGCGAAGTCAGTCAGCCGGACTACHVGGGTWTCTAAT	806rcbc723
CAAGCAGAAGACGGCATACGAGAT	GGTTACGGTTAC	AGTCAGTCAG	CC	GGACTACHVGGGTWTCTAAT	CAAGCAGAAGACGGCATACGAGATGGTTACGGTTACAGTCAGTCAGCCGGACTACHVGGGTWTCTAAT	806rcbc724
CAAGCAGAAGACGGCATACGAGAT	ACATCAGGTCAC	AGTCAGTCAG	CC	GGACTACHVGGGTWTCTAAT	CAAGCAGAAGACGGCATACGAGATACATCAGGTCACAGTCAGTCAGCCGGACTACHVGGGTWTCTAAT	806rcbc725
CAAGCAGAAGACGGCATACGAGAT	GTTGATACGATG	AGTCAGTCAG	CC	GGACTACHVGGGTWTCTAAT	CAAGCAGAAGACGGCATACGAGATGTTGATACGATGAGTCAGTCAGCCGGACTACHVGGGTWTCTAAT	806rcbc726
CAAGCAGAAGACGGCATACGAGAT	CAGACACTTCCG	AGTCAGTCAG	CC	GGACTACHVGGGTWTCTAAT	CAAGCAGAAGACGGCATACGAGATCAGACACTTCCGAGTCAGTCAGCCGGACTACHVGGGTWTCTAAT	806rcbc727
CAAGCAGAAGACGGCATACGAGAT	TCACCATCCGAG	AGTCAGTCAG	CC	GGACTACHVGGGTWTCTAAT	CAAGCAGAAGACGGCATACGAGATTCACCATCCGAGAGTCAGTCAGCCGGACTACHVGGGTWTCTAAT	806rcbc728
CAAGCAGAAGACGGCATACGAGAT	ACCCACCACTAG	AGTCAGTCAG	CC	GGACTACHVGGGTWTCTAAT	CAAGCAGAAGACGGCATACGAGATACCCACCACTAGAGTCAGTCAGCCGGACTACHVGGGTWTCTAAT	806rcbc729
CAAGCAGAAGACGGCATACGAGAT	CAGAAGGTGTGG	AGTCAGTCAG	CC	GGACTACHVGGGTWTCTAAT	CAAGCAGAAGACGGCATACGAGATCAGAAGGTGTGGAGTCAGTCAGCCGGACTACHVGGGTWTCTAAT	806rcbc730
CAAGCAGAAGACGGCATACGAGAT	GAAGCTTGAATC	AGTCAGTCAG	CC	GGACTACHVGGGTWTCTAAT	CAAGCAGAAGACGGCATACGAGATGAAGCTTGAATCAGTCAGTCAGCCGGACTACHVGGGTWTCTAAT	806rcbc731
CAAGCAGAAGACGGCATACGAGAT	ACTAGGATCAGT	AGTCAGTCAG	CC	GGACTACHVGGGTWTCTAAT	CAAGCAGAAGACGGCATACGAGATACTAGGATCAGTAGTCAGTCAGCCGGACTACHVGGGTWTCTAAT	806rcbc732
CAAGCAGAAGACGGCATACGAGAT	GCTCCTTAGAAG	AGTCAGTCAG	CC	GGACTACHVGGGTWTCTAAT	CAAGCAGAAGACGGCATACGAGATGCTCCTTAGAAGAGTCAGTCAGCCGGACTACHVGGGTWTCTAAT	806rcbc733
CAAGCAGAAGACGGCATACGAGAT	TCCCATTCCCAT	AGTCAGTCAG	CC	GGACTACHVGGGTWTCTAAT	CAAGCAGAAGACGGCATACGAGATTCCCATTCCCATAGTCAGTCAGCCGGACTACHVGGGTWTCTAAT	806rcbc734
CAAGCAGAAGACGGCATACGAGAT	TGGCGTCATTCG	AGTCAGTCAG	CC	GGACTACHVGGGTWTCTAAT	CAAGCAGAAGACGGCATACGAGATTGGCGTCATTCGAGTCAGTCAGCCGGACTACHVGGGTWTCTAAT	806rcbc735
CAAGCAGAAGACGGCATACGAGAT	AATCCTCGGAGT	AGTCAGTCAG	CC	GGACTACHVGGGTWTCTAAT	CAAGCAGAAGACGGCATACGAGATAATCCTCGGAGTAGTCAGTCAGCCGGACTACHVGGGTWTCTAAT	806rcbc736
CAAGCAGAAGACGGCATACGAGAT	CTGGACGCATTA	AGTCAGTCAG	CC	GGACTACHVGGGTWTCTAAT	CAAGCAGAAGACGGCATACGAGATCTGGACGCATTAAGTCAGTCAGCCGGACTACHVGGGTWTCTAAT	806rcbc737
CAAGCAGAAGACGGCATACGAGAT	ACCGATTAGGTA	AGTCAGTCAG	CC	GGACTACHVGGGTWTCTAAT	CAAGCAGAAGACGGCATACGAGATACCGATTAGGTAAGTCAGTCAGCCGGACTACHVGGGTWTCTAAT	806rcbc738
CAAGCAGAAGACGGCATACGAGAT	ATGTGCTGCTCG	AGTCAGTCAG	CC	GGACTACHVGGGTWTCTAAT	CAAGCAGAAGACGGCATACGAGATATGTGCTGCTCGAGTCAGTCAGCCGGACTACHVGGGTWTCTAAT	806rcbc739
CAAGCAGAAGACGGCATACGAGAT	TACGTACGAAAC	AGTCAGTCAG	CC	GGACTACHVGGGTWTCTAAT	CAAGCAGAAGACGGCATACGAGATTACGTACGAAACAGTCAGTCAGCCGGACTACHVGGGTWTCTAAT	806rcbc740
CAAGCAGAAGACGGCATACGAGAT	ATCACATTCTCC	AGTCAGTCAG	CC	GGACTACHVGGGTWTCTAAT	CAAGCAGAAGACGGCATACGAGATATCACATTCTCCAGTCAGTCAGCCGGACTACHVGGGTWTCTAAT	806rcbc741
CAAGCAGAAGACGGCATACGAGAT	AGCCTGGTACCT	AGTCAGTCAG	CC	GGACTACHVGGGTWTCTAAT	CAAGCAGAAGACGGCATACGAGATAGCCTGGTACCTAGTCAGTCAGCCGGACTACHVGGGTWTCTAAT	806rcbc742
CAAGCAGAAGACGGCATACGAGAT	GCTAAAGTCGTA	AGTCAGTCAG	CC	GGACTACHVGGGTWTCTAAT	CAAGCAGAAGACGGCATACGAGATGCTAAAGTCGTAAGTCAGTCAGCCGGACTACHVGGGTWTCTAAT	806rcbc743
CAAGCAGAAGACGGCATACGAGAT	TCTCAGCGCGTA	AGTCAGTCAG	CC	GGACTACHVGGGTWTCTAAT	CAAGCAGAAGACGGCATACGAGATTCTCAGCGCGTAAGTCAGTCAGCCGGACTACHVGGGTWTCTAAT	806rcbc744
CAAGCAGAAGACGGCATACGAGAT	GACCCTAGACCT	AGTCAGTCAG	CC	GGACTACHVGGGTWTCTAAT	CAAGCAGAAGACGGCATACGAGATGACCCTAGACCTAGTCAGTCAGCCGGACTACHVGGGTWTCTAAT	806rcbc745
CAAGCAGAAGACGGCATACGAGAT	TATTCAGCGGAC	AGTCAGTCAG	CC	GGACTACHVGGGTWTCTAAT	CAAGCAGAAGACGGCATACGAGATTATTCAGCGGACAGTCAGTCAGCCGGACTACHVGGGTWTCTAAT	806rcbc746
CAAGCAGAAGACGGCATACGAGAT	GTTCCGGATTAG	AGTCAGTCAG	CC	GGACTACHVGGGTWTCTAAT	CAAGCAGAAGACGGCATACGAGATGTTCCGGATTAGAGTCAGTCAGCCGGACTACHVGGGTWTCTAAT	806rcbc747
CAAGCAGAAGACGGCATACGAGAT	GCGTGTAATTAG	AGTCAGTCAG	CC	GGACTACHVGGGTWTCTAAT	CAAGCAGAAGACGGCATACGAGATGCGTGTAATTAGAGTCAGTCAGCCGGACTACHVGGGTWTCTAAT	806rcbc748
CAAGCAGAAGACGGCATACGAGAT	CTGTAGCTTGGC	AGTCAGTCAG	CC	GGACTACHVGGGTWTCTAAT	CAAGCAGAAGACGGCATACGAGATCTGTAGCTTGGCAGTCAGTCAGCCGGACTACHVGGGTWTCTAAT	806rcbc749
CAAGCAGAAGACGGCATACGAGAT	ATGCCTCGTAAG	AGTCAGTCAG	CC	GGACTACHVGGGTWTCTAAT	CAAGCAGAAGACGGCATACGAGATATGCCTCGTAAGAGTCAGTCAGCCGGACTACHVGGGTWTCTAAT	806rcbc750
CAAGCAGAAGACGGCATACGAGAT	ACCTATGGTGAA	AGTCAGTCAG	CC	GGACTACHVGGGTWTCTAAT	CAAGCAGAAGACGGCATACGAGATACCTATGGTGAAAGTCAGTCAGCCGGACTACHVGGGTWTCTAAT	806rcbc751
CAAGCAGAAGACGGCATACGAGAT	CTGTTACAGCGA	AGTCAGTCAG	CC	GGACTACHVGGGTWTCTAAT	CAAGCAGAAGACGGCATACGAGATCTGTTACAGCGAAGTCAGTCAGCCGGACTACHVGGGTWTCTAAT	806rcbc752
CAAGCAGAAGACGGCATACGAGAT	CAGTCAGGCCTT	AGTCAGTCAG	CC	GGACTACHVGGGTWTCTAAT	CAAGCAGAAGACGGCATACGAGATCAGTCAGGCCTTAGTCAGTCAGCCGGACTACHVGGGTWTCTAAT	806rcbc753
CAAGCAGAAGACGGCATACGAGAT	ACTGAGCTGCAT	AGTCAGTCAG	CC	GGACTACHVGGGTWTCTAAT	CAAGCAGAAGACGGCATACGAGATACTGAGCTGCATAGTCAGTCAGCCGGACTACHVGGGTWTCTAAT	806rcbc754
CAAGCAGAAGACGGCATACGAGAT	ACGAAGTCTACC	AGTCAGTCAG	CC	GGACTACHVGGGTWTCTAAT	CAAGCAGAAGACGGCATACGAGATACGAAGTCTACCAGTCAGTCAGCCGGACTACHVGGGTWTCTAAT	806rcbc755
CAAGCAGAAGACGGCATACGAGAT	ACCGTCTTTCTC	AGTCAGTCAG	CC	GGACTACHVGGGTWTCTAAT	CAAGCAGAAGACGGCATACGAGATACCGTCTTTCTCAGTCAGTCAGCCGGACTACHVGGGTWTCTAAT	806rcbc756
CAAGCAGAAGACGGCATACGAGAT	AGTCTGTCTGCG	AGTCAGTCAG	CC	GGACTACHVGGGTWTCTAAT	CAAGCAGAAGACGGCATACGAGATAGTCTGTCTGCGAGTCAGTCAGCCGGACTACHVGGGTWTCTAAT	806rcbc757
CAAGCAGAAGACGGCATACGAGAT	CCGCACTCAAGT	AGTCAGTCAG	CC	GGACTACHVGGGTWTCTAAT	CAAGCAGAAGACGGCATACGAGATCCGCACTCAAGTAGTCAGTCAGCCGGACTACHVGGGTWTCTAAT	806rcbc758
CAAGCAGAAGACGGCATACGAGAT	TGTGGAAACTCC	AGTCAGTCAG	CC	GGACTACHVGGGTWTCTAAT	CAAGCAGAAGACGGCATACGAGATTGTGGAAACTCCAGTCAGTCAGCCGGACTACHVGGGTWTCTAAT	806rcbc759
CAAGCAGAAGACGGCATACGAGAT	TTAGGCAGGTTC	AGTCAGTCAG	CC	GGACTACHVGGGTWTCTAAT	CAAGCAGAAGACGGCATACGAGATTTAGGCAGGTTCAGTCAGTCAGCCGGACTACHVGGGTWTCTAAT	806rcbc760
CAAGCAGAAGACGGCATACGAGAT	TAAGACTACTGG	AGTCAGTCAG	CC	GGACTACHVGGGTWTCTAAT	CAAGCAGAAGACGGCATACGAGATTAAGACTACTGGAGTCAGTCAGCCGGACTACHVGGGTWTCTAAT	806rcbc761
CAAGCAGAAGACGGCATACGAGAT	CGCGAAGTTTCA	AGTCAGTCAG	CC	GGACTACHVGGGTWTCTAAT	CAAGCAGAAGACGGCATACGAGATCGCGAAGTTTCAAGTCAGTCAGCCGGACTACHVGGGTWTCTAAT	806rcbc762
CAAGCAGAAGACGGCATACGAGAT	CGATACACTGCC	AGTCAGTCAG	CC	GGACTACHVGGGTWTCTAAT	CAAGCAGAAGACGGCATACGAGATCGATACACTGCCAGTCAGTCAGCCGGACTACHVGGGTWTCTAAT	806rcbc763
CAAGCAGAAGACGGCATACGAGAT	TTGAAATCCCGG	AGTCAGTCAG	CC	GGACTACHVGGGTWTCTAAT	CAAGCAGAAGACGGCATACGAGATTTGAAATCCCGGAGTCAGTCAGCCGGACTACHVGGGTWTCTAAT	806rcbc764
CAAGCAGAAGACGGCATACGAGAT	GTTAGGGAGCGA	AGTCAGTCAG	CC	GGACTACHVGGGTWTCTAAT	CAAGCAGAAGACGGCATACGAGATGTTAGGGAGCGAAGTCAGTCAGCCGGACTACHVGGGTWTCTAAT	806rcbc765
CAAGCAGAAGACGGCATACGAGAT	TTACTGTGGCCG	AGTCAGTCAG	CC	GGACTACHVGGGTWTCTAAT	CAAGCAGAAGACGGCATACGAGATTTACTGTGGCCGAGTCAGTCAGCCGGACTACHVGGGTWTCTAAT	806rcbc766
CAAGCAGAAGACGGCATACGAGAT	ATATAAGGCCCA	AGTCAGTCAG	CC	GGACTACHVGGGTWTCTAAT	CAAGCAGAAGACGGCATACGAGATATATAAGGCCCAAGTCAGTCAGCCGGACTACHVGGGTWTCTAAT	806rcbc767
CAAGCAGAAGACGGCATACGAGAT	ACGTAACCACGT	AGTCAGTCAG	CC	GGACTACHVGGGTWTCTAAT	CAAGCAGAAGACGGCATACGAGATACGTAACCACGTAGTCAGTCAGCCGGACTACHVGGGTWTCTAAT	806rcbc768
CAAGCAGAAGACGGCATACGAGAT	GTCGGAAATTGT	AGTCAGTCAG	CC	GGACTACHVGGGTWTCTAAT	CAAGCAGAAGACGGCATACGAGATGTCGGAAATTGTAGTCAGTCAGCCGGACTACHVGGGTWTCTAAT	806rcbc769
CAAGCAGAAGACGGCATACGAGAT	TCTAACGAGTGC	AGTCAGTCAG	CC	GGACTACHVGGGTWTCTAAT	CAAGCAGAAGACGGCATACGAGATTCTAACGAGTGCAGTCAGTCAGCCGGACTACHVGGGTWTCTAAT	806rcbc770
CAAGCAGAAGACGGCATACGAGAT	CATCTGGGCAAT	AGTCAGTCAG	CC	GGACTACHVGGGTWTCTAAT	CAAGCAGAAGACGGCATACGAGATCATCTGGGCAATAGTCAGTCAGCCGGACTACHVGGGTWTCTAAT	806rcbc771
CAAGCAGAAGACGGCATACGAGAT	TGTCCGTGGATC	AGTCAGTCAG	CC	GGACTACHVGGGTWTCTAAT	CAAGCAGAAGACGGCATACGAGATTGTCCGTGGATCAGTCAGTCAGCCGGACTACHVGGGTWTCTAAT	806rcbc772
CAAGCAGAAGACGGCATACGAGAT	ACTCGGCCAACT	AGTCAGTCAG	CC	GGACTACHVGGGTWTCTAAT	CAAGCAGAAGACGGCATACGAGATACTCGGCCAACTAGTCAGTCAGCCGGACTACHVGGGTWTCTAAT	806rcbc773
CAAGCAGAAGACGGCATACGAGAT	GTTGGTTGGCAT	AGTCAGTCAG	CC	GGACTACHVGGGTWTCTAAT	CAAGCAGAAGACGGCATACGAGATGTTGGTTGGCATAGTCAGTCAGCCGGACTACHVGGGTWTCTAAT	806rcbc774
CAAGCAGAAGACGGCATACGAGAT	TTCCACACGTGG	AGTCAGTCAG	CC	GGACTACHVGGGTWTCTAAT	CAAGCAGAAGACGGCATACGAGATTTCCACACGTGGAGTCAGTCAGCCGGACTACHVGGGTWTCTAAT	806rcbc775
CAAGCAGAAGACGGCATACGAGAT	AACCCAGATGAT	AGTCAGTCAG	CC	GGACTACHVGGGTWTCTAAT	CAAGCAGAAGACGGCATACGAGATAACCCAGATGATAGTCAGTCAGCCGGACTACHVGGGTWTCTAAT	806rcbc776
CAAGCAGAAGACGGCATACGAGAT	GTAGTGTCAACA	AGTCAGTCAG	CC	GGACTACHVGGGTWTCTAAT	CAAGCAGAAGACGGCATACGAGATGTAGTGTCAACAAGTCAGTCAGCCGGACTACHVGGGTWTCTAAT	806rcbc777
CAAGCAGAAGACGGCATACGAGAT	TGGAGAGGAGAT	AGTCAGTCAG	CC	GGACTACHVGGGTWTCTAAT	CAAGCAGAAGACGGCATACGAGATTGGAGAGGAGATAGTCAGTCAGCCGGACTACHVGGGTWTCTAAT	806rcbc778
CAAGCAGAAGACGGCATACGAGAT	CGTATAAATGCG	AGTCAGTCAG	CC	GGACTACHVGGGTWTCTAAT	CAAGCAGAAGACGGCATACGAGATCGTATAAATGCGAGTCAGTCAGCCGGACTACHVGGGTWTCTAAT	806rcbc779
CAAGCAGAAGACGGCATACGAGAT	AATACAGACCTG	AGTCAGTCAG	CC	GGACTACHVGGGTWTCTAAT	CAAGCAGAAGACGGCATACGAGATAATACAGACCTGAGTCAGTCAGCCGGACTACHVGGGTWTCTAAT	806rcbc780
CAAGCAGAAGACGGCATACGAGAT	GACTCAACCAGT	AGTCAGTCAG	CC	GGACTACHVGGGTWTCTAAT	CAAGCAGAAGACGGCATACGAGATGACTCAACCAGTAGTCAGTCAGCCGGACTACHVGGGTWTCTAAT	806rcbc781
CAAGCAGAAGACGGCATACGAGAT	GGAAGAAGTAGC	AGTCAGTCAG	CC	GGACTACHVGGGTWTCTAAT	CAAGCAGAAGACGGCATACGAGATGGAAGAAGTAGCAGTCAGTCAGCCGGACTACHVGGGTWTCTAAT	806rcbc782
CAAGCAGAAGACGGCATACGAGAT	ATCGATCCACAG	AGTCAGTCAG	CC	GGACTACHVGGGTWTCTAAT	CAAGCAGAAGACGGCATACGAGATATCGATCCACAGAGTCAGTCAGCCGGACTACHVGGGTWTCTAAT	806rcbc783
CAAGCAGAAGACGGCATACGAGAT	ACACCGCACAAT	AGTCAGTCAG	CC	GGACTACHVGGGTWTCTAAT	CAAGCAGAAGACGGCATACGAGATACACCGCACAATAGTCAGTCAGCCGGACTACHVGGGTWTCTAAT	806rcbc784
CAAGCAGAAGACGGCATACGAGAT	GTCTCCTCCCTT	AGTCAGTCAG	CC	GGACTACHVGGGTWTCTAAT	CAAGCAGAAGACGGCATACGAGATGTCTCCTCCCTTAGTCAGTCAGCCGGACTACHVGGGTWTCTAAT	806rcbc785
CAAGCAGAAGACGGCATACGAGAT	GTAGCACTCATG	AGTCAGTCAG	CC	GGACTACHVGGGTWTCTAAT	CAAGCAGAAGACGGCATACGAGATGTAGCACTCATGAGTCAGTCAGCCGGACTACHVGGGTWTCTAAT	806rcbc786
CAAGCAGAAGACGGCATACGAGAT	CACCTGTAGTAG	AGTCAGTCAG	CC	GGACTACHVGGGTWTCTAAT	CAAGCAGAAGACGGCATACGAGATCACCTGTAGTAGAGTCAGTCAGCCGGACTACHVGGGTWTCTAAT	806rcbc787
CAAGCAGAAGACGGCATACGAGAT	CACGAGCTACTC	AGTCAGTCAG	CC	GGACTACHVGGGTWTCTAAT	CAAGCAGAAGACGGCATACGAGATCACGAGCTACTCAGTCAGTCAGCCGGACTACHVGGGTWTCTAAT	806rcbc788
CAAGCAGAAGACGGCATACGAGAT	TCTCGATAAGCG	AGTCAGTCAG	CC	GGACTACHVGGGTWTCTAAT	CAAGCAGAAGACGGCATACGAGATTCTCGATAAGCGAGTCAGTCAGCCGGACTACHVGGGTWTCTAAT	806rcbc789
CAAGCAGAAGACGGCATACGAGAT	TAGACACCGTGT	AGTCAGTCAG	CC	GGACTACHVGGGTWTCTAAT	CAAGCAGAAGACGGCATACGAGATTAGACACCGTGTAGTCAGTCAGCCGGACTACHVGGGTWTCTAAT	806rcbc790
CAAGCAGAAGACGGCATACGAGAT	AGACAAGCTTCC	AGTCAGTCAG	CC	GGACTACHVGGGTWTCTAAT	CAAGCAGAAGACGGCATACGAGATAGACAAGCTTCCAGTCAGTCAGCCGGACTACHVGGGTWTCTAAT	806rcbc791
CAAGCAGAAGACGGCATACGAGAT	TCCGCAACCTGA	AGTCAGTCAG	CC	GGACTACHVGGGTWTCTAAT	CAAGCAGAAGACGGCATACGAGATTCCGCAACCTGAAGTCAGTCAGCCGGACTACHVGGGTWTCTAAT	806rcbc792
CAAGCAGAAGACGGCATACGAGAT	TCACTTGGTGCG	AGTCAGTCAG	CC	GGACTACHVGGGTWTCTAAT	CAAGCAGAAGACGGCATACGAGATTCACTTGGTGCGAGTCAGTCAGCCGGACTACHVGGGTWTCTAAT	806rcbc793
CAAGCAGAAGACGGCATACGAGAT	TTATGTACGGCG	AGTCAGTCAG	CC	GGACTACHVGGGTWTCTAAT	CAAGCAGAAGACGGCATACGAGATTTATGTACGGCGAGTCAGTCAGCCGGACTACHVGGGTWTCTAAT	806rcbc794
CAAGCAGAAGACGGCATACGAGAT	TTGGACGTCCAC	AGTCAGTCAG	CC	GGACTACHVGGGTWTCTAAT	CAAGCAGAAGACGGCATACGAGATTTGGACGTCCACAGTCAGTCAGCCGGACTACHVGGGTWTCTAAT	806rcbc795
CAAGCAGAAGACGGCATACGAGAT	TCCAGGGCTATA	AGTCAGTCAG	CC	GGACTACHVGGGTWTCTAAT	CAAGCAGAAGACGGCATACGAGATTCCAGGGCTATAAGTCAGTCAGCCGGACTACHVGGGTWTCTAAT	806rcbc796
CAAGCAGAAGACGGCATACGAGAT	GCGTAGAGAGAC	AGTCAGTCAG	CC	GGACTACHVGGGTWTCTAAT	CAAGCAGAAGACGGCATACGAGATGCGTAGAGAGACAGTCAGTCAGCCGGACTACHVGGGTWTCTAAT	806rcbc797
CAAGCAGAAGACGGCATACGAGAT	GAAACTCCTAGA	AGTCAGTCAG	CC	GGACTACHVGGGTWTCTAAT	CAAGCAGAAGACGGCATACGAGATGAAACTCCTAGAAGTCAGTCAGCCGGACTACHVGGGTWTCTAAT	806rcbc798
CAAGCAGAAGACGGCATACGAGAT	ATCGGGCTTAAC	AGTCAGTCAG	CC	GGACTACHVGGGTWTCTAAT	CAAGCAGAAGACGGCATACGAGATATCGGGCTTAACAGTCAGTCAGCCGGACTACHVGGGTWTCTAAT	806rcbc799
CAAGCAGAAGACGGCATACGAGAT	TACGCCCATCAG	AGTCAGTCAG	CC	GGACTACHVGGGTWTCTAAT	CAAGCAGAAGACGGCATACGAGATTACGCCCATCAGAGTCAGTCAGCCGGACTACHVGGGTWTCTAAT	806rcbc800
CAAGCAGAAGACGGCATACGAGAT	AAGATCGTACTG	AGTCAGTCAG	CC	GGACTACHVGGGTWTCTAAT	CAAGCAGAAGACGGCATACGAGATAAGATCGTACTGAGTCAGTCAGCCGGACTACHVGGGTWTCTAAT	806rcbc801
CAAGCAGAAGACGGCATACGAGAT	ACTCATCTTCCA	AGTCAGTCAG	CC	GGACTACHVGGGTWTCTAAT	CAAGCAGAAGACGGCATACGAGATACTCATCTTCCAAGTCAGTCAGCCGGACTACHVGGGTWTCTAAT	806rcbc802
CAAGCAGAAGACGGCATACGAGAT	GAGATACAGTTC	AGTCAGTCAG	CC	GGACTACHVGGGTWTCTAAT	CAAGCAGAAGACGGCATACGAGATGAGATACAGTTCAGTCAGTCAGCCGGACTACHVGGGTWTCTAAT	806rcbc803
CAAGCAGAAGACGGCATACGAGAT	GCATGCATCCCA	AGTCAGTCAG	CC	GGACTACHVGGGTWTCTAAT	CAAGCAGAAGACGGCATACGAGATGCATGCATCCCAAGTCAGTCAGCCGGACTACHVGGGTWTCTAAT	806rcbc804
CAAGCAGAAGACGGCATACGAGAT	GATCTAATCGAG	AGTCAGTCAG	CC	GGACTACHVGGGTWTCTAAT	CAAGCAGAAGACGGCATACGAGATGATCTAATCGAGAGTCAGTCAGCCGGACTACHVGGGTWTCTAAT	806rcbc805
CAAGCAGAAGACGGCATACGAGAT	AATCTTGCGCCG	AGTCAGTCAG	CC	GGACTACHVGGGTWTCTAAT	CAAGCAGAAGACGGCATACGAGATAATCTTGCGCCGAGTCAGTCAGCCGGACTACHVGGGTWTCTAAT	806rcbc806
CAAGCAGAAGACGGCATACGAGAT	GGAAATCCCATC	AGTCAGTCAG	CC	GGACTACHVGGGTWTCTAAT	CAAGCAGAAGACGGCATACGAGATGGAAATCCCATCAGTCAGTCAGCCGGACTACHVGGGTWTCTAAT	806rcbc807
CAAGCAGAAGACGGCATACGAGAT	GACCGTCAATAC	AGTCAGTCAG	CC	GGACTACHVGGGTWTCTAAT	CAAGCAGAAGACGGCATACGAGATGACCGTCAATACAGTCAGTCAGCCGGACTACHVGGGTWTCTAAT	806rcbc808
CAAGCAGAAGACGGCATACGAGAT	TTGGAACGGCTT	AGTCAGTCAG	CC	GGACTACHVGGGTWTCTAAT	CAAGCAGAAGACGGCATACGAGATTTGGAACGGCTTAGTCAGTCAGCCGGACTACHVGGGTWTCTAAT	806rcbc809
CAAGCAGAAGACGGCATACGAGAT	TCCTAGGTCCGA	AGTCAGTCAG	CC	GGACTACHVGGGTWTCTAAT	CAAGCAGAAGACGGCATACGAGATTCCTAGGTCCGAAGTCAGTCAGCCGGACTACHVGGGTWTCTAAT	806rcbc810
CAAGCAGAAGACGGCATACGAGAT	TCCTCACTATCA	AGTCAGTCAG	CC	GGACTACHVGGGTWTCTAAT	CAAGCAGAAGACGGCATACGAGATTCCTCACTATCAAGTCAGTCAGCCGGACTACHVGGGTWTCTAAT	806rcbc811
CAAGCAGAAGACGGCATACGAGAT	GCCTGCAGTACT	AGTCAGTCAG	CC	GGACTACHVGGGTWTCTAAT	CAAGCAGAAGACGGCATACGAGATGCCTGCAGTACTAGTCAGTCAGCCGGACTACHVGGGTWTCTAAT	806rcbc812
CAAGCAGAAGACGGCATACGAGAT	GCCCAAGTTCAC	AGTCAGTCAG	CC	GGACTACHVGGGTWTCTAAT	CAAGCAGAAGACGGCATACGAGATGCCCAAGTTCACAGTCAGTCAGCCGGACTACHVGGGTWTCTAAT	806rcbc813
CAAGCAGAAGACGGCATACGAGAT	ATAAAGAGGAGG	AGTCAGTCAG	CC	GGACTACHVGGGTWTCTAAT	CAAGCAGAAGACGGCATACGAGATATAAAGAGGAGGAGTCAGTCAGCCGGACTACHVGGGTWTCTAAT	806rcbc814
CAAGCAGAAGACGGCATACGAGAT	GCGCCGAATCTT	AGTCAGTCAG	CC	GGACTACHVGGGTWTCTAAT	CAAGCAGAAGACGGCATACGAGATGCGCCGAATCTTAGTCAGTCAGCCGGACTACHVGGGTWTCTAAT	806rcbc815
CAAGCAGAAGACGGCATACGAGAT	ATCCCAGCATGC	AGTCAGTCAG	CC	GGACTACHVGGGTWTCTAAT	CAAGCAGAAGACGGCATACGAGATATCCCAGCATGCAGTCAGTCAGCCGGACTACHVGGGTWTCTAAT	806rcbc816
CAAGCAGAAGACGGCATACGAGAT	GCTTCCAGACAA	AGTCAGTCAG	CC	GGACTACHVGGGTWTCTAAT	CAAGCAGAAGACGGCATACGAGATGCTTCCAGACAAAGTCAGTCAGCCGGACTACHVGGGTWTCTAAT	806rcbc817
CAAGCAGAAGACGGCATACGAGAT	ACACAGTCCTGA	AGTCAGTCAG	CC	GGACTACHVGGGTWTCTAAT	CAAGCAGAAGACGGCATACGAGATACACAGTCCTGAAGTCAGTCAGCCGGACTACHVGGGTWTCTAAT	806rcbc818
CAAGCAGAAGACGGCATACGAGAT	ATTATACGGCGC	AGTCAGTCAG	CC	GGACTACHVGGGTWTCTAAT	CAAGCAGAAGACGGCATACGAGATATTATACGGCGCAGTCAGTCAGCCGGACTACHVGGGTWTCTAAT	806rcbc819
CAAGCAGAAGACGGCATACGAGAT	ATTCAGATGGCA	AGTCAGTCAG	CC	GGACTACHVGGGTWTCTAAT	CAAGCAGAAGACGGCATACGAGATATTCAGATGGCAAGTCAGTCAGCCGGACTACHVGGGTWTCTAAT	806rcbc820
CAAGCAGAAGACGGCATACGAGAT	TAAACGCGACTC	AGTCAGTCAG	CC	GGACTACHVGGGTWTCTAAT	CAAGCAGAAGACGGCATACGAGATTAAACGCGACTCAGTCAGTCAGCCGGACTACHVGGGTWTCTAAT	806rcbc821
CAAGCAGAAGACGGCATACGAGAT	CCTCGGGTACTA	AGTCAGTCAG	CC	GGACTACHVGGGTWTCTAAT	CAAGCAGAAGACGGCATACGAGATCCTCGGGTACTAAGTCAGTCAGCCGGACTACHVGGGTWTCTAAT	806rcbc822
CAAGCAGAAGACGGCATACGAGAT	TTCACCTGTATC	AGTCAGTCAG	CC	GGACTACHVGGGTWTCTAAT	CAAGCAGAAGACGGCATACGAGATTTCACCTGTATCAGTCAGTCAGCCGGACTACHVGGGTWTCTAAT	806rcbc823
CAAGCAGAAGACGGCATACGAGAT	CTCCAGGTCATG	AGTCAGTCAG	CC	GGACTACHVGGGTWTCTAAT	CAAGCAGAAGACGGCATACGAGATCTCCAGGTCATGAGTCAGTCAGCCGGACTACHVGGGTWTCTAAT	806rcbc824
CAAGCAGAAGACGGCATACGAGAT	CAGGATTCGTAC	AGTCAGTCAG	CC	GGACTACHVGGGTWTCTAAT	CAAGCAGAAGACGGCATACGAGATCAGGATTCGTACAGTCAGTCAGCCGGACTACHVGGGTWTCTAAT	806rcbc825
CAAGCAGAAGACGGCATACGAGAT	CGCATACGACCT	AGTCAGTCAG	CC	GGACTACHVGGGTWTCTAAT	CAAGCAGAAGACGGCATACGAGATCGCATACGACCTAGTCAGTCAGCCGGACTACHVGGGTWTCTAAT	806rcbc826
CAAGCAGAAGACGGCATACGAGAT	GCCTCGTACTGA	AGTCAGTCAG	CC	GGACTACHVGGGTWTCTAAT	CAAGCAGAAGACGGCATACGAGATGCCTCGTACTGAAGTCAGTCAGCCGGACTACHVGGGTWTCTAAT	806rcbc827
CAAGCAGAAGACGGCATACGAGAT	ACCAACAGATTG	AGTCAGTCAG	CC	GGACTACHVGGGTWTCTAAT	CAAGCAGAAGACGGCATACGAGATACCAACAGATTGAGTCAGTCAGCCGGACTACHVGGGTWTCTAAT	806rcbc828
CAAGCAGAAGACGGCATACGAGAT	GTGGCCTACTAC	AGTCAGTCAG	CC	GGACTACHVGGGTWTCTAAT	CAAGCAGAAGACGGCATACGAGATGTGGCCTACTACAGTCAGTCAGCCGGACTACHVGGGTWTCTAAT	806rcbc829
CAAGCAGAAGACGGCATACGAGAT	TTCCCTTCTCCG	AGTCAGTCAG	CC	GGACTACHVGGGTWTCTAAT	CAAGCAGAAGACGGCATACGAGATTTCCCTTCTCCGAGTCAGTCAGCCGGACTACHVGGGTWTCTAAT	806rcbc830
CAAGCAGAAGACGGCATACGAGAT	CATTTGACGACG	AGTCAGTCAG	CC	GGACTACHVGGGTWTCTAAT	CAAGCAGAAGACGGCATACGAGATCATTTGACGACGAGTCAGTCAGCCGGACTACHVGGGTWTCTAAT	806rcbc831
CAAGCAGAAGACGGCATACGAGAT	AAGTGAAGCGAG	AGTCAGTCAG	CC	GGACTACHVGGGTWTCTAAT	CAAGCAGAAGACGGCATACGAGATAAGTGAAGCGAGAGTCAGTCAGCCGGACTACHVGGGTWTCTAAT	806rcbc832
CAAGCAGAAGACGGCATACGAGAT	TGCCGCCGTAAT	AGTCAGTCAG	CC	GGACTACHVGGGTWTCTAAT	CAAGCAGAAGACGGCATACGAGATTGCCGCCGTAATAGTCAGTCAGCCGGACTACHVGGGTWTCTAAT	806rcbc833
CAAGCAGAAGACGGCATACGAGAT	AACCTCGGATAA	AGTCAGTCAG	CC	GGACTACHVGGGTWTCTAAT	CAAGCAGAAGACGGCATACGAGATAACCTCGGATAAAGTCAGTCAGCCGGACTACHVGGGTWTCTAAT	806rcbc834
CAAGCAGAAGACGGCATACGAGAT	GTGCTTGTGTAG	AGTCAGTCAG	CC	GGACTACHVGGGTWTCTAAT	CAAGCAGAAGACGGCATACGAGATGTGCTTGTGTAGAGTCAGTCAGCCGGACTACHVGGGTWTCTAAT	806rcbc835
CAAGCAGAAGACGGCATACGAGAT	CAACTAGACTCG	AGTCAGTCAG	CC	GGACTACHVGGGTWTCTAAT	CAAGCAGAAGACGGCATACGAGATCAACTAGACTCGAGTCAGTCAGCCGGACTACHVGGGTWTCTAAT	806rcbc836
CAAGCAGAAGACGGCATACGAGAT	AGTGCCCTTGGT	AGTCAGTCAG	CC	GGACTACHVGGGTWTCTAAT	CAAGCAGAAGACGGCATACGAGATAGTGCCCTTGGTAGTCAGTCAGCCGGACTACHVGGGTWTCTAAT	806rcbc837
CAAGCAGAAGACGGCATACGAGAT	GGAACGACGTGA	AGTCAGTCAG	CC	GGACTACHVGGGTWTCTAAT	CAAGCAGAAGACGGCATACGAGATGGAACGACGTGAAGTCAGTCAGCCGGACTACHVGGGTWTCTAAT	806rcbc838
CAAGCAGAAGACGGCATACGAGAT	TGTCAGCTGTCG	AGTCAGTCAG	CC	GGACTACHVGGGTWTCTAAT	CAAGCAGAAGACGGCATACGAGATTGTCAGCTGTCGAGTCAGTCAGCCGGACTACHVGGGTWTCTAAT	806rcbc839
CAAGCAGAAGACGGCATACGAGAT	CTGGTGCTGAAT	AGTCAGTCAG	CC	GGACTACHVGGGTWTCTAAT	CAAGCAGAAGACGGCATACGAGATCTGGTGCTGAATAGTCAGTCAGCCGGACTACHVGGGTWTCTAAT	806rcbc840
CAAGCAGAAGACGGCATACGAGAT	GACAGAGGTGCA	AGTCAGTCAG	CC	GGACTACHVGGGTWTCTAAT	CAAGCAGAAGACGGCATACGAGATGACAGAGGTGCAAGTCAGTCAGCCGGACTACHVGGGTWTCTAAT	806rcbc841
CAAGCAGAAGACGGCATACGAGAT	TCAGACCAACTG	AGTCAGTCAG	CC	GGACTACHVGGGTWTCTAAT	CAAGCAGAAGACGGCATACGAGATTCAGACCAACTGAGTCAGTCAGCCGGACTACHVGGGTWTCTAAT	806rcbc842
CAAGCAGAAGACGGCATACGAGAT	AGTGATGTGACT	AGTCAGTCAG	CC	GGACTACHVGGGTWTCTAAT	CAAGCAGAAGACGGCATACGAGATAGTGATGTGACTAGTCAGTCAGCCGGACTACHVGGGTWTCTAAT	806rcbc843
CAAGCAGAAGACGGCATACGAGAT	CTTAGCTACTCT	AGTCAGTCAG	CC	GGACTACHVGGGTWTCTAAT	CAAGCAGAAGACGGCATACGAGATCTTAGCTACTCTAGTCAGTCAGCCGGACTACHVGGGTWTCTAAT	806rcbc844
CAAGCAGAAGACGGCATACGAGAT	TCGGTCCATAGC	AGTCAGTCAG	CC	GGACTACHVGGGTWTCTAAT	CAAGCAGAAGACGGCATACGAGATTCGGTCCATAGCAGTCAGTCAGCCGGACTACHVGGGTWTCTAAT	806rcbc845
CAAGCAGAAGACGGCATACGAGAT	CACGTTTATTCC	AGTCAGTCAG	CC	GGACTACHVGGGTWTCTAAT	CAAGCAGAAGACGGCATACGAGATCACGTTTATTCCAGTCAGTCAGCCGGACTACHVGGGTWTCTAAT	806rcbc846
CAAGCAGAAGACGGCATACGAGAT	GAAACGGAAACG	AGTCAGTCAG	CC	GGACTACHVGGGTWTCTAAT	CAAGCAGAAGACGGCATACGAGATGAAACGGAAACGAGTCAGTCAGCCGGACTACHVGGGTWTCTAAT	806rcbc847
CAAGCAGAAGACGGCATACGAGAT	GGTCGTGTCTTG	AGTCAGTCAG	CC	GGACTACHVGGGTWTCTAAT	CAAGCAGAAGACGGCATACGAGATGGTCGTGTCTTGAGTCAGTCAGCCGGACTACHVGGGTWTCTAAT	806rcbc848
CAAGCAGAAGACGGCATACGAGAT	CGTCGTCTAAGA	AGTCAGTCAG	CC	GGACTACHVGGGTWTCTAAT	CAAGCAGAAGACGGCATACGAGATCGTCGTCTAAGAAGTCAGTCAGCCGGACTACHVGGGTWTCTAAT	806rcbc849
CAAGCAGAAGACGGCATACGAGAT	CAAGCGTTGTCC	AGTCAGTCAG	CC	GGACTACHVGGGTWTCTAAT	CAAGCAGAAGACGGCATACGAGATCAAGCGTTGTCCAGTCAGTCAGCCGGACTACHVGGGTWTCTAAT	806rcbc850
CAAGCAGAAGACGGCATACGAGAT	GACTTATGCCCG	AGTCAGTCAG	CC	GGACTACHVGGGTWTCTAAT	CAAGCAGAAGACGGCATACGAGATGACTTATGCCCGAGTCAGTCAGCCGGACTACHVGGGTWTCTAAT	806rcbc851
CAAGCAGAAGACGGCATACGAGAT	GTGACGTTAGTC	AGTCAGTCAG	CC	GGACTACHVGGGTWTCTAAT	CAAGCAGAAGACGGCATACGAGATGTGACGTTAGTCAGTCAGTCAGCCGGACTACHVGGGTWTCTAAT	806rcbc852
CAAGCAGAAGACGGCATACGAGAT	GAGTCTTGGTAA	AGTCAGTCAG	CC	GGACTACHVGGGTWTCTAAT	CAAGCAGAAGACGGCATACGAGATGAGTCTTGGTAAAGTCAGTCAGCCGGACTACHVGGGTWTCTAAT	806rcbc853
CAAGCAGAAGACGGCATACGAGAT	TCGTCGCCAAAC	AGTCAGTCAG	CC	GGACTACHVGGGTWTCTAAT	CAAGCAGAAGACGGCATACGAGATTCGTCGCCAAACAGTCAGTCAGCCGGACTACHVGGGTWTCTAAT	806rcbc854
CAAGCAGAAGACGGCATACGAGAT	AACATGCATGCC	AGTCAGTCAG	CC	GGACTACHVGGGTWTCTAAT	CAAGCAGAAGACGGCATACGAGATAACATGCATGCCAGTCAGTCAGCCGGACTACHVGGGTWTCTAAT	806rcbc855
CAAGCAGAAGACGGCATACGAGAT	GTCTGTTGAGTG	AGTCAGTCAG	CC	GGACTACHVGGGTWTCTAAT	CAAGCAGAAGACGGCATACGAGATGTCTGTTGAGTGAGTCAGTCAGCCGGACTACHVGGGTWTCTAAT	806rcbc856
CAAGCAGAAGACGGCATACGAGAT	TGAGTTCGGTCC	AGTCAGTCAG	CC	GGACTACHVGGGTWTCTAAT	CAAGCAGAAGACGGCATACGAGATTGAGTTCGGTCCAGTCAGTCAGCCGGACTACHVGGGTWTCTAAT	806rcbc857
CAAGCAGAAGACGGCATACGAGAT	TTACGTGGCGAT	AGTCAGTCAG	CC	GGACTACHVGGGTWTCTAAT	CAAGCAGAAGACGGCATACGAGATTTACGTGGCGATAGTCAGTCAGCCGGACTACHVGGGTWTCTAAT	806rcbc858
CAAGCAGAAGACGGCATACGAGAT	CAATGCCTCACG	AGTCAGTCAG	CC	GGACTACHVGGGTWTCTAAT	CAAGCAGAAGACGGCATACGAGATCAATGCCTCACGAGTCAGTCAGCCGGACTACHVGGGTWTCTAAT	806rcbc859
CAAGCAGAAGACGGCATACGAGAT	TGTACGGATAAC	AGTCAGTCAG	CC	GGACTACHVGGGTWTCTAAT	CAAGCAGAAGACGGCATACGAGATTGTACGGATAACAGTCAGTCAGCCGGACTACHVGGGTWTCTAAT	806rcbc860
CAAGCAGAAGACGGCATACGAGAT	AATCAACTAGGC	AGTCAGTCAG	CC	GGACTACHVGGGTWTCTAAT	CAAGCAGAAGACGGCATACGAGATAATCAACTAGGCAGTCAGTCAGCCGGACTACHVGGGTWTCTAAT	806rcbc861
CAAGCAGAAGACGGCATACGAGAT	GTGAGGGCAAGT	AGTCAGTCAG	CC	GGACTACHVGGGTWTCTAAT	CAAGCAGAAGACGGCATACGAGATGTGAGGGCAAGTAGTCAGTCAGCCGGACTACHVGGGTWTCTAAT	806rcbc862
CAAGCAGAAGACGGCATACGAGAT	CGTGGGCTCATT	AGTCAGTCAG	CC	GGACTACHVGGGTWTCTAAT	CAAGCAGAAGACGGCATACGAGATCGTGGGCTCATTAGTCAGTCAGCCGGACTACHVGGGTWTCTAAT	806rcbc863
CAAGCAGAAGACGGCATACGAGAT	CGTACCAGATCC	AGTCAGTCAG	CC	GGACTACHVGGGTWTCTAAT	CAAGCAGAAGACGGCATACGAGATCGTACCAGATCCAGTCAGTCAGCCGGACTACHVGGGTWTCTAAT	806rcbc864
CAAGCAGAAGACGGCATACGAGAT	ATGTTTAGACGG	AGTCAGTCAG	CC	GGACTACHVGGGTWTCTAAT	CAAGCAGAAGACGGCATACGAGATATGTTTAGACGGAGTCAGTCAGCCGGACTACHVGGGTWTCTAAT	806rcbc865
CAAGCAGAAGACGGCATACGAGAT	ACATGTCACGTG	AGTCAGTCAG	CC	GGACTACHVGGGTWTCTAAT	CAAGCAGAAGACGGCATACGAGATACATGTCACGTGAGTCAGTCAGCCGGACTACHVGGGTWTCTAAT	806rcbc866
CAAGCAGAAGACGGCATACGAGAT	CTTTAGCGCTGG	AGTCAGTCAG	CC	GGACTACHVGGGTWTCTAAT	CAAGCAGAAGACGGCATACGAGATCTTTAGCGCTGGAGTCAGTCAGCCGGACTACHVGGGTWTCTAAT	806rcbc867
CAAGCAGAAGACGGCATACGAGAT	CTGGTCTTACGG	AGTCAGTCAG	CC	GGACTACHVGGGTWTCTAAT	CAAGCAGAAGACGGCATACGAGATCTGGTCTTACGGAGTCAGTCAGCCGGACTACHVGGGTWTCTAAT	806rcbc868
CAAGCAGAAGACGGCATACGAGAT	CAAGTCGAATAC	AGTCAGTCAG	CC	GGACTACHVGGGTWTCTAAT	CAAGCAGAAGACGGCATACGAGATCAAGTCGAATACAGTCAGTCAGCCGGACTACHVGGGTWTCTAAT	806rcbc869
CAAGCAGAAGACGGCATACGAGAT	GCAAGTGTGAGG	AGTCAGTCAG	CC	GGACTACHVGGGTWTCTAAT	CAAGCAGAAGACGGCATACGAGATGCAAGTGTGAGGAGTCAGTCAGCCGGACTACHVGGGTWTCTAAT	806rcbc870
CAAGCAGAAGACGGCATACGAGAT	CTCGGTCAACCA	AGTCAGTCAG	CC	GGACTACHVGGGTWTCTAAT	CAAGCAGAAGACGGCATACGAGATCTCGGTCAACCAAGTCAGTCAGCCGGACTACHVGGGTWTCTAAT	806rcbc871
CAAGCAGAAGACGGCATACGAGAT	ACCCTATTGCGG	AGTCAGTCAG	CC	GGACTACHVGGGTWTCTAAT	CAAGCAGAAGACGGCATACGAGATACCCTATTGCGGAGTCAGTCAGCCGGACTACHVGGGTWTCTAAT	806rcbc872
CAAGCAGAAGACGGCATACGAGAT	TCCGTTCGTTTA	AGTCAGTCAG	CC	GGACTACHVGGGTWTCTAAT	CAAGCAGAAGACGGCATACGAGATTCCGTTCGTTTAAGTCAGTCAGCCGGACTACHVGGGTWTCTAAT	806rcbc873
CAAGCAGAAGACGGCATACGAGAT	ACCACCGTAACC	AGTCAGTCAG	CC	GGACTACHVGGGTWTCTAAT	CAAGCAGAAGACGGCATACGAGATACCACCGTAACCAGTCAGTCAGCCGGACTACHVGGGTWTCTAAT	806rcbc874
CAAGCAGAAGACGGCATACGAGAT	CATTTCGCACTT	AGTCAGTCAG	CC	GGACTACHVGGGTWTCTAAT	CAAGCAGAAGACGGCATACGAGATCATTTCGCACTTAGTCAGTCAGCCGGACTACHVGGGTWTCTAAT	806rcbc875
CAAGCAGAAGACGGCATACGAGAT	TTAAGCGCCTGA	AGTCAGTCAG	CC	GGACTACHVGGGTWTCTAAT	CAAGCAGAAGACGGCATACGAGATTTAAGCGCCTGAAGTCAGTCAGCCGGACTACHVGGGTWTCTAAT	806rcbc876
CAAGCAGAAGACGGCATACGAGAT	TGCGGGATTCAT	AGTCAGTCAG	CC	GGACTACHVGGGTWTCTAAT	CAAGCAGAAGACGGCATACGAGATTGCGGGATTCATAGTCAGTCAGCCGGACTACHVGGGTWTCTAAT	806rcbc877
CAAGCAGAAGACGGCATACGAGAT	CAAACTGCGTTG	AGTCAGTCAG	CC	GGACTACHVGGGTWTCTAAT	CAAGCAGAAGACGGCATACGAGATCAAACTGCGTTGAGTCAGTCAGCCGGACTACHVGGGTWTCTAAT	806rcbc878
CAAGCAGAAGACGGCATACGAGAT	TTAGACTCGGAA	AGTCAGTCAG	CC	GGACTACHVGGGTWTCTAAT	CAAGCAGAAGACGGCATACGAGATTTAGACTCGGAAAGTCAGTCAGCCGGACTACHVGGGTWTCTAAT	806rcbc879
CAAGCAGAAGACGGCATACGAGAT	GACCGATAGGGA	AGTCAGTCAG	CC	GGACTACHVGGGTWTCTAAT	CAAGCAGAAGACGGCATACGAGATGACCGATAGGGAAGTCAGTCAGCCGGACTACHVGGGTWTCTAAT	806rcbc880
CAAGCAGAAGACGGCATACGAGAT	GGCGAACTGAAG	AGTCAGTCAG	CC	GGACTACHVGGGTWTCTAAT	CAAGCAGAAGACGGCATACGAGATGGCGAACTGAAGAGTCAGTCAGCCGGACTACHVGGGTWTCTAAT	806rcbc881
CAAGCAGAAGACGGCATACGAGAT	CGGCACTATCAC	AGTCAGTCAG	CC	GGACTACHVGGGTWTCTAAT	CAAGCAGAAGACGGCATACGAGATCGGCACTATCACAGTCAGTCAGCCGGACTACHVGGGTWTCTAAT	806rcbc882
CAAGCAGAAGACGGCATACGAGAT	AGGTGGTGGAGT	AGTCAGTCAG	CC	GGACTACHVGGGTWTCTAAT	CAAGCAGAAGACGGCATACGAGATAGGTGGTGGAGTAGTCAGTCAGCCGGACTACHVGGGTWTCTAAT	806rcbc883
CAAGCAGAAGACGGCATACGAGAT	ATTCCCAGAACG	AGTCAGTCAG	CC	GGACTACHVGGGTWTCTAAT	CAAGCAGAAGACGGCATACGAGATATTCCCAGAACGAGTCAGTCAGCCGGACTACHVGGGTWTCTAAT	806rcbc884
CAAGCAGAAGACGGCATACGAGAT	AGACGTTGCTAC	AGTCAGTCAG	CC	GGACTACHVGGGTWTCTAAT	CAAGCAGAAGACGGCATACGAGATAGACGTTGCTACAGTCAGTCAGCCGGACTACHVGGGTWTCTAAT	806rcbc885
CAAGCAGAAGACGGCATACGAGAT	AGAATAGCGCTT	AGTCAGTCAG	CC	GGACTACHVGGGTWTCTAAT	CAAGCAGAAGACGGCATACGAGATAGAATAGCGCTTAGTCAGTCAGCCGGACTACHVGGGTWTCTAAT	806rcbc886
CAAGCAGAAGACGGCATACGAGAT	AAGCGTACATTG	AGTCAGTCAG	CC	GGACTACHVGGGTWTCTAAT	CAAGCAGAAGACGGCATACGAGATAAGCGTACATTGAGTCAGTCAGCCGGACTACHVGGGTWTCTAAT	806rcbc887
CAAGCAGAAGACGGCATACGAGAT	GTTATGACGGAT	AGTCAGTCAG	CC	GGACTACHVGGGTWTCTAAT	CAAGCAGAAGACGGCATACGAGATGTTATGACGGATAGTCAGTCAGCCGGACTACHVGGGTWTCTAAT	806rcbc888
CAAGCAGAAGACGGCATACGAGAT	AGCCTCATGATG	AGTCAGTCAG	CC	GGACTACHVGGGTWTCTAAT	CAAGCAGAAGACGGCATACGAGATAGCCTCATGATGAGTCAGTCAGCCGGACTACHVGGGTWTCTAAT	806rcbc889
CAAGCAGAAGACGGCATACGAGAT	GTGTATCGCCAC	AGTCAGTCAG	CC	GGACTACHVGGGTWTCTAAT	CAAGCAGAAGACGGCATACGAGATGTGTATCGCCACAGTCAGTCAGCCGGACTACHVGGGTWTCTAAT	806rcbc890
CAAGCAGAAGACGGCATACGAGAT	CCAAACTCGTCG	AGTCAGTCAG	CC	GGACTACHVGGGTWTCTAAT	CAAGCAGAAGACGGCATACGAGATCCAAACTCGTCGAGTCAGTCAGCCGGACTACHVGGGTWTCTAAT	806rcbc891
CAAGCAGAAGACGGCATACGAGAT	ACGTGAGGAACG	AGTCAGTCAG	CC	GGACTACHVGGGTWTCTAAT	CAAGCAGAAGACGGCATACGAGATACGTGAGGAACGAGTCAGTCAGCCGGACTACHVGGGTWTCTAAT	806rcbc892
CAAGCAGAAGACGGCATACGAGAT	TGAATCGAAGCT	AGTCAGTCAG	CC	GGACTACHVGGGTWTCTAAT	CAAGCAGAAGACGGCATACGAGATTGAATCGAAGCTAGTCAGTCAGCCGGACTACHVGGGTWTCTAAT	806rcbc893
CAAGCAGAAGACGGCATACGAGAT	CTGCAGTAAGTA	AGTCAGTCAG	CC	GGACTACHVGGGTWTCTAAT	CAAGCAGAAGACGGCATACGAGATCTGCAGTAAGTAAGTCAGTCAGCCGGACTACHVGGGTWTCTAAT	806rcbc894
CAAGCAGAAGACGGCATACGAGAT	TATAGGCTCCGC	AGTCAGTCAG	CC	GGACTACHVGGGTWTCTAAT	CAAGCAGAAGACGGCATACGAGATTATAGGCTCCGCAGTCAGTCAGCCGGACTACHVGGGTWTCTAAT	806rcbc895
CAAGCAGAAGACGGCATACGAGAT	ATCGTGTGTTGG	AGTCAGTCAG	CC	GGACTACHVGGGTWTCTAAT	CAAGCAGAAGACGGCATACGAGATATCGTGTGTTGGAGTCAGTCAGCCGGACTACHVGGGTWTCTAAT	806rcbc896
CAAGCAGAAGACGGCATACGAGAT	CTTCCGCAGACA	AGTCAGTCAG	CC	GGACTACHVGGGTWTCTAAT	CAAGCAGAAGACGGCATACGAGATCTTCCGCAGACAAGTCAGTCAGCCGGACTACHVGGGTWTCTAAT	806rcbc897
CAAGCAGAAGACGGCATACGAGAT	GCACTATACGCA	AGTCAGTCAG	CC	GGACTACHVGGGTWTCTAAT	CAAGCAGAAGACGGCATACGAGATGCACTATACGCAAGTCAGTCAGCCGGACTACHVGGGTWTCTAAT	806rcbc898
CAAGCAGAAGACGGCATACGAGAT	TCTGGGCATTGA	AGTCAGTCAG	CC	GGACTACHVGGGTWTCTAAT	CAAGCAGAAGACGGCATACGAGATTCTGGGCATTGAAGTCAGTCAGCCGGACTACHVGGGTWTCTAAT	806rcbc899
CAAGCAGAAGACGGCATACGAGAT	CCAATGATAAGC	AGTCAGTCAG	CC	GGACTACHVGGGTWTCTAAT	CAAGCAGAAGACGGCATACGAGATCCAATGATAAGCAGTCAGTCAGCCGGACTACHVGGGTWTCTAAT	806rcbc900
CAAGCAGAAGACGGCATACGAGAT	TTAAACCGCGCC	AGTCAGTCAG	CC	GGACTACHVGGGTWTCTAAT	CAAGCAGAAGACGGCATACGAGATTTAAACCGCGCCAGTCAGTCAGCCGGACTACHVGGGTWTCTAAT	806rcbc901
CAAGCAGAAGACGGCATACGAGAT	CTTGCATACCGG	AGTCAGTCAG	CC	GGACTACHVGGGTWTCTAAT	CAAGCAGAAGACGGCATACGAGATCTTGCATACCGGAGTCAGTCAGCCGGACTACHVGGGTWTCTAAT	806rcbc902
CAAGCAGAAGACGGCATACGAGAT	GTGCACGATAAT	AGTCAGTCAG	CC	GGACTACHVGGGTWTCTAAT	CAAGCAGAAGACGGCATACGAGATGTGCACGATAATAGTCAGTCAGCCGGACTACHVGGGTWTCTAAT	806rcbc903
CAAGCAGAAGACGGCATACGAGAT	GGTCTAGGTCTA	AGTCAGTCAG	CC	GGACTACHVGGGTWTCTAAT	CAAGCAGAAGACGGCATACGAGATGGTCTAGGTCTAAGTCAGTCAGCCGGACTACHVGGGTWTCTAAT	806rcbc904
CAAGCAGAAGACGGCATACGAGAT	TCAGGACGTATC	AGTCAGTCAG	CC	GGACTACHVGGGTWTCTAAT	CAAGCAGAAGACGGCATACGAGATTCAGGACGTATCAGTCAGTCAGCCGGACTACHVGGGTWTCTAAT	806rcbc905
CAAGCAGAAGACGGCATACGAGAT	GAAAGGTGAGAA	AGTCAGTCAG	CC	GGACTACHVGGGTWTCTAAT	CAAGCAGAAGACGGCATACGAGATGAAAGGTGAGAAAGTCAGTCAGCCGGACTACHVGGGTWTCTAAT	806rcbc906
CAAGCAGAAGACGGCATACGAGAT	GAATATACCTGG	AGTCAGTCAG	CC	GGACTACHVGGGTWTCTAAT	CAAGCAGAAGACGGCATACGAGATGAATATACCTGGAGTCAGTCAGCCGGACTACHVGGGTWTCTAAT	806rcbc907
CAAGCAGAAGACGGCATACGAGAT	GTCGCTTGCACA	AGTCAGTCAG	CC	GGACTACHVGGGTWTCTAAT	CAAGCAGAAGACGGCATACGAGATGTCGCTTGCACAAGTCAGTCAGCCGGACTACHVGGGTWTCTAAT	806rcbc908
CAAGCAGAAGACGGCATACGAGAT	TCTACCACGAAG	AGTCAGTCAG	CC	GGACTACHVGGGTWTCTAAT	CAAGCAGAAGACGGCATACGAGATTCTACCACGAAGAGTCAGTCAGCCGGACTACHVGGGTWTCTAAT	806rcbc909
CAAGCAGAAGACGGCATACGAGAT	AATATCGGGATC	AGTCAGTCAG	CC	GGACTACHVGGGTWTCTAAT	CAAGCAGAAGACGGCATACGAGATAATATCGGGATCAGTCAGTCAGCCGGACTACHVGGGTWTCTAAT	806rcbc910
CAAGCAGAAGACGGCATACGAGAT	TAGTGCATTCGG	AGTCAGTCAG	CC	GGACTACHVGGGTWTCTAAT	CAAGCAGAAGACGGCATACGAGATTAGTGCATTCGGAGTCAGTCAGCCGGACTACHVGGGTWTCTAAT	806rcbc911
CAAGCAGAAGACGGCATACGAGAT	TCAATGACCGCA	AGTCAGTCAG	CC	GGACTACHVGGGTWTCTAAT	CAAGCAGAAGACGGCATACGAGATTCAATGACCGCAAGTCAGTCAGCCGGACTACHVGGGTWTCTAAT	806rcbc912
CAAGCAGAAGACGGCATACGAGAT	CTATCGGAAGAT	AGTCAGTCAG	CC	GGACTACHVGGGTWTCTAAT	CAAGCAGAAGACGGCATACGAGATCTATCGGAAGATAGTCAGTCAGCCGGACTACHVGGGTWTCTAAT	806rcbc913
CAAGCAGAAGACGGCATACGAGAT	CGGATTGCTGTA	AGTCAGTCAG	CC	GGACTACHVGGGTWTCTAAT	CAAGCAGAAGACGGCATACGAGATCGGATTGCTGTAAGTCAGTCAGCCGGACTACHVGGGTWTCTAAT	806rcbc914
CAAGCAGAAGACGGCATACGAGAT	GGTACTGTACCA	AGTCAGTCAG	CC	GGACTACHVGGGTWTCTAAT	CAAGCAGAAGACGGCATACGAGATGGTACTGTACCAAGTCAGTCAGCCGGACTACHVGGGTWTCTAAT	806rcbc915
CAAGCAGAAGACGGCATACGAGAT	ATCGAATCGAGT	AGTCAGTCAG	CC	GGACTACHVGGGTWTCTAAT	CAAGCAGAAGACGGCATACGAGATATCGAATCGAGTAGTCAGTCAGCCGGACTACHVGGGTWTCTAAT	806rcbc916
CAAGCAGAAGACGGCATACGAGAT	CTAGCAGTATGA	AGTCAGTCAG	CC	GGACTACHVGGGTWTCTAAT	CAAGCAGAAGACGGCATACGAGATCTAGCAGTATGAAGTCAGTCAGCCGGACTACHVGGGTWTCTAAT	806rcbc917
CAAGCAGAAGACGGCATACGAGAT	GTTAATGGCAGT	AGTCAGTCAG	CC	GGACTACHVGGGTWTCTAAT	CAAGCAGAAGACGGCATACGAGATGTTAATGGCAGTAGTCAGTCAGCCGGACTACHVGGGTWTCTAAT	806rcbc918
CAAGCAGAAGACGGCATACGAGAT	GTATGGAGCTAT	AGTCAGTCAG	CC	GGACTACHVGGGTWTCTAAT	CAAGCAGAAGACGGCATACGAGATGTATGGAGCTATAGTCAGTCAGCCGGACTACHVGGGTWTCTAAT	806rcbc919
CAAGCAGAAGACGGCATACGAGAT	CCTTCTGTATAC	AGTCAGTCAG	CC	GGACTACHVGGGTWTCTAAT	CAAGCAGAAGACGGCATACGAGATCCTTCTGTATACAGTCAGTCAGCCGGACTACHVGGGTWTCTAAT	806rcbc920
CAAGCAGAAGACGGCATACGAGAT	ACGCTGTCGGTT	AGTCAGTCAG	CC	GGACTACHVGGGTWTCTAAT	CAAGCAGAAGACGGCATACGAGATACGCTGTCGGTTAGTCAGTCAGCCGGACTACHVGGGTWTCTAAT	806rcbc921
CAAGCAGAAGACGGCATACGAGAT	CTCGTTTCAGTT	AGTCAGTCAG	CC	GGACTACHVGGGTWTCTAAT	CAAGCAGAAGACGGCATACGAGATCTCGTTTCAGTTAGTCAGTCAGCCGGACTACHVGGGTWTCTAAT	806rcbc922
CAAGCAGAAGACGGCATACGAGAT	GCGAACCTATAC	AGTCAGTCAG	CC	GGACTACHVGGGTWTCTAAT	CAAGCAGAAGACGGCATACGAGATGCGAACCTATACAGTCAGTCAGCCGGACTACHVGGGTWTCTAAT	806rcbc923
CAAGCAGAAGACGGCATACGAGAT	CTCTCATATGCT	AGTCAGTCAG	CC	GGACTACHVGGGTWTCTAAT	CAAGCAGAAGACGGCATACGAGATCTCTCATATGCTAGTCAGTCAGCCGGACTACHVGGGTWTCTAAT	806rcbc924
CAAGCAGAAGACGGCATACGAGAT	CCAGTATCGCGT	AGTCAGTCAG	CC	GGACTACHVGGGTWTCTAAT	CAAGCAGAAGACGGCATACGAGATCCAGTATCGCGTAGTCAGTCAGCCGGACTACHVGGGTWTCTAAT	806rcbc925
CAAGCAGAAGACGGCATACGAGAT	TCGTTTCTTCAG	AGTCAGTCAG	CC	GGACTACHVGGGTWTCTAAT	CAAGCAGAAGACGGCATACGAGATTCGTTTCTTCAGAGTCAGTCAGCCGGACTACHVGGGTWTCTAAT	806rcbc926
CAAGCAGAAGACGGCATACGAGAT	AGTACCTAAGTG	AGTCAGTCAG	CC	GGACTACHVGGGTWTCTAAT	CAAGCAGAAGACGGCATACGAGATAGTACCTAAGTGAGTCAGTCAGCCGGACTACHVGGGTWTCTAAT	806rcbc927
CAAGCAGAAGACGGCATACGAGAT	GGATGCAGGATG	AGTCAGTCAG	CC	GGACTACHVGGGTWTCTAAT	CAAGCAGAAGACGGCATACGAGATGGATGCAGGATGAGTCAGTCAGCCGGACTACHVGGGTWTCTAAT	806rcbc928
CAAGCAGAAGACGGCATACGAGAT	CCACTTGAGAGT	AGTCAGTCAG	CC	GGACTACHVGGGTWTCTAAT	CAAGCAGAAGACGGCATACGAGATCCACTTGAGAGTAGTCAGTCAGCCGGACTACHVGGGTWTCTAAT	806rcbc929
CAAGCAGAAGACGGCATACGAGAT	GCACTTCATTTC	AGTCAGTCAG	CC	GGACTACHVGGGTWTCTAAT	CAAGCAGAAGACGGCATACGAGATGCACTTCATTTCAGTCAGTCAGCCGGACTACHVGGGTWTCTAAT	806rcbc930
CAAGCAGAAGACGGCATACGAGAT	AGAATCCACCAC	AGTCAGTCAG	CC	GGACTACHVGGGTWTCTAAT	CAAGCAGAAGACGGCATACGAGATAGAATCCACCACAGTCAGTCAGCCGGACTACHVGGGTWTCTAAT	806rcbc931
CAAGCAGAAGACGGCATACGAGAT	CTCAAGTCAAAG	AGTCAGTCAG	CC	GGACTACHVGGGTWTCTAAT	CAAGCAGAAGACGGCATACGAGATCTCAAGTCAAAGAGTCAGTCAGCCGGACTACHVGGGTWTCTAAT	806rcbc932
CAAGCAGAAGACGGCATACGAGAT	GTACCTAGCCTG	AGTCAGTCAG	CC	GGACTACHVGGGTWTCTAAT	CAAGCAGAAGACGGCATACGAGATGTACCTAGCCTGAGTCAGTCAGCCGGACTACHVGGGTWTCTAAT	806rcbc933
CAAGCAGAAGACGGCATACGAGAT	CACTGAGTACGT	AGTCAGTCAG	CC	GGACTACHVGGGTWTCTAAT	CAAGCAGAAGACGGCATACGAGATCACTGAGTACGTAGTCAGTCAGCCGGACTACHVGGGTWTCTAAT	806rcbc934
CAAGCAGAAGACGGCATACGAGAT	TCAAGCAATACG	AGTCAGTCAG	CC	GGACTACHVGGGTWTCTAAT	CAAGCAGAAGACGGCATACGAGATTCAAGCAATACGAGTCAGTCAGCCGGACTACHVGGGTWTCTAAT	806rcbc935
CAAGCAGAAGACGGCATACGAGAT	CATGTTGGAACA	AGTCAGTCAG	CC	GGACTACHVGGGTWTCTAAT	CAAGCAGAAGACGGCATACGAGATCATGTTGGAACAAGTCAGTCAGCCGGACTACHVGGGTWTCTAAT	806rcbc936
CAAGCAGAAGACGGCATACGAGAT	ATGGGACCTTCA	AGTCAGTCAG	CC	GGACTACHVGGGTWTCTAAT	CAAGCAGAAGACGGCATACGAGATATGGGACCTTCAAGTCAGTCAGCCGGACTACHVGGGTWTCTAAT	806rcbc937
CAAGCAGAAGACGGCATACGAGAT	GCTATTCCTCAT	AGTCAGTCAG	CC	GGACTACHVGGGTWTCTAAT	CAAGCAGAAGACGGCATACGAGATGCTATTCCTCATAGTCAGTCAGCCGGACTACHVGGGTWTCTAAT	806rcbc938
CAAGCAGAAGACGGCATACGAGAT	GTCTCTGAAAGA	AGTCAGTCAG	CC	GGACTACHVGGGTWTCTAAT	CAAGCAGAAGACGGCATACGAGATGTCTCTGAAAGAAGTCAGTCAGCCGGACTACHVGGGTWTCTAAT	806rcbc939
CAAGCAGAAGACGGCATACGAGAT	GTTCTGCTTGTT	AGTCAGTCAG	CC	GGACTACHVGGGTWTCTAAT	CAAGCAGAAGACGGCATACGAGATGTTCTGCTTGTTAGTCAGTCAGCCGGACTACHVGGGTWTCTAAT	806rcbc940
CAAGCAGAAGACGGCATACGAGAT	GTCAAGACCTCA	AGTCAGTCAG	CC	GGACTACHVGGGTWTCTAAT	CAAGCAGAAGACGGCATACGAGATGTCAAGACCTCAAGTCAGTCAGCCGGACTACHVGGGTWTCTAAT	806rcbc941
CAAGCAGAAGACGGCATACGAGAT	TTGTTACGTTCC	AGTCAGTCAG	CC	GGACTACHVGGGTWTCTAAT	CAAGCAGAAGACGGCATACGAGATTTGTTACGTTCCAGTCAGTCAGCCGGACTACHVGGGTWTCTAAT	806rcbc942
CAAGCAGAAGACGGCATACGAGAT	CAGTTCGAGATA	AGTCAGTCAG	CC	GGACTACHVGGGTWTCTAAT	CAAGCAGAAGACGGCATACGAGATCAGTTCGAGATAAGTCAGTCAGCCGGACTACHVGGGTWTCTAAT	806rcbc943
CAAGCAGAAGACGGCATACGAGAT	AATGTCACCAGA	AGTCAGTCAG	CC	GGACTACHVGGGTWTCTAAT	CAAGCAGAAGACGGCATACGAGATAATGTCACCAGAAGTCAGTCAGCCGGACTACHVGGGTWTCTAAT	806rcbc944
CAAGCAGAAGACGGCATACGAGAT	CAGCCTGCAAAT	AGTCAGTCAG	CC	GGACTACHVGGGTWTCTAAT	CAAGCAGAAGACGGCATACGAGATCAGCCTGCAAATAGTCAGTCAGCCGGACTACHVGGGTWTCTAAT	806rcbc945
CAAGCAGAAGACGGCATACGAGAT	TTGCAAGTACCG	AGTCAGTCAG	CC	GGACTACHVGGGTWTCTAAT	CAAGCAGAAGACGGCATACGAGATTTGCAAGTACCGAGTCAGTCAGCCGGACTACHVGGGTWTCTAAT	806rcbc946
CAAGCAGAAGACGGCATACGAGAT	GCTTCTCTCACT	AGTCAGTCAG	CC	GGACTACHVGGGTWTCTAAT	CAAGCAGAAGACGGCATACGAGATGCTTCTCTCACTAGTCAGTCAGCCGGACTACHVGGGTWTCTAAT	806rcbc947
CAAGCAGAAGACGGCATACGAGAT	CGAGATAGTTTG	AGTCAGTCAG	CC	GGACTACHVGGGTWTCTAAT	CAAGCAGAAGACGGCATACGAGATCGAGATAGTTTGAGTCAGTCAGCCGGACTACHVGGGTWTCTAAT	806rcbc948
CAAGCAGAAGACGGCATACGAGAT	CGCGTCAAACTA	AGTCAGTCAG	CC	GGACTACHVGGGTWTCTAAT	CAAGCAGAAGACGGCATACGAGATCGCGTCAAACTAAGTCAGTCAGCCGGACTACHVGGGTWTCTAAT	806rcbc949
CAAGCAGAAGACGGCATACGAGAT	TTGACACACGAC	AGTCAGTCAG	CC	GGACTACHVGGGTWTCTAAT	CAAGCAGAAGACGGCATACGAGATTTGACACACGACAGTCAGTCAGCCGGACTACHVGGGTWTCTAAT	806rcbc950
CAAGCAGAAGACGGCATACGAGAT	ATAAGGTCGCCT	AGTCAGTCAG	CC	GGACTACHVGGGTWTCTAAT	CAAGCAGAAGACGGCATACGAGATATAAGGTCGCCTAGTCAGTCAGCCGGACTACHVGGGTWTCTAAT	806rcbc951
CAAGCAGAAGACGGCATACGAGAT	TTGCCCTTTGAT	AGTCAGTCAG	CC	GGACTACHVGGGTWTCTAAT	CAAGCAGAAGACGGCATACGAGATTTGCCCTTTGATAGTCAGTCAGCCGGACTACHVGGGTWTCTAAT	806rcbc952
CAAGCAGAAGACGGCATACGAGAT	CCTGGAATTAAG	AGTCAGTCAG	CC	GGACTACHVGGGTWTCTAAT	CAAGCAGAAGACGGCATACGAGATCCTGGAATTAAGAGTCAGTCAGCCGGACTACHVGGGTWTCTAAT	806rcbc953
CAAGCAGAAGACGGCATACGAGAT	TGAGACCCTACA	AGTCAGTCAG	CC	GGACTACHVGGGTWTCTAAT	CAAGCAGAAGACGGCATACGAGATTGAGACCCTACAAGTCAGTCAGCCGGACTACHVGGGTWTCTAAT	806rcbc954
CAAGCAGAAGACGGCATACGAGAT	AAGTATCCTGCG	AGTCAGTCAG	CC	GGACTACHVGGGTWTCTAAT	CAAGCAGAAGACGGCATACGAGATAAGTATCCTGCGAGTCAGTCAGCCGGACTACHVGGGTWTCTAAT	806rcbc955
CAAGCAGAAGACGGCATACGAGAT	CAAATGGTCGTC	AGTCAGTCAG	CC	GGACTACHVGGGTWTCTAAT	CAAGCAGAAGACGGCATACGAGATCAAATGGTCGTCAGTCAGTCAGCCGGACTACHVGGGTWTCTAAT	806rcbc956
CAAGCAGAAGACGGCATACGAGAT	ACACATAAGTCG	AGTCAGTCAG	CC	GGACTACHVGGGTWTCTAAT	CAAGCAGAAGACGGCATACGAGATACACATAAGTCGAGTCAGTCAGCCGGACTACHVGGGTWTCTAAT	806rcbc957
CAAGCAGAAGACGGCATACGAGAT	TACTGCCAGTGA	AGTCAGTCAG	CC	GGACTACHVGGGTWTCTAAT	CAAGCAGAAGACGGCATACGAGATTACTGCCAGTGAAGTCAGTCAGCCGGACTACHVGGGTWTCTAAT	806rcbc958
CAAGCAGAAGACGGCATACGAGAT	GAGTTTACGGTC	AGTCAGTCAG	CC	GGACTACHVGGGTWTCTAAT	CAAGCAGAAGACGGCATACGAGATGAGTTTACGGTCAGTCAGTCAGCCGGACTACHVGGGTWTCTAAT	806rcbc959
CAAGCAGAAGACGGCATACGAGAT	GGCACACCCTTA	AGTCAGTCAG	CC	GGACTACHVGGGTWTCTAAT	CAAGCAGAAGACGGCATACGAGATGGCACACCCTTAAGTCAGTCAGCCGGACTACHVGGGTWTCTAAT	806rcbc960
CAAGCAGAAGACGGCATACGAGAT	GTCCAGCTATGA	AGTCAGTCAG	CC	GGACTACHVGGGTWTCTAAT	CAAGCAGAAGACGGCATACGAGATGTCCAGCTATGAAGTCAGTCAGCCGGACTACHVGGGTWTCTAAT	806rcbc961
CAAGCAGAAGACGGCATACGAGAT	TCGCGCAACTGT	AGTCAGTCAG	CC	GGACTACHVGGGTWTCTAAT	CAAGCAGAAGACGGCATACGAGATTCGCGCAACTGTAGTCAGTCAGCCGGACTACHVGGGTWTCTAAT	806rcbc962
CAAGCAGAAGACGGCATACGAGAT	ATTCCTCTCCAC	AGTCAGTCAG	CC	GGACTACHVGGGTWTCTAAT	CAAGCAGAAGACGGCATACGAGATATTCCTCTCCACAGTCAGTCAGCCGGACTACHVGGGTWTCTAAT	806rcbc963
CAAGCAGAAGACGGCATACGAGAT	TGGTTCATCCTT	AGTCAGTCAG	CC	GGACTACHVGGGTWTCTAAT	CAAGCAGAAGACGGCATACGAGATTGGTTCATCCTTAGTCAGTCAGCCGGACTACHVGGGTWTCTAAT	806rcbc964
CAAGCAGAAGACGGCATACGAGAT	AGCACTTTGAGA	AGTCAGTCAG	CC	GGACTACHVGGGTWTCTAAT	CAAGCAGAAGACGGCATACGAGATAGCACTTTGAGAAGTCAGTCAGCCGGACTACHVGGGTWTCTAAT	806rcbc965
CAAGCAGAAGACGGCATACGAGAT	CCACGGTACTTG	AGTCAGTCAG	CC	GGACTACHVGGGTWTCTAAT	CAAGCAGAAGACGGCATACGAGATCCACGGTACTTGAGTCAGTCAGCCGGACTACHVGGGTWTCTAAT	806rcbc966
CAAGCAGAAGACGGCATACGAGAT	ACTAGTTGGACC	AGTCAGTCAG	CC	GGACTACHVGGGTWTCTAAT	CAAGCAGAAGACGGCATACGAGATACTAGTTGGACCAGTCAGTCAGCCGGACTACHVGGGTWTCTAAT	806rcbc967
CAAGCAGAAGACGGCATACGAGAT	GATCAACCCACA	AGTCAGTCAG	CC	GGACTACHVGGGTWTCTAAT	CAAGCAGAAGACGGCATACGAGATGATCAACCCACAAGTCAGTCAGCCGGACTACHVGGGTWTCTAAT	806rcbc968
CAAGCAGAAGACGGCATACGAGAT	ATGCGAGACTTC	AGTCAGTCAG	CC	GGACTACHVGGGTWTCTAAT	CAAGCAGAAGACGGCATACGAGATATGCGAGACTTCAGTCAGTCAGCCGGACTACHVGGGTWTCTAAT	806rcbc969
CAAGCAGAAGACGGCATACGAGAT	CGCTTGTGTAGC	AGTCAGTCAG	CC	GGACTACHVGGGTWTCTAAT	CAAGCAGAAGACGGCATACGAGATCGCTTGTGTAGCAGTCAGTCAGCCGGACTACHVGGGTWTCTAAT	806rcbc970
CAAGCAGAAGACGGCATACGAGAT	ATGAATGCGTCC	AGTCAGTCAG	CC	GGACTACHVGGGTWTCTAAT	CAAGCAGAAGACGGCATACGAGATATGAATGCGTCCAGTCAGTCAGCCGGACTACHVGGGTWTCTAAT	806rcbc971
CAAGCAGAAGACGGCATACGAGAT	GACTCTGCTCAG	AGTCAGTCAG	CC	GGACTACHVGGGTWTCTAAT	CAAGCAGAAGACGGCATACGAGATGACTCTGCTCAGAGTCAGTCAGCCGGACTACHVGGGTWTCTAAT	806rcbc972
CAAGCAGAAGACGGCATACGAGAT	CACGTACACGTA	AGTCAGTCAG	CC	GGACTACHVGGGTWTCTAAT	CAAGCAGAAGACGGCATACGAGATCACGTACACGTAAGTCAGTCAGCCGGACTACHVGGGTWTCTAAT	806rcbc973
CAAGCAGAAGACGGCATACGAGAT	CAGAGCTAATTG	AGTCAGTCAG	CC	GGACTACHVGGGTWTCTAAT	CAAGCAGAAGACGGCATACGAGATCAGAGCTAATTGAGTCAGTCAGCCGGACTACHVGGGTWTCTAAT	806rcbc974
CAAGCAGAAGACGGCATACGAGAT	TTATCCAGTCCT	AGTCAGTCAG	CC	GGACTACHVGGGTWTCTAAT	CAAGCAGAAGACGGCATACGAGATTTATCCAGTCCTAGTCAGTCAGCCGGACTACHVGGGTWTCTAAT	806rcbc975
CAAGCAGAAGACGGCATACGAGAT	CTAAGACGTCGT	AGTCAGTCAG	CC	GGACTACHVGGGTWTCTAAT	CAAGCAGAAGACGGCATACGAGATCTAAGACGTCGTAGTCAGTCAGCCGGACTACHVGGGTWTCTAAT	806rcbc976
CAAGCAGAAGACGGCATACGAGAT	GGCTCAGATTCC	AGTCAGTCAG	CC	GGACTACHVGGGTWTCTAAT	CAAGCAGAAGACGGCATACGAGATGGCTCAGATTCCAGTCAGTCAGCCGGACTACHVGGGTWTCTAAT	806rcbc977
CAAGCAGAAGACGGCATACGAGAT	CTTGGTAGTGCC	AGTCAGTCAG	CC	GGACTACHVGGGTWTCTAAT	CAAGCAGAAGACGGCATACGAGATCTTGGTAGTGCCAGTCAGTCAGCCGGACTACHVGGGTWTCTAAT	806rcbc978
CAAGCAGAAGACGGCATACGAGAT	GTGCTGCGCTTA	AGTCAGTCAG	CC	GGACTACHVGGGTWTCTAAT	CAAGCAGAAGACGGCATACGAGATGTGCTGCGCTTAAGTCAGTCAGCCGGACTACHVGGGTWTCTAAT	806rcbc979
CAAGCAGAAGACGGCATACGAGAT	AGTAGGAGGCAC	AGTCAGTCAG	CC	GGACTACHVGGGTWTCTAAT	CAAGCAGAAGACGGCATACGAGATAGTAGGAGGCACAGTCAGTCAGCCGGACTACHVGGGTWTCTAAT	806rcbc980
CAAGCAGAAGACGGCATACGAGAT	ACCCGGATTTCG	AGTCAGTCAG	CC	GGACTACHVGGGTWTCTAAT	CAAGCAGAAGACGGCATACGAGATACCCGGATTTCGAGTCAGTCAGCCGGACTACHVGGGTWTCTAAT	806rcbc981
CAAGCAGAAGACGGCATACGAGAT	CGTCCGTATGAA	AGTCAGTCAG	CC	GGACTACHVGGGTWTCTAAT	CAAGCAGAAGACGGCATACGAGATCGTCCGTATGAAAGTCAGTCAGCCGGACTACHVGGGTWTCTAAT	806rcbc982
CAAGCAGAAGACGGCATACGAGAT	CGATTAGGAATC	AGTCAGTCAG	CC	GGACTACHVGGGTWTCTAAT	CAAGCAGAAGACGGCATACGAGATCGATTAGGAATCAGTCAGTCAGCCGGACTACHVGGGTWTCTAAT	806rcbc983
CAAGCAGAAGACGGCATACGAGAT	ACGTCTCAGTGC	AGTCAGTCAG	CC	GGACTACHVGGGTWTCTAAT	CAAGCAGAAGACGGCATACGAGATACGTCTCAGTGCAGTCAGTCAGCCGGACTACHVGGGTWTCTAAT	806rcbc984
CAAGCAGAAGACGGCATACGAGAT	TAGTAGCACCTG	AGTCAGTCAG	CC	GGACTACHVGGGTWTCTAAT	CAAGCAGAAGACGGCATACGAGATTAGTAGCACCTGAGTCAGTCAGCCGGACTACHVGGGTWTCTAAT	806rcbc985
CAAGCAGAAGACGGCATACGAGAT	AGGTCATCTTGG	AGTCAGTCAG	CC	GGACTACHVGGGTWTCTAAT	CAAGCAGAAGACGGCATACGAGATAGGTCATCTTGGAGTCAGTCAGCCGGACTACHVGGGTWTCTAAT	806rcbc986
CAAGCAGAAGACGGCATACGAGAT	TGCTGTGACCAC	AGTCAGTCAG	CC	GGACTACHVGGGTWTCTAAT	CAAGCAGAAGACGGCATACGAGATTGCTGTGACCACAGTCAGTCAGCCGGACTACHVGGGTWTCTAAT	806rcbc987
CAAGCAGAAGACGGCATACGAGAT	ACACTTCGGCAA	AGTCAGTCAG	CC	GGACTACHVGGGTWTCTAAT	CAAGCAGAAGACGGCATACGAGATACACTTCGGCAAAGTCAGTCAGCCGGACTACHVGGGTWTCTAAT	806rcbc988
CAAGCAGAAGACGGCATACGAGAT	ACCTCCCGGATA	AGTCAGTCAG	CC	GGACTACHVGGGTWTCTAAT	CAAGCAGAAGACGGCATACGAGATACCTCCCGGATAAGTCAGTCAGCCGGACTACHVGGGTWTCTAAT	806rcbc989
CAAGCAGAAGACGGCATACGAGAT	GAAGAGGGTTGA	AGTCAGTCAG	CC	GGACTACHVGGGTWTCTAAT	CAAGCAGAAGACGGCATACGAGATGAAGAGGGTTGAAGTCAGTCAGCCGGACTACHVGGGTWTCTAAT	806rcbc990
CAAGCAGAAGACGGCATACGAGAT	AGTAGACTTACG	AGTCAGTCAG	CC	GGACTACHVGGGTWTCTAAT	CAAGCAGAAGACGGCATACGAGATAGTAGACTTACGAGTCAGTCAGCCGGACTACHVGGGTWTCTAAT	806rcbc991
CAAGCAGAAGACGGCATACGAGAT	TGGAAACCATTG	AGTCAGTCAG	CC	GGACTACHVGGGTWTCTAAT	CAAGCAGAAGACGGCATACGAGATTGGAAACCATTGAGTCAGTCAGCCGGACTACHVGGGTWTCTAAT	806rcbc992
CAAGCAGAAGACGGCATACGAGAT	AGTCCGAGTTGT	AGTCAGTCAG	CC	GGACTACHVGGGTWTCTAAT	CAAGCAGAAGACGGCATACGAGATAGTCCGAGTTGTAGTCAGTCAGCCGGACTACHVGGGTWTCTAAT	806rcbc993
CAAGCAGAAGACGGCATACGAGAT	CCGCGATTTCGA	AGTCAGTCAG	CC	GGACTACHVGGGTWTCTAAT	CAAGCAGAAGACGGCATACGAGATCCGCGATTTCGAAGTCAGTCAGCCGGACTACHVGGGTWTCTAAT	806rcbc994
CAAGCAGAAGACGGCATACGAGAT	ACACACCCTGAC	AGTCAGTCAG	CC	GGACTACHVGGGTWTCTAAT	CAAGCAGAAGACGGCATACGAGATACACACCCTGACAGTCAGTCAGCCGGACTACHVGGGTWTCTAAT	806rcbc995
CAAGCAGAAGACGGCATACGAGAT	TCACGAGTCACA	AGTCAGTCAG	CC	GGACTACHVGGGTWTCTAAT	CAAGCAGAAGACGGCATACGAGATTCACGAGTCACAAGTCAGTCAGCCGGACTACHVGGGTWTCTAAT	806rcbc996
CAAGCAGAAGACGGCATACGAGAT	CACAAAGCGATT	AGTCAGTCAG	CC	GGACTACHVGGGTWTCTAAT	CAAGCAGAAGACGGCATACGAGATCACAAAGCGATTAGTCAGTCAGCCGGACTACHVGGGTWTCTAAT	806rcbc997
CAAGCAGAAGACGGCATACGAGAT	CACCGTGACACT	AGTCAGTCAG	CC	GGACTACHVGGGTWTCTAAT	CAAGCAGAAGACGGCATACGAGATCACCGTGACACTAGTCAGTCAGCCGGACTACHVGGGTWTCTAAT	806rcbc998
CAAGCAGAAGACGGCATACGAGAT	GAAGATCTATCG	AGTCAGTCAG	CC	GGACTACHVGGGTWTCTAAT	CAAGCAGAAGACGGCATACGAGATGAAGATCTATCGAGTCAGTCAGCCGGACTACHVGGGTWTCTAAT	806rcbc999
CAAGCAGAAGACGGCATACGAGAT	GACGGAACAGAC	AGTCAGTCAG	CC	GGACTACHVGGGTWTCTAAT	CAAGCAGAAGACGGCATACGAGATGACGGAACAGACAGTCAGTCAGCCGGACTACHVGGGTWTCTAAT	806rcbc1000
CAAGCAGAAGACGGCATACGAGAT	GGACCGCTTTCA	AGTCAGTCAG	CC	GGACTACHVGGGTWTCTAAT	CAAGCAGAAGACGGCATACGAGATGGACCGCTTTCAAGTCAGTCAGCCGGACTACHVGGGTWTCTAAT	806rcbc1001
CAAGCAGAAGACGGCATACGAGAT	CACGGTCCTATG	AGTCAGTCAG	CC	GGACTACHVGGGTWTCTAAT	CAAGCAGAAGACGGCATACGAGATCACGGTCCTATGAGTCAGTCAGCCGGACTACHVGGGTWTCTAAT	806rcbc1002
CAAGCAGAAGACGGCATACGAGAT	GAATGACGTTTG	AGTCAGTCAG	CC	GGACTACHVGGGTWTCTAAT	CAAGCAGAAGACGGCATACGAGATGAATGACGTTTGAGTCAGTCAGCCGGACTACHVGGGTWTCTAAT	806rcbc1003
CAAGCAGAAGACGGCATACGAGAT	ACTTACGCCACG	AGTCAGTCAG	CC	GGACTACHVGGGTWTCTAAT	CAAGCAGAAGACGGCATACGAGATACTTACGCCACGAGTCAGTCAGCCGGACTACHVGGGTWTCTAAT	806rcbc1004
CAAGCAGAAGACGGCATACGAGAT	ACGCCTTTCTTA	AGTCAGTCAG	CC	GGACTACHVGGGTWTCTAAT	CAAGCAGAAGACGGCATACGAGATACGCCTTTCTTAAGTCAGTCAGCCGGACTACHVGGGTWTCTAAT	806rcbc1005
CAAGCAGAAGACGGCATACGAGAT	TTGGTGCCTGTG	AGTCAGTCAG	CC	GGACTACHVGGGTWTCTAAT	CAAGCAGAAGACGGCATACGAGATTTGGTGCCTGTGAGTCAGTCAGCCGGACTACHVGGGTWTCTAAT	806rcbc1006
CAAGCAGAAGACGGCATACGAGAT	CATCGGATCTGA	AGTCAGTCAG	CC	GGACTACHVGGGTWTCTAAT	CAAGCAGAAGACGGCATACGAGATCATCGGATCTGAAGTCAGTCAGCCGGACTACHVGGGTWTCTAAT	806rcbc1007
CAAGCAGAAGACGGCATACGAGAT	CATGTCTTCCAT	AGTCAGTCAG	CC	GGACTACHVGGGTWTCTAAT	CAAGCAGAAGACGGCATACGAGATCATGTCTTCCATAGTCAGTCAGCCGGACTACHVGGGTWTCTAAT	806rcbc1008
CAAGCAGAAGACGGCATACGAGAT	GTTACAGTTGGC	AGTCAGTCAG	CC	GGACTACHVGGGTWTCTAAT	CAAGCAGAAGACGGCATACGAGATGTTACAGTTGGCAGTCAGTCAGCCGGACTACHVGGGTWTCTAAT	806rcbc1009
CAAGCAGAAGACGGCATACGAGAT	CGGACTCGTTAC	AGTCAGTCAG	CC	GGACTACHVGGGTWTCTAAT	CAAGCAGAAGACGGCATACGAGATCGGACTCGTTACAGTCAGTCAGCCGGACTACHVGGGTWTCTAAT	806rcbc1010
CAAGCAGAAGACGGCATACGAGAT	TCTCGCACTGGA	AGTCAGTCAG	CC	GGACTACHVGGGTWTCTAAT	CAAGCAGAAGACGGCATACGAGATTCTCGCACTGGAAGTCAGTCAGCCGGACTACHVGGGTWTCTAAT	806rcbc1011
CAAGCAGAAGACGGCATACGAGAT	TTCTGGTCTTGT	AGTCAGTCAG	CC	GGACTACHVGGGTWTCTAAT	CAAGCAGAAGACGGCATACGAGATTTCTGGTCTTGTAGTCAGTCAGCCGGACTACHVGGGTWTCTAAT	806rcbc1012
CAAGCAGAAGACGGCATACGAGAT	GTCCACTTGGAC	AGTCAGTCAG	CC	GGACTACHVGGGTWTCTAAT	CAAGCAGAAGACGGCATACGAGATGTCCACTTGGACAGTCAGTCAGCCGGACTACHVGGGTWTCTAAT	806rcbc1013
CAAGCAGAAGACGGCATACGAGAT	GATTTAGAGGCT	AGTCAGTCAG	CC	GGACTACHVGGGTWTCTAAT	CAAGCAGAAGACGGCATACGAGATGATTTAGAGGCTAGTCAGTCAGCCGGACTACHVGGGTWTCTAAT	806rcbc1014
CAAGCAGAAGACGGCATACGAGAT	GTCAGCCGTTAA	AGTCAGTCAG	CC	GGACTACHVGGGTWTCTAAT	CAAGCAGAAGACGGCATACGAGATGTCAGCCGTTAAAGTCAGTCAGCCGGACTACHVGGGTWTCTAAT	806rcbc1015
CAAGCAGAAGACGGCATACGAGAT	ACGGTTTCTGGA	AGTCAGTCAG	CC	GGACTACHVGGGTWTCTAAT	CAAGCAGAAGACGGCATACGAGATACGGTTTCTGGAAGTCAGTCAGCCGGACTACHVGGGTWTCTAAT	806rcbc1016
CAAGCAGAAGACGGCATACGAGAT	GCAGCCATATTG	AGTCAGTCAG	CC	GGACTACHVGGGTWTCTAAT	CAAGCAGAAGACGGCATACGAGATGCAGCCATATTGAGTCAGTCAGCCGGACTACHVGGGTWTCTAAT	806rcbc1017
CAAGCAGAAGACGGCATACGAGAT	ATAGGTGTGCTA	AGTCAGTCAG	CC	GGACTACHVGGGTWTCTAAT	CAAGCAGAAGACGGCATACGAGATATAGGTGTGCTAAGTCAGTCAGCCGGACTACHVGGGTWTCTAAT	806rcbc1018
CAAGCAGAAGACGGCATACGAGAT	ACCTAGCTAGTG	AGTCAGTCAG	CC	GGACTACHVGGGTWTCTAAT	CAAGCAGAAGACGGCATACGAGATACCTAGCTAGTGAGTCAGTCAGCCGGACTACHVGGGTWTCTAAT	806rcbc1019
CAAGCAGAAGACGGCATACGAGAT	GTCCTGACACTG	AGTCAGTCAG	CC	GGACTACHVGGGTWTCTAAT	CAAGCAGAAGACGGCATACGAGATGTCCTGACACTGAGTCAGTCAGCCGGACTACHVGGGTWTCTAAT	806rcbc1020
CAAGCAGAAGACGGCATACGAGAT	GGACTCAACTAA	AGTCAGTCAG	CC	GGACTACHVGGGTWTCTAAT	CAAGCAGAAGACGGCATACGAGATGGACTCAACTAAAGTCAGTCAGCCGGACTACHVGGGTWTCTAAT	806rcbc1021
CAAGCAGAAGACGGCATACGAGAT	ATACGGGTTCGT	AGTCAGTCAG	CC	GGACTACHVGGGTWTCTAAT	CAAGCAGAAGACGGCATACGAGATATACGGGTTCGTAGTCAGTCAGCCGGACTACHVGGGTWTCTAAT	806rcbc1022
CAAGCAGAAGACGGCATACGAGAT	CCTTTCACCTGT	AGTCAGTCAG	CC	GGACTACHVGGGTWTCTAAT	CAAGCAGAAGACGGCATACGAGATCCTTTCACCTGTAGTCAGTCAGCCGGACTACHVGGGTWTCTAAT	806rcbc1023
CAAGCAGAAGACGGCATACGAGAT	ATCAGCCAGCTC	AGTCAGTCAG	CC	GGACTACHVGGGTWTCTAAT	CAAGCAGAAGACGGCATACGAGATATCAGCCAGCTCAGTCAGTCAGCCGGACTACHVGGGTWTCTAAT	806rcbc1024
CAAGCAGAAGACGGCATACGAGAT	GCTCCACAACGT	AGTCAGTCAG	CC	GGACTACHVGGGTWTCTAAT	CAAGCAGAAGACGGCATACGAGATGCTCCACAACGTAGTCAGTCAGCCGGACTACHVGGGTWTCTAAT	806rcbc1025
CAAGCAGAAGACGGCATACGAGAT	AAGGAGTGCGCA	AGTCAGTCAG	CC	GGACTACHVGGGTWTCTAAT	CAAGCAGAAGACGGCATACGAGATAAGGAGTGCGCAAGTCAGTCAGCCGGACTACHVGGGTWTCTAAT	806rcbc1026
CAAGCAGAAGACGGCATACGAGAT	AGGGAAAGGATC	AGTCAGTCAG	CC	GGACTACHVGGGTWTCTAAT	CAAGCAGAAGACGGCATACGAGATAGGGAAAGGATCAGTCAGTCAGCCGGACTACHVGGGTWTCTAAT	806rcbc1027
CAAGCAGAAGACGGCATACGAGAT	ACGACGCATTTG	AGTCAGTCAG	CC	GGACTACHVGGGTWTCTAAT	CAAGCAGAAGACGGCATACGAGATACGACGCATTTGAGTCAGTCAGCCGGACTACHVGGGTWTCTAAT	806rcbc1028
CAAGCAGAAGACGGCATACGAGAT	CGTCACTCCAAG	AGTCAGTCAG	CC	GGACTACHVGGGTWTCTAAT	CAAGCAGAAGACGGCATACGAGATCGTCACTCCAAGAGTCAGTCAGCCGGACTACHVGGGTWTCTAAT	806rcbc1029
CAAGCAGAAGACGGCATACGAGAT	TTACACAAAGGC	AGTCAGTCAG	CC	GGACTACHVGGGTWTCTAAT	CAAGCAGAAGACGGCATACGAGATTTACACAAAGGCAGTCAGTCAGCCGGACTACHVGGGTWTCTAAT	806rcbc1030
CAAGCAGAAGACGGCATACGAGAT	GTATAGTCCGTG	AGTCAGTCAG	CC	GGACTACHVGGGTWTCTAAT	CAAGCAGAAGACGGCATACGAGATGTATAGTCCGTGAGTCAGTCAGCCGGACTACHVGGGTWTCTAAT	806rcbc1031
CAAGCAGAAGACGGCATACGAGAT	TCGTAAGCCGTC	AGTCAGTCAG	CC	GGACTACHVGGGTWTCTAAT	CAAGCAGAAGACGGCATACGAGATTCGTAAGCCGTCAGTCAGTCAGCCGGACTACHVGGGTWTCTAAT	806rcbc1032
CAAGCAGAAGACGGCATACGAGAT	TGACGCCTCCAA	AGTCAGTCAG	CC	GGACTACHVGGGTWTCTAAT	CAAGCAGAAGACGGCATACGAGATTGACGCCTCCAAAGTCAGTCAGCCGGACTACHVGGGTWTCTAAT	806rcbc1033
CAAGCAGAAGACGGCATACGAGAT	TTCTCGGTTCTC	AGTCAGTCAG	CC	GGACTACHVGGGTWTCTAAT	CAAGCAGAAGACGGCATACGAGATTTCTCGGTTCTCAGTCAGTCAGCCGGACTACHVGGGTWTCTAAT	806rcbc1034
CAAGCAGAAGACGGCATACGAGAT	GCTACTGGTATG	AGTCAGTCAG	CC	GGACTACHVGGGTWTCTAAT	CAAGCAGAAGACGGCATACGAGATGCTACTGGTATGAGTCAGTCAGCCGGACTACHVGGGTWTCTAAT	806rcbc1035
CAAGCAGAAGACGGCATACGAGAT	GAATCCTCACCG	AGTCAGTCAG	CC	GGACTACHVGGGTWTCTAAT	CAAGCAGAAGACGGCATACGAGATGAATCCTCACCGAGTCAGTCAGCCGGACTACHVGGGTWTCTAAT	806rcbc1036
CAAGCAGAAGACGGCATACGAGAT	CCTGACACACAC	AGTCAGTCAG	CC	GGACTACHVGGGTWTCTAAT	CAAGCAGAAGACGGCATACGAGATCCTGACACACACAGTCAGTCAGCCGGACTACHVGGGTWTCTAAT	806rcbc1037
CAAGCAGAAGACGGCATACGAGAT	CAGCGTTTAGCC	AGTCAGTCAG	CC	GGACTACHVGGGTWTCTAAT	CAAGCAGAAGACGGCATACGAGATCAGCGTTTAGCCAGTCAGTCAGCCGGACTACHVGGGTWTCTAAT	806rcbc1038
CAAGCAGAAGACGGCATACGAGAT	GGTATGGCTACT	AGTCAGTCAG	CC	GGACTACHVGGGTWTCTAAT	CAAGCAGAAGACGGCATACGAGATGGTATGGCTACTAGTCAGTCAGCCGGACTACHVGGGTWTCTAAT	806rcbc1039
CAAGCAGAAGACGGCATACGAGAT	ACAATGTCACAG	AGTCAGTCAG	CC	GGACTACHVGGGTWTCTAAT	CAAGCAGAAGACGGCATACGAGATACAATGTCACAGAGTCAGTCAGCCGGACTACHVGGGTWTCTAAT	806rcbc1040
CAAGCAGAAGACGGCATACGAGAT	GCCATAGTGTGT	AGTCAGTCAG	CC	GGACTACHVGGGTWTCTAAT	CAAGCAGAAGACGGCATACGAGATGCCATAGTGTGTAGTCAGTCAGCCGGACTACHVGGGTWTCTAAT	806rcbc1041
CAAGCAGAAGACGGCATACGAGAT	GGTCCCGAAATT	AGTCAGTCAG	CC	GGACTACHVGGGTWTCTAAT	CAAGCAGAAGACGGCATACGAGATGGTCCCGAAATTAGTCAGTCAGCCGGACTACHVGGGTWTCTAAT	806rcbc1042
CAAGCAGAAGACGGCATACGAGAT	TCTGCGAGTCTG	AGTCAGTCAG	CC	GGACTACHVGGGTWTCTAAT	CAAGCAGAAGACGGCATACGAGATTCTGCGAGTCTGAGTCAGTCAGCCGGACTACHVGGGTWTCTAAT	806rcbc1043
CAAGCAGAAGACGGCATACGAGAT	ATGTAGGCTTAG	AGTCAGTCAG	CC	GGACTACHVGGGTWTCTAAT	CAAGCAGAAGACGGCATACGAGATATGTAGGCTTAGAGTCAGTCAGCCGGACTACHVGGGTWTCTAAT	806rcbc1044
CAAGCAGAAGACGGCATACGAGAT	TGCTTCCAATTC	AGTCAGTCAG	CC	GGACTACHVGGGTWTCTAAT	CAAGCAGAAGACGGCATACGAGATTGCTTCCAATTCAGTCAGTCAGCCGGACTACHVGGGTWTCTAAT	806rcbc1045
CAAGCAGAAGACGGCATACGAGAT	GCCGAGATAATT	AGTCAGTCAG	CC	GGACTACHVGGGTWTCTAAT	CAAGCAGAAGACGGCATACGAGATGCCGAGATAATTAGTCAGTCAGCCGGACTACHVGGGTWTCTAAT	806rcbc1046
CAAGCAGAAGACGGCATACGAGAT	TCGAGTATCGAA	AGTCAGTCAG	CC	GGACTACHVGGGTWTCTAAT	CAAGCAGAAGACGGCATACGAGATTCGAGTATCGAAAGTCAGTCAGCCGGACTACHVGGGTWTCTAAT	806rcbc1047
CAAGCAGAAGACGGCATACGAGAT	GCCCTATCTTCT	AGTCAGTCAG	CC	GGACTACHVGGGTWTCTAAT	CAAGCAGAAGACGGCATACGAGATGCCCTATCTTCTAGTCAGTCAGCCGGACTACHVGGGTWTCTAAT	806rcbc1048
CAAGCAGAAGACGGCATACGAGAT	AGGTACGCAATT	AGTCAGTCAG	CC	GGACTACHVGGGTWTCTAAT	CAAGCAGAAGACGGCATACGAGATAGGTACGCAATTAGTCAGTCAGCCGGACTACHVGGGTWTCTAAT	806rcbc1049
CAAGCAGAAGACGGCATACGAGAT	GTCCCTATTATC	AGTCAGTCAG	CC	GGACTACHVGGGTWTCTAAT	CAAGCAGAAGACGGCATACGAGATGTCCCTATTATCAGTCAGTCAGCCGGACTACHVGGGTWTCTAAT	806rcbc1050
CAAGCAGAAGACGGCATACGAGAT	TGGGACATATCC	AGTCAGTCAG	CC	GGACTACHVGGGTWTCTAAT	CAAGCAGAAGACGGCATACGAGATTGGGACATATCCAGTCAGTCAGCCGGACTACHVGGGTWTCTAAT	806rcbc1051
CAAGCAGAAGACGGCATACGAGAT	GAACGATCATGT	AGTCAGTCAG	CC	GGACTACHVGGGTWTCTAAT	CAAGCAGAAGACGGCATACGAGATGAACGATCATGTAGTCAGTCAGCCGGACTACHVGGGTWTCTAAT	806rcbc1052
CAAGCAGAAGACGGCATACGAGAT	TTCAGACCAGCC	AGTCAGTCAG	CC	GGACTACHVGGGTWTCTAAT	CAAGCAGAAGACGGCATACGAGATTTCAGACCAGCCAGTCAGTCAGCCGGACTACHVGGGTWTCTAAT	806rcbc1053
CAAGCAGAAGACGGCATACGAGAT	ACGCATCGCACT	AGTCAGTCAG	CC	GGACTACHVGGGTWTCTAAT	CAAGCAGAAGACGGCATACGAGATACGCATCGCACTAGTCAGTCAGCCGGACTACHVGGGTWTCTAAT	806rcbc1054
CAAGCAGAAGACGGCATACGAGAT	CAGTAGCGATAT	AGTCAGTCAG	CC	GGACTACHVGGGTWTCTAAT	CAAGCAGAAGACGGCATACGAGATCAGTAGCGATATAGTCAGTCAGCCGGACTACHVGGGTWTCTAAT	806rcbc1055
CAAGCAGAAGACGGCATACGAGAT	GGATACTCGCAT	AGTCAGTCAG	CC	GGACTACHVGGGTWTCTAAT	CAAGCAGAAGACGGCATACGAGATGGATACTCGCATAGTCAGTCAGCCGGACTACHVGGGTWTCTAAT	806rcbc1056
CAAGCAGAAGACGGCATACGAGAT	CTAAGTTGCAAG	AGTCAGTCAG	CC	GGACTACHVGGGTWTCTAAT	CAAGCAGAAGACGGCATACGAGATCTAAGTTGCAAGAGTCAGTCAGCCGGACTACHVGGGTWTCTAAT	806rcbc1057
CAAGCAGAAGACGGCATACGAGAT	CGCGATATCGTC	AGTCAGTCAG	CC	GGACTACHVGGGTWTCTAAT	CAAGCAGAAGACGGCATACGAGATCGCGATATCGTCAGTCAGTCAGCCGGACTACHVGGGTWTCTAAT	806rcbc1058
CAAGCAGAAGACGGCATACGAGAT	CTGATGTACACG	AGTCAGTCAG	CC	GGACTACHVGGGTWTCTAAT	CAAGCAGAAGACGGCATACGAGATCTGATGTACACGAGTCAGTCAGCCGGACTACHVGGGTWTCTAAT	806rcbc1059
CAAGCAGAAGACGGCATACGAGAT	AGGCATCTGCTC	AGTCAGTCAG	CC	GGACTACHVGGGTWTCTAAT	CAAGCAGAAGACGGCATACGAGATAGGCATCTGCTCAGTCAGTCAGCCGGACTACHVGGGTWTCTAAT	806rcbc1060
CAAGCAGAAGACGGCATACGAGAT	AGACCTGACCCT	AGTCAGTCAG	CC	GGACTACHVGGGTWTCTAAT	CAAGCAGAAGACGGCATACGAGATAGACCTGACCCTAGTCAGTCAGCCGGACTACHVGGGTWTCTAAT	806rcbc1061
CAAGCAGAAGACGGCATACGAGAT	CATCGACGAGTT	AGTCAGTCAG	CC	GGACTACHVGGGTWTCTAAT	CAAGCAGAAGACGGCATACGAGATCATCGACGAGTTAGTCAGTCAGCCGGACTACHVGGGTWTCTAAT	806rcbc1062
CAAGCAGAAGACGGCATACGAGAT	GGAGTTGAGGTG	AGTCAGTCAG	CC	GGACTACHVGGGTWTCTAAT	CAAGCAGAAGACGGCATACGAGATGGAGTTGAGGTGAGTCAGTCAGCCGGACTACHVGGGTWTCTAAT	806rcbc1063
CAAGCAGAAGACGGCATACGAGAT	AGCATCCCTAAG	AGTCAGTCAG	CC	GGACTACHVGGGTWTCTAAT	CAAGCAGAAGACGGCATACGAGATAGCATCCCTAAGAGTCAGTCAGCCGGACTACHVGGGTWTCTAAT	806rcbc1064
CAAGCAGAAGACGGCATACGAGAT	CAGACGAGGAAC	AGTCAGTCAG	CC	GGACTACHVGGGTWTCTAAT	CAAGCAGAAGACGGCATACGAGATCAGACGAGGAACAGTCAGTCAGCCGGACTACHVGGGTWTCTAAT	806rcbc1065
CAAGCAGAAGACGGCATACGAGAT	TCGCTACAGATG	AGTCAGTCAG	CC	GGACTACHVGGGTWTCTAAT	CAAGCAGAAGACGGCATACGAGATTCGCTACAGATGAGTCAGTCAGCCGGACTACHVGGGTWTCTAAT	806rcbc1066
CAAGCAGAAGACGGCATACGAGAT	TCGGTGTACCAA	AGTCAGTCAG	CC	GGACTACHVGGGTWTCTAAT	CAAGCAGAAGACGGCATACGAGATTCGGTGTACCAAAGTCAGTCAGCCGGACTACHVGGGTWTCTAAT	806rcbc1067
CAAGCAGAAGACGGCATACGAGAT	AACACGGTTTGA	AGTCAGTCAG	CC	GGACTACHVGGGTWTCTAAT	CAAGCAGAAGACGGCATACGAGATAACACGGTTTGAAGTCAGTCAGCCGGACTACHVGGGTWTCTAAT	806rcbc1068
CAAGCAGAAGACGGCATACGAGAT	CTTGTGCGACAA	AGTCAGTCAG	CC	GGACTACHVGGGTWTCTAAT	CAAGCAGAAGACGGCATACGAGATCTTGTGCGACAAAGTCAGTCAGCCGGACTACHVGGGTWTCTAAT	806rcbc1069
CAAGCAGAAGACGGCATACGAGAT	AGAGTAAGCCGG	AGTCAGTCAG	CC	GGACTACHVGGGTWTCTAAT	CAAGCAGAAGACGGCATACGAGATAGAGTAAGCCGGAGTCAGTCAGCCGGACTACHVGGGTWTCTAAT	806rcbc1070
CAAGCAGAAGACGGCATACGAGAT	AGACACCAATGT	AGTCAGTCAG	CC	GGACTACHVGGGTWTCTAAT	CAAGCAGAAGACGGCATACGAGATAGACACCAATGTAGTCAGTCAGCCGGACTACHVGGGTWTCTAAT	806rcbc1071
CAAGCAGAAGACGGCATACGAGAT	AATACGTCAAGC	AGTCAGTCAG	CC	GGACTACHVGGGTWTCTAAT	CAAGCAGAAGACGGCATACGAGATAATACGTCAAGCAGTCAGTCAGCCGGACTACHVGGGTWTCTAAT	806rcbc1072
CAAGCAGAAGACGGCATACGAGAT	ATGGCAATTCAG	AGTCAGTCAG	CC	GGACTACHVGGGTWTCTAAT	CAAGCAGAAGACGGCATACGAGATATGGCAATTCAGAGTCAGTCAGCCGGACTACHVGGGTWTCTAAT	806rcbc1073
CAAGCAGAAGACGGCATACGAGAT	CAGTGTCATGAA	AGTCAGTCAG	CC	GGACTACHVGGGTWTCTAAT	CAAGCAGAAGACGGCATACGAGATCAGTGTCATGAAAGTCAGTCAGCCGGACTACHVGGGTWTCTAAT	806rcbc1074
CAAGCAGAAGACGGCATACGAGAT	CGGTGACCTACT	AGTCAGTCAG	CC	GGACTACHVGGGTWTCTAAT	CAAGCAGAAGACGGCATACGAGATCGGTGACCTACTAGTCAGTCAGCCGGACTACHVGGGTWTCTAAT	806rcbc1075
CAAGCAGAAGACGGCATACGAGAT	ACATCCCTACTT	AGTCAGTCAG	CC	GGACTACHVGGGTWTCTAAT	CAAGCAGAAGACGGCATACGAGATACATCCCTACTTAGTCAGTCAGCCGGACTACHVGGGTWTCTAAT	806rcbc1076
CAAGCAGAAGACGGCATACGAGAT	TGAAGCACACTA	AGTCAGTCAG	CC	GGACTACHVGGGTWTCTAAT	CAAGCAGAAGACGGCATACGAGATTGAAGCACACTAAGTCAGTCAGCCGGACTACHVGGGTWTCTAAT	806rcbc1077
CAAGCAGAAGACGGCATACGAGAT	GTGAATGTTCGA	AGTCAGTCAG	CC	GGACTACHVGGGTWTCTAAT	CAAGCAGAAGACGGCATACGAGATGTGAATGTTCGAAGTCAGTCAGCCGGACTACHVGGGTWTCTAAT	806rcbc1078
CAAGCAGAAGACGGCATACGAGAT	AGTCGCTACACA	AGTCAGTCAG	CC	GGACTACHVGGGTWTCTAAT	CAAGCAGAAGACGGCATACGAGATAGTCGCTACACAAGTCAGTCAGCCGGACTACHVGGGTWTCTAAT	806rcbc1079
CAAGCAGAAGACGGCATACGAGAT	AACCACTAACCG	AGTCAGTCAG	CC	GGACTACHVGGGTWTCTAAT	CAAGCAGAAGACGGCATACGAGATAACCACTAACCGAGTCAGTCAGCCGGACTACHVGGGTWTCTAAT	806rcbc1080
CAAGCAGAAGACGGCATACGAGAT	TTCGCTAACCTT	AGTCAGTCAG	CC	GGACTACHVGGGTWTCTAAT	CAAGCAGAAGACGGCATACGAGATTTCGCTAACCTTAGTCAGTCAGCCGGACTACHVGGGTWTCTAAT	806rcbc1081
CAAGCAGAAGACGGCATACGAGAT	GACACTCACCGT	AGTCAGTCAG	CC	GGACTACHVGGGTWTCTAAT	CAAGCAGAAGACGGCATACGAGATGACACTCACCGTAGTCAGTCAGCCGGACTACHVGGGTWTCTAAT	806rcbc1082
CAAGCAGAAGACGGCATACGAGAT	TCAGAGTAGACT	AGTCAGTCAG	CC	GGACTACHVGGGTWTCTAAT	CAAGCAGAAGACGGCATACGAGATTCAGAGTAGACTAGTCAGTCAGCCGGACTACHVGGGTWTCTAAT	806rcbc1083
CAAGCAGAAGACGGCATACGAGAT	GACCAAATGTCC	AGTCAGTCAG	CC	GGACTACHVGGGTWTCTAAT	CAAGCAGAAGACGGCATACGAGATGACCAAATGTCCAGTCAGTCAGCCGGACTACHVGGGTWTCTAAT	806rcbc1084
CAAGCAGAAGACGGCATACGAGAT	GATGCAACTTCG	AGTCAGTCAG	CC	GGACTACHVGGGTWTCTAAT	CAAGCAGAAGACGGCATACGAGATGATGCAACTTCGAGTCAGTCAGCCGGACTACHVGGGTWTCTAAT	806rcbc1085
CAAGCAGAAGACGGCATACGAGAT	CACCACAGAATC	AGTCAGTCAG	CC	GGACTACHVGGGTWTCTAAT	CAAGCAGAAGACGGCATACGAGATCACCACAGAATCAGTCAGTCAGCCGGACTACHVGGGTWTCTAAT	806rcbc1086
CAAGCAGAAGACGGCATACGAGAT	GGAGCTCTGTAT	AGTCAGTCAG	CC	GGACTACHVGGGTWTCTAAT	CAAGCAGAAGACGGCATACGAGATGGAGCTCTGTATAGTCAGTCAGCCGGACTACHVGGGTWTCTAAT	806rcbc1087
CAAGCAGAAGACGGCATACGAGAT	CCTTAAGGGCAT	AGTCAGTCAG	CC	GGACTACHVGGGTWTCTAAT	CAAGCAGAAGACGGCATACGAGATCCTTAAGGGCATAGTCAGTCAGCCGGACTACHVGGGTWTCTAAT	806rcbc1088
CAAGCAGAAGACGGCATACGAGAT	GCTGCTACAAGT	AGTCAGTCAG	CC	GGACTACHVGGGTWTCTAAT	CAAGCAGAAGACGGCATACGAGATGCTGCTACAAGTAGTCAGTCAGCCGGACTACHVGGGTWTCTAAT	806rcbc1089
CAAGCAGAAGACGGCATACGAGAT	GTAAACGACTTG	AGTCAGTCAG	CC	GGACTACHVGGGTWTCTAAT	CAAGCAGAAGACGGCATACGAGATGTAAACGACTTGAGTCAGTCAGCCGGACTACHVGGGTWTCTAAT	806rcbc1090
CAAGCAGAAGACGGCATACGAGAT	CGCCCTCTTCTT	AGTCAGTCAG	CC	GGACTACHVGGGTWTCTAAT	CAAGCAGAAGACGGCATACGAGATCGCCCTCTTCTTAGTCAGTCAGCCGGACTACHVGGGTWTCTAAT	806rcbc1091
CAAGCAGAAGACGGCATACGAGAT	ACTAGACGACTA	AGTCAGTCAG	CC	GGACTACHVGGGTWTCTAAT	CAAGCAGAAGACGGCATACGAGATACTAGACGACTAAGTCAGTCAGCCGGACTACHVGGGTWTCTAAT	806rcbc1092
CAAGCAGAAGACGGCATACGAGAT	AGGTTAAGTGCT	AGTCAGTCAG	CC	GGACTACHVGGGTWTCTAAT	CAAGCAGAAGACGGCATACGAGATAGGTTAAGTGCTAGTCAGTCAGCCGGACTACHVGGGTWTCTAAT	806rcbc1093
CAAGCAGAAGACGGCATACGAGAT	ATATCCTGGGAC	AGTCAGTCAG	CC	GGACTACHVGGGTWTCTAAT	CAAGCAGAAGACGGCATACGAGATATATCCTGGGACAGTCAGTCAGCCGGACTACHVGGGTWTCTAAT	806rcbc1094
CAAGCAGAAGACGGCATACGAGAT	TTGTAGCCGACA	AGTCAGTCAG	CC	GGACTACHVGGGTWTCTAAT	CAAGCAGAAGACGGCATACGAGATTTGTAGCCGACAAGTCAGTCAGCCGGACTACHVGGGTWTCTAAT	806rcbc1095
CAAGCAGAAGACGGCATACGAGAT	TCAGAAGCTCAA	AGTCAGTCAG	CC	GGACTACHVGGGTWTCTAAT	CAAGCAGAAGACGGCATACGAGATTCAGAAGCTCAAAGTCAGTCAGCCGGACTACHVGGGTWTCTAAT	806rcbc1096
CAAGCAGAAGACGGCATACGAGAT	ACTGTGACGTCC	AGTCAGTCAG	CC	GGACTACHVGGGTWTCTAAT	CAAGCAGAAGACGGCATACGAGATACTGTGACGTCCAGTCAGTCAGCCGGACTACHVGGGTWTCTAAT	806rcbc1097
CAAGCAGAAGACGGCATACGAGAT	TTGCAGTGCAAC	AGTCAGTCAG	CC	GGACTACHVGGGTWTCTAAT	CAAGCAGAAGACGGCATACGAGATTTGCAGTGCAACAGTCAGTCAGCCGGACTACHVGGGTWTCTAAT	806rcbc1098
CAAGCAGAAGACGGCATACGAGAT	TGTCATGGCTGA	AGTCAGTCAG	CC	GGACTACHVGGGTWTCTAAT	CAAGCAGAAGACGGCATACGAGATTGTCATGGCTGAAGTCAGTCAGCCGGACTACHVGGGTWTCTAAT	806rcbc1099
CAAGCAGAAGACGGCATACGAGAT	TTCGTGAGGATA	AGTCAGTCAG	CC	GGACTACHVGGGTWTCTAAT	CAAGCAGAAGACGGCATACGAGATTTCGTGAGGATAAGTCAGTCAGCCGGACTACHVGGGTWTCTAAT	806rcbc1100
CAAGCAGAAGACGGCATACGAGAT	TCCCAACCTAGG	AGTCAGTCAG	CC	GGACTACHVGGGTWTCTAAT	CAAGCAGAAGACGGCATACGAGATTCCCAACCTAGGAGTCAGTCAGCCGGACTACHVGGGTWTCTAAT	806rcbc1101
CAAGCAGAAGACGGCATACGAGAT	TAGAATCAACGC	AGTCAGTCAG	CC	GGACTACHVGGGTWTCTAAT	CAAGCAGAAGACGGCATACGAGATTAGAATCAACGCAGTCAGTCAGCCGGACTACHVGGGTWTCTAAT	806rcbc1102
CAAGCAGAAGACGGCATACGAGAT	CACAATACACCG	AGTCAGTCAG	CC	GGACTACHVGGGTWTCTAAT	CAAGCAGAAGACGGCATACGAGATCACAATACACCGAGTCAGTCAGCCGGACTACHVGGGTWTCTAAT	806rcbc1103
CAAGCAGAAGACGGCATACGAGAT	GTATGACTAGCA	AGTCAGTCAG	CC	GGACTACHVGGGTWTCTAAT	CAAGCAGAAGACGGCATACGAGATGTATGACTAGCAAGTCAGTCAGCCGGACTACHVGGGTWTCTAAT	806rcbc1104
CAAGCAGAAGACGGCATACGAGAT	ATGCTCTAGAGA	AGTCAGTCAG	CC	GGACTACHVGGGTWTCTAAT	CAAGCAGAAGACGGCATACGAGATATGCTCTAGAGAAGTCAGTCAGCCGGACTACHVGGGTWTCTAAT	806rcbc1105
CAAGCAGAAGACGGCATACGAGAT	AGCTAGCGTTCA	AGTCAGTCAG	CC	GGACTACHVGGGTWTCTAAT	CAAGCAGAAGACGGCATACGAGATAGCTAGCGTTCAAGTCAGTCAGCCGGACTACHVGGGTWTCTAAT	806rcbc1106
CAAGCAGAAGACGGCATACGAGAT	GGTCTTAGCACC	AGTCAGTCAG	CC	GGACTACHVGGGTWTCTAAT	CAAGCAGAAGACGGCATACGAGATGGTCTTAGCACCAGTCAGTCAGCCGGACTACHVGGGTWTCTAAT	806rcbc1107
CAAGCAGAAGACGGCATACGAGAT	TACCATCCATCT	AGTCAGTCAG	CC	GGACTACHVGGGTWTCTAAT	CAAGCAGAAGACGGCATACGAGATTACCATCCATCTAGTCAGTCAGCCGGACTACHVGGGTWTCTAAT	806rcbc1108
CAAGCAGAAGACGGCATACGAGAT	AGGGATGGACCA	AGTCAGTCAG	CC	GGACTACHVGGGTWTCTAAT	CAAGCAGAAGACGGCATACGAGATAGGGATGGACCAAGTCAGTCAGCCGGACTACHVGGGTWTCTAAT	806rcbc1109
CAAGCAGAAGACGGCATACGAGAT	ACTAATACGCGA	AGTCAGTCAG	CC	GGACTACHVGGGTWTCTAAT	CAAGCAGAAGACGGCATACGAGATACTAATACGCGAAGTCAGTCAGCCGGACTACHVGGGTWTCTAAT	806rcbc1110
CAAGCAGAAGACGGCATACGAGAT	TCATACAGCCAG	AGTCAGTCAG	CC	GGACTACHVGGGTWTCTAAT	CAAGCAGAAGACGGCATACGAGATTCATACAGCCAGAGTCAGTCAGCCGGACTACHVGGGTWTCTAAT	806rcbc1111
CAAGCAGAAGACGGCATACGAGAT	GGAGGCCATAAG	AGTCAGTCAG	CC	GGACTACHVGGGTWTCTAAT	CAAGCAGAAGACGGCATACGAGATGGAGGCCATAAGAGTCAGTCAGCCGGACTACHVGGGTWTCTAAT	806rcbc1112
CAAGCAGAAGACGGCATACGAGAT	GTCCGATCCTAG	AGTCAGTCAG	CC	GGACTACHVGGGTWTCTAAT	CAAGCAGAAGACGGCATACGAGATGTCCGATCCTAGAGTCAGTCAGCCGGACTACHVGGGTWTCTAAT	806rcbc1113
CAAGCAGAAGACGGCATACGAGAT	CTGTGGGATTCA	AGTCAGTCAG	CC	GGACTACHVGGGTWTCTAAT	CAAGCAGAAGACGGCATACGAGATCTGTGGGATTCAAGTCAGTCAGCCGGACTACHVGGGTWTCTAAT	806rcbc1114
CAAGCAGAAGACGGCATACGAGAT	TTGTCTACCTAC	AGTCAGTCAG	CC	GGACTACHVGGGTWTCTAAT	CAAGCAGAAGACGGCATACGAGATTTGTCTACCTACAGTCAGTCAGCCGGACTACHVGGGTWTCTAAT	806rcbc1115
CAAGCAGAAGACGGCATACGAGAT	GAAGGCTCCTTA	AGTCAGTCAG	CC	GGACTACHVGGGTWTCTAAT	CAAGCAGAAGACGGCATACGAGATGAAGGCTCCTTAAGTCAGTCAGCCGGACTACHVGGGTWTCTAAT	806rcbc1116
CAAGCAGAAGACGGCATACGAGAT	AGATTACAACCG	AGTCAGTCAG	CC	GGACTACHVGGGTWTCTAAT	CAAGCAGAAGACGGCATACGAGATAGATTACAACCGAGTCAGTCAGCCGGACTACHVGGGTWTCTAAT	806rcbc1117
CAAGCAGAAGACGGCATACGAGAT	TCTTCTGCCCTA	AGTCAGTCAG	CC	GGACTACHVGGGTWTCTAAT	CAAGCAGAAGACGGCATACGAGATTCTTCTGCCCTAAGTCAGTCAGCCGGACTACHVGGGTWTCTAAT	806rcbc1118
CAAGCAGAAGACGGCATACGAGAT	TGAAGTCACAGT	AGTCAGTCAG	CC	GGACTACHVGGGTWTCTAAT	CAAGCAGAAGACGGCATACGAGATTGAAGTCACAGTAGTCAGTCAGCCGGACTACHVGGGTWTCTAAT	806rcbc1119
CAAGCAGAAGACGGCATACGAGAT	CTTAGTGCAGAA	AGTCAGTCAG	CC	GGACTACHVGGGTWTCTAAT	CAAGCAGAAGACGGCATACGAGATCTTAGTGCAGAAAGTCAGTCAGCCGGACTACHVGGGTWTCTAAT	806rcbc1120
CAAGCAGAAGACGGCATACGAGAT	CATCAGTACGCC	AGTCAGTCAG	CC	GGACTACHVGGGTWTCTAAT	CAAGCAGAAGACGGCATACGAGATCATCAGTACGCCAGTCAGTCAGCCGGACTACHVGGGTWTCTAAT	806rcbc1121
CAAGCAGAAGACGGCATACGAGAT	TAGAACACCATG	AGTCAGTCAG	CC	GGACTACHVGGGTWTCTAAT	CAAGCAGAAGACGGCATACGAGATTAGAACACCATGAGTCAGTCAGCCGGACTACHVGGGTWTCTAAT	806rcbc1122
CAAGCAGAAGACGGCATACGAGAT	CCGCATGACCTA	AGTCAGTCAG	CC	GGACTACHVGGGTWTCTAAT	CAAGCAGAAGACGGCATACGAGATCCGCATGACCTAAGTCAGTCAGCCGGACTACHVGGGTWTCTAAT	806rcbc1123
CAAGCAGAAGACGGCATACGAGAT	GAGAATGGAAAG	AGTCAGTCAG	CC	GGACTACHVGGGTWTCTAAT	CAAGCAGAAGACGGCATACGAGATGAGAATGGAAAGAGTCAGTCAGCCGGACTACHVGGGTWTCTAAT	806rcbc1124
CAAGCAGAAGACGGCATACGAGAT	AACCCTAACTGG	AGTCAGTCAG	CC	GGACTACHVGGGTWTCTAAT	CAAGCAGAAGACGGCATACGAGATAACCCTAACTGGAGTCAGTCAGCCGGACTACHVGGGTWTCTAAT	806rcbc1125
CAAGCAGAAGACGGCATACGAGAT	TCCATACCGGAA	AGTCAGTCAG	CC	GGACTACHVGGGTWTCTAAT	CAAGCAGAAGACGGCATACGAGATTCCATACCGGAAAGTCAGTCAGCCGGACTACHVGGGTWTCTAAT	806rcbc1126
CAAGCAGAAGACGGCATACGAGAT	GTTCAGACTAGC	AGTCAGTCAG	CC	GGACTACHVGGGTWTCTAAT	CAAGCAGAAGACGGCATACGAGATGTTCAGACTAGCAGTCAGTCAGCCGGACTACHVGGGTWTCTAAT	806rcbc1127
CAAGCAGAAGACGGCATACGAGAT	GACACCACAATA	AGTCAGTCAG	CC	GGACTACHVGGGTWTCTAAT	CAAGCAGAAGACGGCATACGAGATGACACCACAATAAGTCAGTCAGCCGGACTACHVGGGTWTCTAAT	806rcbc1128
CAAGCAGAAGACGGCATACGAGAT	CGATTTAGGCCA	AGTCAGTCAG	CC	GGACTACHVGGGTWTCTAAT	CAAGCAGAAGACGGCATACGAGATCGATTTAGGCCAAGTCAGTCAGCCGGACTACHVGGGTWTCTAAT	806rcbc1129
CAAGCAGAAGACGGCATACGAGAT	AGGATATTCGTG	AGTCAGTCAG	CC	GGACTACHVGGGTWTCTAAT	CAAGCAGAAGACGGCATACGAGATAGGATATTCGTGAGTCAGTCAGCCGGACTACHVGGGTWTCTAAT	806rcbc1130
CAAGCAGAAGACGGCATACGAGAT	CAATACGACCGT	AGTCAGTCAG	CC	GGACTACHVGGGTWTCTAAT	CAAGCAGAAGACGGCATACGAGATCAATACGACCGTAGTCAGTCAGCCGGACTACHVGGGTWTCTAAT	806rcbc1131
CAAGCAGAAGACGGCATACGAGAT	GCCATGTGTGTA	AGTCAGTCAG	CC	GGACTACHVGGGTWTCTAAT	CAAGCAGAAGACGGCATACGAGATGCCATGTGTGTAAGTCAGTCAGCCGGACTACHVGGGTWTCTAAT	806rcbc1132
CAAGCAGAAGACGGCATACGAGAT	GACTCCTAGACC	AGTCAGTCAG	CC	GGACTACHVGGGTWTCTAAT	CAAGCAGAAGACGGCATACGAGATGACTCCTAGACCAGTCAGTCAGCCGGACTACHVGGGTWTCTAAT	806rcbc1133
CAAGCAGAAGACGGCATACGAGAT	AAGGCAAGAAGA	AGTCAGTCAG	CC	GGACTACHVGGGTWTCTAAT	CAAGCAGAAGACGGCATACGAGATAAGGCAAGAAGAAGTCAGTCAGCCGGACTACHVGGGTWTCTAAT	806rcbc1134
CAAGCAGAAGACGGCATACGAGAT	ACGAGGAGTCGA	AGTCAGTCAG	CC	GGACTACHVGGGTWTCTAAT	CAAGCAGAAGACGGCATACGAGATACGAGGAGTCGAAGTCAGTCAGCCGGACTACHVGGGTWTCTAAT	806rcbc1135
CAAGCAGAAGACGGCATACGAGAT	GCGGTACTACTA	AGTCAGTCAG	CC	GGACTACHVGGGTWTCTAAT	CAAGCAGAAGACGGCATACGAGATGCGGTACTACTAAGTCAGTCAGCCGGACTACHVGGGTWTCTAAT	806rcbc1136
CAAGCAGAAGACGGCATACGAGAT	TCAGCTGACTAG	AGTCAGTCAG	CC	GGACTACHVGGGTWTCTAAT	CAAGCAGAAGACGGCATACGAGATTCAGCTGACTAGAGTCAGTCAGCCGGACTACHVGGGTWTCTAAT	806rcbc1137
CAAGCAGAAGACGGCATACGAGAT	ACCTGATCCGCA	AGTCAGTCAG	CC	GGACTACHVGGGTWTCTAAT	CAAGCAGAAGACGGCATACGAGATACCTGATCCGCAAGTCAGTCAGCCGGACTACHVGGGTWTCTAAT	806rcbc1138
CAAGCAGAAGACGGCATACGAGAT	CAAGCTAGCTGT	AGTCAGTCAG	CC	GGACTACHVGGGTWTCTAAT	CAAGCAGAAGACGGCATACGAGATCAAGCTAGCTGTAGTCAGTCAGCCGGACTACHVGGGTWTCTAAT	806rcbc1139
CAAGCAGAAGACGGCATACGAGAT	GTGGATAAACTC	AGTCAGTCAG	CC	GGACTACHVGGGTWTCTAAT	CAAGCAGAAGACGGCATACGAGATGTGGATAAACTCAGTCAGTCAGCCGGACTACHVGGGTWTCTAAT	806rcbc1140
CAAGCAGAAGACGGCATACGAGAT	GGTACAATGATC	AGTCAGTCAG	CC	GGACTACHVGGGTWTCTAAT	CAAGCAGAAGACGGCATACGAGATGGTACAATGATCAGTCAGTCAGCCGGACTACHVGGGTWTCTAAT	806rcbc1141
CAAGCAGAAGACGGCATACGAGAT	ACTGTCGCAGTA	AGTCAGTCAG	CC	GGACTACHVGGGTWTCTAAT	CAAGCAGAAGACGGCATACGAGATACTGTCGCAGTAAGTCAGTCAGCCGGACTACHVGGGTWTCTAAT	806rcbc1142
CAAGCAGAAGACGGCATACGAGAT	CATCCTGAGCAA	AGTCAGTCAG	CC	GGACTACHVGGGTWTCTAAT	CAAGCAGAAGACGGCATACGAGATCATCCTGAGCAAAGTCAGTCAGCCGGACTACHVGGGTWTCTAAT	806rcbc1143
CAAGCAGAAGACGGCATACGAGAT	CAACATCGTAGC	AGTCAGTCAG	CC	GGACTACHVGGGTWTCTAAT	CAAGCAGAAGACGGCATACGAGATCAACATCGTAGCAGTCAGTCAGCCGGACTACHVGGGTWTCTAAT	806rcbc1144
CAAGCAGAAGACGGCATACGAGAT	GGCAATCATCTG	AGTCAGTCAG	CC	GGACTACHVGGGTWTCTAAT	CAAGCAGAAGACGGCATACGAGATGGCAATCATCTGAGTCAGTCAGCCGGACTACHVGGGTWTCTAAT	806rcbc1145
CAAGCAGAAGACGGCATACGAGAT	TATCGCGCGATA	AGTCAGTCAG	CC	GGACTACHVGGGTWTCTAAT	CAAGCAGAAGACGGCATACGAGATTATCGCGCGATAAGTCAGTCAGCCGGACTACHVGGGTWTCTAAT	806rcbc1146
CAAGCAGAAGACGGCATACGAGAT	TACGGTCTGGAT	AGTCAGTCAG	CC	GGACTACHVGGGTWTCTAAT	CAAGCAGAAGACGGCATACGAGATTACGGTCTGGATAGTCAGTCAGCCGGACTACHVGGGTWTCTAAT	806rcbc1147
CAAGCAGAAGACGGCATACGAGAT	TCGTTCAGGACC	AGTCAGTCAG	CC	GGACTACHVGGGTWTCTAAT	CAAGCAGAAGACGGCATACGAGATTCGTTCAGGACCAGTCAGTCAGCCGGACTACHVGGGTWTCTAAT	806rcbc1148
CAAGCAGAAGACGGCATACGAGAT	TGATCCGGGTAT	AGTCAGTCAG	CC	GGACTACHVGGGTWTCTAAT	CAAGCAGAAGACGGCATACGAGATTGATCCGGGTATAGTCAGTCAGCCGGACTACHVGGGTWTCTAAT	806rcbc1149
CAAGCAGAAGACGGCATACGAGAT	CTTCTTCGCCCT	AGTCAGTCAG	CC	GGACTACHVGGGTWTCTAAT	CAAGCAGAAGACGGCATACGAGATCTTCTTCGCCCTAGTCAGTCAGCCGGACTACHVGGGTWTCTAAT	806rcbc1150
CAAGCAGAAGACGGCATACGAGAT	CAGGCATAACAT	AGTCAGTCAG	CC	GGACTACHVGGGTWTCTAAT	CAAGCAGAAGACGGCATACGAGATCAGGCATAACATAGTCAGTCAGCCGGACTACHVGGGTWTCTAAT	806rcbc1151
CAAGCAGAAGACGGCATACGAGAT	ATGTGGCGTGTT	AGTCAGTCAG	CC	GGACTACHVGGGTWTCTAAT	CAAGCAGAAGACGGCATACGAGATATGTGGCGTGTTAGTCAGTCAGCCGGACTACHVGGGTWTCTAAT	806rcbc1152
CAAGCAGAAGACGGCATACGAGAT	GTGCGGTTCACT	AGTCAGTCAG	CC	GGACTACHVGGGTWTCTAAT	CAAGCAGAAGACGGCATACGAGATGTGCGGTTCACTAGTCAGTCAGCCGGACTACHVGGGTWTCTAAT	806rcbc1153
CAAGCAGAAGACGGCATACGAGAT	CCTCACTAGCGA	AGTCAGTCAG	CC	GGACTACHVGGGTWTCTAAT	CAAGCAGAAGACGGCATACGAGATCCTCACTAGCGAAGTCAGTCAGCCGGACTACHVGGGTWTCTAAT	806rcbc1154
CAAGCAGAAGACGGCATACGAGAT	AGCTGATAGTTG	AGTCAGTCAG	CC	GGACTACHVGGGTWTCTAAT	CAAGCAGAAGACGGCATACGAGATAGCTGATAGTTGAGTCAGTCAGCCGGACTACHVGGGTWTCTAAT	806rcbc1155
CAAGCAGAAGACGGCATACGAGAT	GCTCTAGTAACG	AGTCAGTCAG	CC	GGACTACHVGGGTWTCTAAT	CAAGCAGAAGACGGCATACGAGATGCTCTAGTAACGAGTCAGTCAGCCGGACTACHVGGGTWTCTAAT	806rcbc1156
CAAGCAGAAGACGGCATACGAGAT	TGGTCCTACAAG	AGTCAGTCAG	CC	GGACTACHVGGGTWTCTAAT	CAAGCAGAAGACGGCATACGAGATTGGTCCTACAAGAGTCAGTCAGCCGGACTACHVGGGTWTCTAAT	806rcbc1157
CAAGCAGAAGACGGCATACGAGAT	CGCTATCCAGAC	AGTCAGTCAG	CC	GGACTACHVGGGTWTCTAAT	CAAGCAGAAGACGGCATACGAGATCGCTATCCAGACAGTCAGTCAGCCGGACTACHVGGGTWTCTAAT	806rcbc1158
CAAGCAGAAGACGGCATACGAGAT	GCTTACGTAGGT	AGTCAGTCAG	CC	GGACTACHVGGGTWTCTAAT	CAAGCAGAAGACGGCATACGAGATGCTTACGTAGGTAGTCAGTCAGCCGGACTACHVGGGTWTCTAAT	806rcbc1159
CAAGCAGAAGACGGCATACGAGAT	AGTTGGTTACGA	AGTCAGTCAG	CC	GGACTACHVGGGTWTCTAAT	CAAGCAGAAGACGGCATACGAGATAGTTGGTTACGAAGTCAGTCAGCCGGACTACHVGGGTWTCTAAT	806rcbc1160
CAAGCAGAAGACGGCATACGAGAT	CTCTACGAACAG	AGTCAGTCAG	CC	GGACTACHVGGGTWTCTAAT	CAAGCAGAAGACGGCATACGAGATCTCTACGAACAGAGTCAGTCAGCCGGACTACHVGGGTWTCTAAT	806rcbc1161
CAAGCAGAAGACGGCATACGAGAT	CCTGTGTTGGTG	AGTCAGTCAG	CC	GGACTACHVGGGTWTCTAAT	CAAGCAGAAGACGGCATACGAGATCCTGTGTTGGTGAGTCAGTCAGCCGGACTACHVGGGTWTCTAAT	806rcbc1162
CAAGCAGAAGACGGCATACGAGAT	GATGGGAGGACT	AGTCAGTCAG	CC	GGACTACHVGGGTWTCTAAT	CAAGCAGAAGACGGCATACGAGATGATGGGAGGACTAGTCAGTCAGCCGGACTACHVGGGTWTCTAAT	806rcbc1163
CAAGCAGAAGACGGCATACGAGAT	CAGAATCGCTCA	AGTCAGTCAG	CC	GGACTACHVGGGTWTCTAAT	CAAGCAGAAGACGGCATACGAGATCAGAATCGCTCAAGTCAGTCAGCCGGACTACHVGGGTWTCTAAT	806rcbc1164
CAAGCAGAAGACGGCATACGAGAT	TGGCACTGGTTA	AGTCAGTCAG	CC	GGACTACHVGGGTWTCTAAT	CAAGCAGAAGACGGCATACGAGATTGGCACTGGTTAAGTCAGTCAGCCGGACTACHVGGGTWTCTAAT	806rcbc1165
CAAGCAGAAGACGGCATACGAGAT	GGCAGTGTTAAT	AGTCAGTCAG	CC	GGACTACHVGGGTWTCTAAT	CAAGCAGAAGACGGCATACGAGATGGCAGTGTTAATAGTCAGTCAGCCGGACTACHVGGGTWTCTAAT	806rcbc1166
CAAGCAGAAGACGGCATACGAGAT	AACCCGTCGTCA	AGTCAGTCAG	CC	GGACTACHVGGGTWTCTAAT	CAAGCAGAAGACGGCATACGAGATAACCCGTCGTCAAGTCAGTCAGCCGGACTACHVGGGTWTCTAAT	806rcbc1167
CAAGCAGAAGACGGCATACGAGAT	AGAGGAGTCGAC	AGTCAGTCAG	CC	GGACTACHVGGGTWTCTAAT	CAAGCAGAAGACGGCATACGAGATAGAGGAGTCGACAGTCAGTCAGCCGGACTACHVGGGTWTCTAAT	806rcbc1168
CAAGCAGAAGACGGCATACGAGAT	TAAGTCGGCCTA	AGTCAGTCAG	CC	GGACTACHVGGGTWTCTAAT	CAAGCAGAAGACGGCATACGAGATTAAGTCGGCCTAAGTCAGTCAGCCGGACTACHVGGGTWTCTAAT	806rcbc1169
CAAGCAGAAGACGGCATACGAGAT	CAGGGTAGGGTA	AGTCAGTCAG	CC	GGACTACHVGGGTWTCTAAT	CAAGCAGAAGACGGCATACGAGATCAGGGTAGGGTAAGTCAGTCAGCCGGACTACHVGGGTWTCTAAT	806rcbc1170
CAAGCAGAAGACGGCATACGAGAT	CATGGGTGTTAC	AGTCAGTCAG	CC	GGACTACHVGGGTWTCTAAT	CAAGCAGAAGACGGCATACGAGATCATGGGTGTTACAGTCAGTCAGCCGGACTACHVGGGTWTCTAAT	806rcbc1171
CAAGCAGAAGACGGCATACGAGAT	GATGCCTAATGA	AGTCAGTCAG	CC	GGACTACHVGGGTWTCTAAT	CAAGCAGAAGACGGCATACGAGATGATGCCTAATGAAGTCAGTCAGCCGGACTACHVGGGTWTCTAAT	806rcbc1172
CAAGCAGAAGACGGCATACGAGAT	TTATCGGGCATG	AGTCAGTCAG	CC	GGACTACHVGGGTWTCTAAT	CAAGCAGAAGACGGCATACGAGATTTATCGGGCATGAGTCAGTCAGCCGGACTACHVGGGTWTCTAAT	806rcbc1173
CAAGCAGAAGACGGCATACGAGAT	TGGACATAAACC	AGTCAGTCAG	CC	GGACTACHVGGGTWTCTAAT	CAAGCAGAAGACGGCATACGAGATTGGACATAAACCAGTCAGTCAGCCGGACTACHVGGGTWTCTAAT	806rcbc1174
CAAGCAGAAGACGGCATACGAGAT	TGACCTCAAGAC	AGTCAGTCAG	CC	GGACTACHVGGGTWTCTAAT	CAAGCAGAAGACGGCATACGAGATTGACCTCAAGACAGTCAGTCAGCCGGACTACHVGGGTWTCTAAT	806rcbc1175
CAAGCAGAAGACGGCATACGAGAT	GCCAAATCGCTC	AGTCAGTCAG	CC	GGACTACHVGGGTWTCTAAT	CAAGCAGAAGACGGCATACGAGATGCCAAATCGCTCAGTCAGTCAGCCGGACTACHVGGGTWTCTAAT	806rcbc1176
CAAGCAGAAGACGGCATACGAGAT	TCAAAGCTCAAG	AGTCAGTCAG	CC	GGACTACHVGGGTWTCTAAT	CAAGCAGAAGACGGCATACGAGATTCAAAGCTCAAGAGTCAGTCAGCCGGACTACHVGGGTWTCTAAT	806rcbc1177
CAAGCAGAAGACGGCATACGAGAT	TACCAATCGGTG	AGTCAGTCAG	CC	GGACTACHVGGGTWTCTAAT	CAAGCAGAAGACGGCATACGAGATTACCAATCGGTGAGTCAGTCAGCCGGACTACHVGGGTWTCTAAT	806rcbc1178
CAAGCAGAAGACGGCATACGAGAT	GTACTCGAACCA	AGTCAGTCAG	CC	GGACTACHVGGGTWTCTAAT	CAAGCAGAAGACGGCATACGAGATGTACTCGAACCAAGTCAGTCAGCCGGACTACHVGGGTWTCTAAT	806rcbc1179
CAAGCAGAAGACGGCATACGAGAT	TTCCGGCGATTG	AGTCAGTCAG	CC	GGACTACHVGGGTWTCTAAT	CAAGCAGAAGACGGCATACGAGATTTCCGGCGATTGAGTCAGTCAGCCGGACTACHVGGGTWTCTAAT	806rcbc1180
CAAGCAGAAGACGGCATACGAGAT	GACATGCGGAGA	AGTCAGTCAG	CC	GGACTACHVGGGTWTCTAAT	CAAGCAGAAGACGGCATACGAGATGACATGCGGAGAAGTCAGTCAGCCGGACTACHVGGGTWTCTAAT	806rcbc1181
CAAGCAGAAGACGGCATACGAGAT	CGCACCCATACA	AGTCAGTCAG	CC	GGACTACHVGGGTWTCTAAT	CAAGCAGAAGACGGCATACGAGATCGCACCCATACAAGTCAGTCAGCCGGACTACHVGGGTWTCTAAT	806rcbc1182
CAAGCAGAAGACGGCATACGAGAT	ACATTGAAGCGT	AGTCAGTCAG	CC	GGACTACHVGGGTWTCTAAT	CAAGCAGAAGACGGCATACGAGATACATTGAAGCGTAGTCAGTCAGCCGGACTACHVGGGTWTCTAAT	806rcbc1183
CAAGCAGAAGACGGCATACGAGAT	GACGACATTTAG	AGTCAGTCAG	CC	GGACTACHVGGGTWTCTAAT	CAAGCAGAAGACGGCATACGAGATGACGACATTTAGAGTCAGTCAGCCGGACTACHVGGGTWTCTAAT	806rcbc1184
CAAGCAGAAGACGGCATACGAGAT	CCAACTACTCGG	AGTCAGTCAG	CC	GGACTACHVGGGTWTCTAAT	CAAGCAGAAGACGGCATACGAGATCCAACTACTCGGAGTCAGTCAGCCGGACTACHVGGGTWTCTAAT	806rcbc1185
CAAGCAGAAGACGGCATACGAGAT	CCGTTATCAGCG	AGTCAGTCAG	CC	GGACTACHVGGGTWTCTAAT	CAAGCAGAAGACGGCATACGAGATCCGTTATCAGCGAGTCAGTCAGCCGGACTACHVGGGTWTCTAAT	806rcbc1186
CAAGCAGAAGACGGCATACGAGAT	TATGGCCAAACC	AGTCAGTCAG	CC	GGACTACHVGGGTWTCTAAT	CAAGCAGAAGACGGCATACGAGATTATGGCCAAACCAGTCAGTCAGCCGGACTACHVGGGTWTCTAAT	806rcbc1187
CAAGCAGAAGACGGCATACGAGAT	TGCCTAAGATCG	AGTCAGTCAG	CC	GGACTACHVGGGTWTCTAAT	CAAGCAGAAGACGGCATACGAGATTGCCTAAGATCGAGTCAGTCAGCCGGACTACHVGGGTWTCTAAT	806rcbc1188
CAAGCAGAAGACGGCATACGAGAT	TTAACTGGAAGC	AGTCAGTCAG	CC	GGACTACHVGGGTWTCTAAT	CAAGCAGAAGACGGCATACGAGATTTAACTGGAAGCAGTCAGTCAGCCGGACTACHVGGGTWTCTAAT	806rcbc1189
CAAGCAGAAGACGGCATACGAGAT	ATTCGAGCTGTG	AGTCAGTCAG	CC	GGACTACHVGGGTWTCTAAT	CAAGCAGAAGACGGCATACGAGATATTCGAGCTGTGAGTCAGTCAGCCGGACTACHVGGGTWTCTAAT	806rcbc1190
CAAGCAGAAGACGGCATACGAGAT	GGTCTGTTGAGT	AGTCAGTCAG	CC	GGACTACHVGGGTWTCTAAT	CAAGCAGAAGACGGCATACGAGATGGTCTGTTGAGTAGTCAGTCAGCCGGACTACHVGGGTWTCTAAT	806rcbc1191
CAAGCAGAAGACGGCATACGAGAT	CTCGTCGACTGA	AGTCAGTCAG	CC	GGACTACHVGGGTWTCTAAT	CAAGCAGAAGACGGCATACGAGATCTCGTCGACTGAAGTCAGTCAGCCGGACTACHVGGGTWTCTAAT	806rcbc1192
CAAGCAGAAGACGGCATACGAGAT	TCTTTCATACCG	AGTCAGTCAG	CC	GGACTACHVGGGTWTCTAAT	CAAGCAGAAGACGGCATACGAGATTCTTTCATACCGAGTCAGTCAGCCGGACTACHVGGGTWTCTAAT	806rcbc1193
CAAGCAGAAGACGGCATACGAGAT	CATTCCCGAAAG	AGTCAGTCAG	CC	GGACTACHVGGGTWTCTAAT	CAAGCAGAAGACGGCATACGAGATCATTCCCGAAAGAGTCAGTCAGCCGGACTACHVGGGTWTCTAAT	806rcbc1194
CAAGCAGAAGACGGCATACGAGAT	TTGTCAGCTGGA	AGTCAGTCAG	CC	GGACTACHVGGGTWTCTAAT	CAAGCAGAAGACGGCATACGAGATTTGTCAGCTGGAAGTCAGTCAGCCGGACTACHVGGGTWTCTAAT	806rcbc1195
CAAGCAGAAGACGGCATACGAGAT	ATCTGCGCACCA	AGTCAGTCAG	CC	GGACTACHVGGGTWTCTAAT	CAAGCAGAAGACGGCATACGAGATATCTGCGCACCAAGTCAGTCAGCCGGACTACHVGGGTWTCTAAT	806rcbc1196
CAAGCAGAAGACGGCATACGAGAT	CCACGTACGTAA	AGTCAGTCAG	CC	GGACTACHVGGGTWTCTAAT	CAAGCAGAAGACGGCATACGAGATCCACGTACGTAAAGTCAGTCAGCCGGACTACHVGGGTWTCTAAT	806rcbc1197
CAAGCAGAAGACGGCATACGAGAT	ACGATATGGTCA	AGTCAGTCAG	CC	GGACTACHVGGGTWTCTAAT	CAAGCAGAAGACGGCATACGAGATACGATATGGTCAAGTCAGTCAGCCGGACTACHVGGGTWTCTAAT	806rcbc1198
CAAGCAGAAGACGGCATACGAGAT	GAGACAGTGGAA	AGTCAGTCAG	CC	GGACTACHVGGGTWTCTAAT	CAAGCAGAAGACGGCATACGAGATGAGACAGTGGAAAGTCAGTCAGCCGGACTACHVGGGTWTCTAAT	806rcbc1199
CAAGCAGAAGACGGCATACGAGAT	TCGTAGTAATGG	AGTCAGTCAG	CC	GGACTACHVGGGTWTCTAAT	CAAGCAGAAGACGGCATACGAGATTCGTAGTAATGGAGTCAGTCAGCCGGACTACHVGGGTWTCTAAT	806rcbc1200
CAAGCAGAAGACGGCATACGAGAT	AGGCTGTACTCC	AGTCAGTCAG	CC	GGACTACHVGGGTWTCTAAT	CAAGCAGAAGACGGCATACGAGATAGGCTGTACTCCAGTCAGTCAGCCGGACTACHVGGGTWTCTAAT	806rcbc1201
CAAGCAGAAGACGGCATACGAGAT	CGGAAGAGAACA	AGTCAGTCAG	CC	GGACTACHVGGGTWTCTAAT	CAAGCAGAAGACGGCATACGAGATCGGAAGAGAACAAGTCAGTCAGCCGGACTACHVGGGTWTCTAAT	806rcbc1202
CAAGCAGAAGACGGCATACGAGAT	CTGCGGATATAC	AGTCAGTCAG	CC	GGACTACHVGGGTWTCTAAT	CAAGCAGAAGACGGCATACGAGATCTGCGGATATACAGTCAGTCAGCCGGACTACHVGGGTWTCTAAT	806rcbc1203
CAAGCAGAAGACGGCATACGAGAT	CTAGCGTGCGTT	AGTCAGTCAG	CC	GGACTACHVGGGTWTCTAAT	CAAGCAGAAGACGGCATACGAGATCTAGCGTGCGTTAGTCAGTCAGCCGGACTACHVGGGTWTCTAAT	806rcbc1204
CAAGCAGAAGACGGCATACGAGAT	ACCATGTAGAAC	AGTCAGTCAG	CC	GGACTACHVGGGTWTCTAAT	CAAGCAGAAGACGGCATACGAGATACCATGTAGAACAGTCAGTCAGCCGGACTACHVGGGTWTCTAAT	806rcbc1205
CAAGCAGAAGACGGCATACGAGAT	TAGCTCACAGCA	AGTCAGTCAG	CC	GGACTACHVGGGTWTCTAAT	CAAGCAGAAGACGGCATACGAGATTAGCTCACAGCAAGTCAGTCAGCCGGACTACHVGGGTWTCTAAT	806rcbc1206
CAAGCAGAAGACGGCATACGAGAT	GTCTTGGGTCGT	AGTCAGTCAG	CC	GGACTACHVGGGTWTCTAAT	CAAGCAGAAGACGGCATACGAGATGTCTTGGGTCGTAGTCAGTCAGCCGGACTACHVGGGTWTCTAAT	806rcbc1207
CAAGCAGAAGACGGCATACGAGAT	CTGTATGGAGCT	AGTCAGTCAG	CC	GGACTACHVGGGTWTCTAAT	CAAGCAGAAGACGGCATACGAGATCTGTATGGAGCTAGTCAGTCAGCCGGACTACHVGGGTWTCTAAT	806rcbc1208
CAAGCAGAAGACGGCATACGAGAT	ATGCAACTCGAA	AGTCAGTCAG	CC	GGACTACHVGGGTWTCTAAT	CAAGCAGAAGACGGCATACGAGATATGCAACTCGAAAGTCAGTCAGCCGGACTACHVGGGTWTCTAAT	806rcbc1209
CAAGCAGAAGACGGCATACGAGAT	CTAACTGACGCA	AGTCAGTCAG	CC	GGACTACHVGGGTWTCTAAT	CAAGCAGAAGACGGCATACGAGATCTAACTGACGCAAGTCAGTCAGCCGGACTACHVGGGTWTCTAAT	806rcbc1210
CAAGCAGAAGACGGCATACGAGAT	AACGTCCTGTGC	AGTCAGTCAG	CC	GGACTACHVGGGTWTCTAAT	CAAGCAGAAGACGGCATACGAGATAACGTCCTGTGCAGTCAGTCAGCCGGACTACHVGGGTWTCTAAT	806rcbc1211
CAAGCAGAAGACGGCATACGAGAT	AGACGACGTGGA	AGTCAGTCAG	CC	GGACTACHVGGGTWTCTAAT	CAAGCAGAAGACGGCATACGAGATAGACGACGTGGAAGTCAGTCAGCCGGACTACHVGGGTWTCTAAT	806rcbc1212
CAAGCAGAAGACGGCATACGAGAT	AAGGTTCCGATA	AGTCAGTCAG	CC	GGACTACHVGGGTWTCTAAT	CAAGCAGAAGACGGCATACGAGATAAGGTTCCGATAAGTCAGTCAGCCGGACTACHVGGGTWTCTAAT	806rcbc1213
CAAGCAGAAGACGGCATACGAGAT	AGTTTCTGGTGG	AGTCAGTCAG	CC	GGACTACHVGGGTWTCTAAT	CAAGCAGAAGACGGCATACGAGATAGTTTCTGGTGGAGTCAGTCAGCCGGACTACHVGGGTWTCTAAT	806rcbc1214
CAAGCAGAAGACGGCATACGAGAT	TTCCTCCTGCTA	AGTCAGTCAG	CC	GGACTACHVGGGTWTCTAAT	CAAGCAGAAGACGGCATACGAGATTTCCTCCTGCTAAGTCAGTCAGCCGGACTACHVGGGTWTCTAAT	806rcbc1215
CAAGCAGAAGACGGCATACGAGAT	CATCTCAGTCGG	AGTCAGTCAG	CC	GGACTACHVGGGTWTCTAAT	CAAGCAGAAGACGGCATACGAGATCATCTCAGTCGGAGTCAGTCAGCCGGACTACHVGGGTWTCTAAT	806rcbc1216
CAAGCAGAAGACGGCATACGAGAT	ATATGCGAGACT	AGTCAGTCAG	CC	GGACTACHVGGGTWTCTAAT	CAAGCAGAAGACGGCATACGAGATATATGCGAGACTAGTCAGTCAGCCGGACTACHVGGGTWTCTAAT	806rcbc1217
CAAGCAGAAGACGGCATACGAGAT	GACCACTGCTGT	AGTCAGTCAG	CC	GGACTACHVGGGTWTCTAAT	CAAGCAGAAGACGGCATACGAGATGACCACTGCTGTAGTCAGTCAGCCGGACTACHVGGGTWTCTAAT	806rcbc1218
CAAGCAGAAGACGGCATACGAGAT	ATAGACACTCCG	AGTCAGTCAG	CC	GGACTACHVGGGTWTCTAAT	CAAGCAGAAGACGGCATACGAGATATAGACACTCCGAGTCAGTCAGCCGGACTACHVGGGTWTCTAAT	806rcbc1219
CAAGCAGAAGACGGCATACGAGAT	GAATCGCCGATT	AGTCAGTCAG	CC	GGACTACHVGGGTWTCTAAT	CAAGCAGAAGACGGCATACGAGATGAATCGCCGATTAGTCAGTCAGCCGGACTACHVGGGTWTCTAAT	806rcbc1220
CAAGCAGAAGACGGCATACGAGAT	TAGAAGGCTCCT	AGTCAGTCAG	CC	GGACTACHVGGGTWTCTAAT	CAAGCAGAAGACGGCATACGAGATTAGAAGGCTCCTAGTCAGTCAGCCGGACTACHVGGGTWTCTAAT	806rcbc1221
CAAGCAGAAGACGGCATACGAGAT	CGACTAACTAGA	AGTCAGTCAG	CC	GGACTACHVGGGTWTCTAAT	CAAGCAGAAGACGGCATACGAGATCGACTAACTAGAAGTCAGTCAGCCGGACTACHVGGGTWTCTAAT	806rcbc1222
CAAGCAGAAGACGGCATACGAGAT	TACAACCGAGTA	AGTCAGTCAG	CC	GGACTACHVGGGTWTCTAAT	CAAGCAGAAGACGGCATACGAGATTACAACCGAGTAAGTCAGTCAGCCGGACTACHVGGGTWTCTAAT	806rcbc1223
CAAGCAGAAGACGGCATACGAGAT	CTCATGGTAGCA	AGTCAGTCAG	CC	GGACTACHVGGGTWTCTAAT	CAAGCAGAAGACGGCATACGAGATCTCATGGTAGCAAGTCAGTCAGCCGGACTACHVGGGTWTCTAAT	806rcbc1224
CAAGCAGAAGACGGCATACGAGAT	AACGACACGCTT	AGTCAGTCAG	CC	GGACTACHVGGGTWTCTAAT	CAAGCAGAAGACGGCATACGAGATAACGACACGCTTAGTCAGTCAGCCGGACTACHVGGGTWTCTAAT	806rcbc1225
CAAGCAGAAGACGGCATACGAGAT	CCTGGCTGAATA	AGTCAGTCAG	CC	GGACTACHVGGGTWTCTAAT	CAAGCAGAAGACGGCATACGAGATCCTGGCTGAATAAGTCAGTCAGCCGGACTACHVGGGTWTCTAAT	806rcbc1226
CAAGCAGAAGACGGCATACGAGAT	TTCGGATGTGAA	AGTCAGTCAG	CC	GGACTACHVGGGTWTCTAAT	CAAGCAGAAGACGGCATACGAGATTTCGGATGTGAAAGTCAGTCAGCCGGACTACHVGGGTWTCTAAT	806rcbc1227
CAAGCAGAAGACGGCATACGAGAT	CTAGGTCCGACT	AGTCAGTCAG	CC	GGACTACHVGGGTWTCTAAT	CAAGCAGAAGACGGCATACGAGATCTAGGTCCGACTAGTCAGTCAGCCGGACTACHVGGGTWTCTAAT	806rcbc1228
CAAGCAGAAGACGGCATACGAGAT	AGATCCCGTACC	AGTCAGTCAG	CC	GGACTACHVGGGTWTCTAAT	CAAGCAGAAGACGGCATACGAGATAGATCCCGTACCAGTCAGTCAGCCGGACTACHVGGGTWTCTAAT	806rcbc1229
CAAGCAGAAGACGGCATACGAGAT	TCTGGTGCATCG	AGTCAGTCAG	CC	GGACTACHVGGGTWTCTAAT	CAAGCAGAAGACGGCATACGAGATTCTGGTGCATCGAGTCAGTCAGCCGGACTACHVGGGTWTCTAAT	806rcbc1230
CAAGCAGAAGACGGCATACGAGAT	CAGCTGGTTCAA	AGTCAGTCAG	CC	GGACTACHVGGGTWTCTAAT	CAAGCAGAAGACGGCATACGAGATCAGCTGGTTCAAAGTCAGTCAGCCGGACTACHVGGGTWTCTAAT	806rcbc1231
CAAGCAGAAGACGGCATACGAGAT	GCTGGATTGTCA	AGTCAGTCAG	CC	GGACTACHVGGGTWTCTAAT	CAAGCAGAAGACGGCATACGAGATGCTGGATTGTCAAGTCAGTCAGCCGGACTACHVGGGTWTCTAAT	806rcbc1232
CAAGCAGAAGACGGCATACGAGAT	TCTTGTTTCTGG	AGTCAGTCAG	CC	GGACTACHVGGGTWTCTAAT	CAAGCAGAAGACGGCATACGAGATTCTTGTTTCTGGAGTCAGTCAGCCGGACTACHVGGGTWTCTAAT	806rcbc1233
CAAGCAGAAGACGGCATACGAGAT	TTGAACAAGCCA	AGTCAGTCAG	CC	GGACTACHVGGGTWTCTAAT	CAAGCAGAAGACGGCATACGAGATTTGAACAAGCCAAGTCAGTCAGCCGGACTACHVGGGTWTCTAAT	806rcbc1234
CAAGCAGAAGACGGCATACGAGAT	CCAGGTTAATGC	AGTCAGTCAG	CC	GGACTACHVGGGTWTCTAAT	CAAGCAGAAGACGGCATACGAGATCCAGGTTAATGCAGTCAGTCAGCCGGACTACHVGGGTWTCTAAT	806rcbc1235
CAAGCAGAAGACGGCATACGAGAT	ATTCGTACCTCT	AGTCAGTCAG	CC	GGACTACHVGGGTWTCTAAT	CAAGCAGAAGACGGCATACGAGATATTCGTACCTCTAGTCAGTCAGCCGGACTACHVGGGTWTCTAAT	806rcbc1236
CAAGCAGAAGACGGCATACGAGAT	TAGCGTTCCAGA	AGTCAGTCAG	CC	GGACTACHVGGGTWTCTAAT	CAAGCAGAAGACGGCATACGAGATTAGCGTTCCAGAAGTCAGTCAGCCGGACTACHVGGGTWTCTAAT	806rcbc1237
CAAGCAGAAGACGGCATACGAGAT	CCAGAAGTGTTC	AGTCAGTCAG	CC	GGACTACHVGGGTWTCTAAT	CAAGCAGAAGACGGCATACGAGATCCAGAAGTGTTCAGTCAGTCAGCCGGACTACHVGGGTWTCTAAT	806rcbc1238
CAAGCAGAAGACGGCATACGAGAT	ACGATCATCTGG	AGTCAGTCAG	CC	GGACTACHVGGGTWTCTAAT	CAAGCAGAAGACGGCATACGAGATACGATCATCTGGAGTCAGTCAGCCGGACTACHVGGGTWTCTAAT	806rcbc1239
CAAGCAGAAGACGGCATACGAGAT	ACTGTACATGAG	AGTCAGTCAG	CC	GGACTACHVGGGTWTCTAAT	CAAGCAGAAGACGGCATACGAGATACTGTACATGAGAGTCAGTCAGCCGGACTACHVGGGTWTCTAAT	806rcbc1240
CAAGCAGAAGACGGCATACGAGAT	TGCCCGGACTTA	AGTCAGTCAG	CC	GGACTACHVGGGTWTCTAAT	CAAGCAGAAGACGGCATACGAGATTGCCCGGACTTAAGTCAGTCAGCCGGACTACHVGGGTWTCTAAT	806rcbc1241
CAAGCAGAAGACGGCATACGAGAT	ATCCCGTACGTG	AGTCAGTCAG	CC	GGACTACHVGGGTWTCTAAT	CAAGCAGAAGACGGCATACGAGATATCCCGTACGTGAGTCAGTCAGCCGGACTACHVGGGTWTCTAAT	806rcbc1242
CAAGCAGAAGACGGCATACGAGAT	CTTGTTGTTCTG	AGTCAGTCAG	CC	GGACTACHVGGGTWTCTAAT	CAAGCAGAAGACGGCATACGAGATCTTGTTGTTCTGAGTCAGTCAGCCGGACTACHVGGGTWTCTAAT	806rcbc1243
CAAGCAGAAGACGGCATACGAGAT	TGACAGAATCCA	AGTCAGTCAG	CC	GGACTACHVGGGTWTCTAAT	CAAGCAGAAGACGGCATACGAGATTGACAGAATCCAAGTCAGTCAGCCGGACTACHVGGGTWTCTAAT	806rcbc1244
CAAGCAGAAGACGGCATACGAGAT	CACTGTATGAAG	AGTCAGTCAG	CC	GGACTACHVGGGTWTCTAAT	CAAGCAGAAGACGGCATACGAGATCACTGTATGAAGAGTCAGTCAGCCGGACTACHVGGGTWTCTAAT	806rcbc1245
CAAGCAGAAGACGGCATACGAGAT	TGGATGCGCATT	AGTCAGTCAG	CC	GGACTACHVGGGTWTCTAAT	CAAGCAGAAGACGGCATACGAGATTGGATGCGCATTAGTCAGTCAGCCGGACTACHVGGGTWTCTAAT	806rcbc1246
CAAGCAGAAGACGGCATACGAGAT	GCCCATATCAGA	AGTCAGTCAG	CC	GGACTACHVGGGTWTCTAAT	CAAGCAGAAGACGGCATACGAGATGCCCATATCAGAAGTCAGTCAGCCGGACTACHVGGGTWTCTAAT	806rcbc1247
CAAGCAGAAGACGGCATACGAGAT	CGTGTGTGCTCA	AGTCAGTCAG	CC	GGACTACHVGGGTWTCTAAT	CAAGCAGAAGACGGCATACGAGATCGTGTGTGCTCAAGTCAGTCAGCCGGACTACHVGGGTWTCTAAT	806rcbc1248
CAAGCAGAAGACGGCATACGAGAT	ATCCATGAGCGT	AGTCAGTCAG	CC	GGACTACHVGGGTWTCTAAT	CAAGCAGAAGACGGCATACGAGATATCCATGAGCGTAGTCAGTCAGCCGGACTACHVGGGTWTCTAAT	806rcbc1249
CAAGCAGAAGACGGCATACGAGAT	TAGACTTCAGAG	AGTCAGTCAG	CC	GGACTACHVGGGTWTCTAAT	CAAGCAGAAGACGGCATACGAGATTAGACTTCAGAGAGTCAGTCAGCCGGACTACHVGGGTWTCTAAT	806rcbc1250
CAAGCAGAAGACGGCATACGAGAT	TGATTCCCGGTG	AGTCAGTCAG	CC	GGACTACHVGGGTWTCTAAT	CAAGCAGAAGACGGCATACGAGATTGATTCCCGGTGAGTCAGTCAGCCGGACTACHVGGGTWTCTAAT	806rcbc1251
CAAGCAGAAGACGGCATACGAGAT	AGTTCCACGGCT	AGTCAGTCAG	CC	GGACTACHVGGGTWTCTAAT	CAAGCAGAAGACGGCATACGAGATAGTTCCACGGCTAGTCAGTCAGCCGGACTACHVGGGTWTCTAAT	806rcbc1252
CAAGCAGAAGACGGCATACGAGAT	GGAAGCTTAACT	AGTCAGTCAG	CC	GGACTACHVGGGTWTCTAAT	CAAGCAGAAGACGGCATACGAGATGGAAGCTTAACTAGTCAGTCAGCCGGACTACHVGGGTWTCTAAT	806rcbc1253
CAAGCAGAAGACGGCATACGAGAT	GGAGACGTTCTT	AGTCAGTCAG	CC	GGACTACHVGGGTWTCTAAT	CAAGCAGAAGACGGCATACGAGATGGAGACGTTCTTAGTCAGTCAGCCGGACTACHVGGGTWTCTAAT	806rcbc1254
CAAGCAGAAGACGGCATACGAGAT	ATTGCGCTACCG	AGTCAGTCAG	CC	GGACTACHVGGGTWTCTAAT	CAAGCAGAAGACGGCATACGAGATATTGCGCTACCGAGTCAGTCAGCCGGACTACHVGGGTWTCTAAT	806rcbc1255
CAAGCAGAAGACGGCATACGAGAT	CCGACCAGCTTA	AGTCAGTCAG	CC	GGACTACHVGGGTWTCTAAT	CAAGCAGAAGACGGCATACGAGATCCGACCAGCTTAAGTCAGTCAGCCGGACTACHVGGGTWTCTAAT	806rcbc1256
CAAGCAGAAGACGGCATACGAGAT	CAATCCACCGAA	AGTCAGTCAG	CC	GGACTACHVGGGTWTCTAAT	CAAGCAGAAGACGGCATACGAGATCAATCCACCGAAAGTCAGTCAGCCGGACTACHVGGGTWTCTAAT	806rcbc1257
CAAGCAGAAGACGGCATACGAGAT	TACGCGTACAGT	AGTCAGTCAG	CC	GGACTACHVGGGTWTCTAAT	CAAGCAGAAGACGGCATACGAGATTACGCGTACAGTAGTCAGTCAGCCGGACTACHVGGGTWTCTAAT	806rcbc1258
CAAGCAGAAGACGGCATACGAGAT	CCGTCAAGATGT	AGTCAGTCAG	CC	GGACTACHVGGGTWTCTAAT	CAAGCAGAAGACGGCATACGAGATCCGTCAAGATGTAGTCAGTCAGCCGGACTACHVGGGTWTCTAAT	806rcbc1259
CAAGCAGAAGACGGCATACGAGAT	TACACGCTGATG	AGTCAGTCAG	CC	GGACTACHVGGGTWTCTAAT	CAAGCAGAAGACGGCATACGAGATTACACGCTGATGAGTCAGTCAGCCGGACTACHVGGGTWTCTAAT	806rcbc1260
CAAGCAGAAGACGGCATACGAGAT	CGTTTCAAGGAC	AGTCAGTCAG	CC	GGACTACHVGGGTWTCTAAT	CAAGCAGAAGACGGCATACGAGATCGTTTCAAGGACAGTCAGTCAGCCGGACTACHVGGGTWTCTAAT	806rcbc1261
CAAGCAGAAGACGGCATACGAGAT	GCAGAACTTAGT	AGTCAGTCAG	CC	GGACTACHVGGGTWTCTAAT	CAAGCAGAAGACGGCATACGAGATGCAGAACTTAGTAGTCAGTCAGCCGGACTACHVGGGTWTCTAAT	806rcbc1262
CAAGCAGAAGACGGCATACGAGAT	ACCCGTTGATGA	AGTCAGTCAG	CC	GGACTACHVGGGTWTCTAAT	CAAGCAGAAGACGGCATACGAGATACCCGTTGATGAAGTCAGTCAGCCGGACTACHVGGGTWTCTAAT	806rcbc1263
CAAGCAGAAGACGGCATACGAGAT	GACGTAGAACGG	AGTCAGTCAG	CC	GGACTACHVGGGTWTCTAAT	CAAGCAGAAGACGGCATACGAGATGACGTAGAACGGAGTCAGTCAGCCGGACTACHVGGGTWTCTAAT	806rcbc1264
CAAGCAGAAGACGGCATACGAGAT	CGGTACCTACCA	AGTCAGTCAG	CC	GGACTACHVGGGTWTCTAAT	CAAGCAGAAGACGGCATACGAGATCGGTACCTACCAAGTCAGTCAGCCGGACTACHVGGGTWTCTAAT	806rcbc1265
CAAGCAGAAGACGGCATACGAGAT	GCGTTTGCTAGC	AGTCAGTCAG	CC	GGACTACHVGGGTWTCTAAT	CAAGCAGAAGACGGCATACGAGATGCGTTTGCTAGCAGTCAGTCAGCCGGACTACHVGGGTWTCTAAT	806rcbc1266
CAAGCAGAAGACGGCATACGAGAT	AGAAACAGCTCT	AGTCAGTCAG	CC	GGACTACHVGGGTWTCTAAT	CAAGCAGAAGACGGCATACGAGATAGAAACAGCTCTAGTCAGTCAGCCGGACTACHVGGGTWTCTAAT	806rcbc1267
CAAGCAGAAGACGGCATACGAGAT	CTCAGACTCAGA	AGTCAGTCAG	CC	GGACTACHVGGGTWTCTAAT	CAAGCAGAAGACGGCATACGAGATCTCAGACTCAGAAGTCAGTCAGCCGGACTACHVGGGTWTCTAAT	806rcbc1268
CAAGCAGAAGACGGCATACGAGAT	CCGAGTACAATC	AGTCAGTCAG	CC	GGACTACHVGGGTWTCTAAT	CAAGCAGAAGACGGCATACGAGATCCGAGTACAATCAGTCAGTCAGCCGGACTACHVGGGTWTCTAAT	806rcbc1269
CAAGCAGAAGACGGCATACGAGAT	GATATGAACTGC	AGTCAGTCAG	CC	GGACTACHVGGGTWTCTAAT	CAAGCAGAAGACGGCATACGAGATGATATGAACTGCAGTCAGTCAGCCGGACTACHVGGGTWTCTAAT	806rcbc1270
CAAGCAGAAGACGGCATACGAGAT	GCAGTCTAAGAT	AGTCAGTCAG	CC	GGACTACHVGGGTWTCTAAT	CAAGCAGAAGACGGCATACGAGATGCAGTCTAAGATAGTCAGTCAGCCGGACTACHVGGGTWTCTAAT	806rcbc1271
CAAGCAGAAGACGGCATACGAGAT	CGGCGCATTATA	AGTCAGTCAG	CC	GGACTACHVGGGTWTCTAAT	CAAGCAGAAGACGGCATACGAGATCGGCGCATTATAAGTCAGTCAGCCGGACTACHVGGGTWTCTAAT	806rcbc1272
CAAGCAGAAGACGGCATACGAGAT	GGTGCTAATCAC	AGTCAGTCAG	CC	GGACTACHVGGGTWTCTAAT	CAAGCAGAAGACGGCATACGAGATGGTGCTAATCACAGTCAGTCAGCCGGACTACHVGGGTWTCTAAT	806rcbc1273
CAAGCAGAAGACGGCATACGAGAT	CGTTTGGAATGA	AGTCAGTCAG	CC	GGACTACHVGGGTWTCTAAT	CAAGCAGAAGACGGCATACGAGATCGTTTGGAATGAAGTCAGTCAGCCGGACTACHVGGGTWTCTAAT	806rcbc1274
CAAGCAGAAGACGGCATACGAGAT	GGTTAGAGCGGA	AGTCAGTCAG	CC	GGACTACHVGGGTWTCTAAT	CAAGCAGAAGACGGCATACGAGATGGTTAGAGCGGAAGTCAGTCAGCCGGACTACHVGGGTWTCTAAT	806rcbc1275
CAAGCAGAAGACGGCATACGAGAT	GTAGTAGACCAT	AGTCAGTCAG	CC	GGACTACHVGGGTWTCTAAT	CAAGCAGAAGACGGCATACGAGATGTAGTAGACCATAGTCAGTCAGCCGGACTACHVGGGTWTCTAAT	806rcbc1276
CAAGCAGAAGACGGCATACGAGAT	ATCAAGATACGC	AGTCAGTCAG	CC	GGACTACHVGGGTWTCTAAT	CAAGCAGAAGACGGCATACGAGATATCAAGATACGCAGTCAGTCAGCCGGACTACHVGGGTWTCTAAT	806rcbc1277
CAAGCAGAAGACGGCATACGAGAT	TCTATCTGGCTT	AGTCAGTCAG	CC	GGACTACHVGGGTWTCTAAT	CAAGCAGAAGACGGCATACGAGATTCTATCTGGCTTAGTCAGTCAGCCGGACTACHVGGGTWTCTAAT	806rcbc1278
CAAGCAGAAGACGGCATACGAGAT	GGAAACAAACGG	AGTCAGTCAG	CC	GGACTACHVGGGTWTCTAAT	CAAGCAGAAGACGGCATACGAGATGGAAACAAACGGAGTCAGTCAGCCGGACTACHVGGGTWTCTAAT	806rcbc1279
CAAGCAGAAGACGGCATACGAGAT	GATTGGCATAGT	AGTCAGTCAG	CC	GGACTACHVGGGTWTCTAAT	CAAGCAGAAGACGGCATACGAGATGATTGGCATAGTAGTCAGTCAGCCGGACTACHVGGGTWTCTAAT	806rcbc1280
CAAGCAGAAGACGGCATACGAGAT	GAGTTGTACGAT	AGTCAGTCAG	CC	GGACTACHVGGGTWTCTAAT	CAAGCAGAAGACGGCATACGAGATGAGTTGTACGATAGTCAGTCAGCCGGACTACHVGGGTWTCTAAT	806rcbc1281
CAAGCAGAAGACGGCATACGAGAT	CTCGAAATGCAA	AGTCAGTCAG	CC	GGACTACHVGGGTWTCTAAT	CAAGCAGAAGACGGCATACGAGATCTCGAAATGCAAAGTCAGTCAGCCGGACTACHVGGGTWTCTAAT	806rcbc1282
CAAGCAGAAGACGGCATACGAGAT	AGAAGAAAGGCA	AGTCAGTCAG	CC	GGACTACHVGGGTWTCTAAT	CAAGCAGAAGACGGCATACGAGATAGAAGAAAGGCAAGTCAGTCAGCCGGACTACHVGGGTWTCTAAT	806rcbc1283
CAAGCAGAAGACGGCATACGAGAT	CCACTCTCTCTA	AGTCAGTCAG	CC	GGACTACHVGGGTWTCTAAT	CAAGCAGAAGACGGCATACGAGATCCACTCTCTCTAAGTCAGTCAGCCGGACTACHVGGGTWTCTAAT	806rcbc1284
CAAGCAGAAGACGGCATACGAGAT	CCTCCTAATTCA	AGTCAGTCAG	CC	GGACTACHVGGGTWTCTAAT	CAAGCAGAAGACGGCATACGAGATCCTCCTAATTCAAGTCAGTCAGCCGGACTACHVGGGTWTCTAAT	806rcbc1285
CAAGCAGAAGACGGCATACGAGAT	TTCATGGCCAGC	AGTCAGTCAG	CC	GGACTACHVGGGTWTCTAAT	CAAGCAGAAGACGGCATACGAGATTTCATGGCCAGCAGTCAGTCAGCCGGACTACHVGGGTWTCTAAT	806rcbc1286
CAAGCAGAAGACGGCATACGAGAT	ATTGGACACGCT	AGTCAGTCAG	CC	GGACTACHVGGGTWTCTAAT	CAAGCAGAAGACGGCATACGAGATATTGGACACGCTAGTCAGTCAGCCGGACTACHVGGGTWTCTAAT	806rcbc1287
CAAGCAGAAGACGGCATACGAGAT	AATTCACCTCCT	AGTCAGTCAG	CC	GGACTACHVGGGTWTCTAAT	CAAGCAGAAGACGGCATACGAGATAATTCACCTCCTAGTCAGTCAGCCGGACTACHVGGGTWTCTAAT	806rcbc1288
CAAGCAGAAGACGGCATACGAGAT	ATGAAGCACTGT	AGTCAGTCAG	CC	GGACTACHVGGGTWTCTAAT	CAAGCAGAAGACGGCATACGAGATATGAAGCACTGTAGTCAGTCAGCCGGACTACHVGGGTWTCTAAT	806rcbc1289
CAAGCAGAAGACGGCATACGAGAT	TTGATGTGAGGT	AGTCAGTCAG	CC	GGACTACHVGGGTWTCTAAT	CAAGCAGAAGACGGCATACGAGATTTGATGTGAGGTAGTCAGTCAGCCGGACTACHVGGGTWTCTAAT	806rcbc1290
CAAGCAGAAGACGGCATACGAGAT	TCTTGCGGAGTC	AGTCAGTCAG	CC	GGACTACHVGGGTWTCTAAT	CAAGCAGAAGACGGCATACGAGATTCTTGCGGAGTCAGTCAGTCAGCCGGACTACHVGGGTWTCTAAT	806rcbc1291
CAAGCAGAAGACGGCATACGAGAT	TTAGTCGTGACG	AGTCAGTCAG	CC	GGACTACHVGGGTWTCTAAT	CAAGCAGAAGACGGCATACGAGATTTAGTCGTGACGAGTCAGTCAGCCGGACTACHVGGGTWTCTAAT	806rcbc1292
CAAGCAGAAGACGGCATACGAGAT	TGCCAGACCACT	AGTCAGTCAG	CC	GGACTACHVGGGTWTCTAAT	CAAGCAGAAGACGGCATACGAGATTGCCAGACCACTAGTCAGTCAGCCGGACTACHVGGGTWTCTAAT	806rcbc1293
CAAGCAGAAGACGGCATACGAGAT	AGGCTCCATGTA	AGTCAGTCAG	CC	GGACTACHVGGGTWTCTAAT	CAAGCAGAAGACGGCATACGAGATAGGCTCCATGTAAGTCAGTCAGCCGGACTACHVGGGTWTCTAAT	806rcbc1294
CAAGCAGAAGACGGCATACGAGAT	ACTACTGAGGAT	AGTCAGTCAG	CC	GGACTACHVGGGTWTCTAAT	CAAGCAGAAGACGGCATACGAGATACTACTGAGGATAGTCAGTCAGCCGGACTACHVGGGTWTCTAAT	806rcbc1295
CAAGCAGAAGACGGCATACGAGAT	TATCTGGAAGTG	AGTCAGTCAG	CC	GGACTACHVGGGTWTCTAAT	CAAGCAGAAGACGGCATACGAGATTATCTGGAAGTGAGTCAGTCAGCCGGACTACHVGGGTWTCTAAT	806rcbc1296
CAAGCAGAAGACGGCATACGAGAT	CAGCTATGGACT	AGTCAGTCAG	CC	GGACTACHVGGGTWTCTAAT	CAAGCAGAAGACGGCATACGAGATCAGCTATGGACTAGTCAGTCAGCCGGACTACHVGGGTWTCTAAT	806rcbc1297
CAAGCAGAAGACGGCATACGAGAT	TTGCTGGACGCT	AGTCAGTCAG	CC	GGACTACHVGGGTWTCTAAT	CAAGCAGAAGACGGCATACGAGATTTGCTGGACGCTAGTCAGTCAGCCGGACTACHVGGGTWTCTAAT	806rcbc1298
CAAGCAGAAGACGGCATACGAGAT	CTACTAGCGGTA	AGTCAGTCAG	CC	GGACTACHVGGGTWTCTAAT	CAAGCAGAAGACGGCATACGAGATCTACTAGCGGTAAGTCAGTCAGCCGGACTACHVGGGTWTCTAAT	806rcbc1299
CAAGCAGAAGACGGCATACGAGAT	TACAGGACGGGA	AGTCAGTCAG	CC	GGACTACHVGGGTWTCTAAT	CAAGCAGAAGACGGCATACGAGATTACAGGACGGGAAGTCAGTCAGCCGGACTACHVGGGTWTCTAAT	806rcbc1300
CAAGCAGAAGACGGCATACGAGAT	CTCAGGAGACTT	AGTCAGTCAG	CC	GGACTACHVGGGTWTCTAAT	CAAGCAGAAGACGGCATACGAGATCTCAGGAGACTTAGTCAGTCAGCCGGACTACHVGGGTWTCTAAT	806rcbc1301
CAAGCAGAAGACGGCATACGAGAT	TCGTTGGGACTA	AGTCAGTCAG	CC	GGACTACHVGGGTWTCTAAT	CAAGCAGAAGACGGCATACGAGATTCGTTGGGACTAAGTCAGTCAGCCGGACTACHVGGGTWTCTAAT	806rcbc1302
CAAGCAGAAGACGGCATACGAGAT	GTCCATGGTTCG	AGTCAGTCAG	CC	GGACTACHVGGGTWTCTAAT	CAAGCAGAAGACGGCATACGAGATGTCCATGGTTCGAGTCAGTCAGCCGGACTACHVGGGTWTCTAAT	806rcbc1303
CAAGCAGAAGACGGCATACGAGAT	TGGCATGTTGGT	AGTCAGTCAG	CC	GGACTACHVGGGTWTCTAAT	CAAGCAGAAGACGGCATACGAGATTGGCATGTTGGTAGTCAGTCAGCCGGACTACHVGGGTWTCTAAT	806rcbc1304
CAAGCAGAAGACGGCATACGAGAT	AATCGTAAGGTC	AGTCAGTCAG	CC	GGACTACHVGGGTWTCTAAT	CAAGCAGAAGACGGCATACGAGATAATCGTAAGGTCAGTCAGTCAGCCGGACTACHVGGGTWTCTAAT	806rcbc1305
CAAGCAGAAGACGGCATACGAGAT	CTTACGAGTAGA	AGTCAGTCAG	CC	GGACTACHVGGGTWTCTAAT	CAAGCAGAAGACGGCATACGAGATCTTACGAGTAGAAGTCAGTCAGCCGGACTACHVGGGTWTCTAAT	806rcbc1306
CAAGCAGAAGACGGCATACGAGAT	CAACTGTCAGAC	AGTCAGTCAG	CC	GGACTACHVGGGTWTCTAAT	CAAGCAGAAGACGGCATACGAGATCAACTGTCAGACAGTCAGTCAGCCGGACTACHVGGGTWTCTAAT	806rcbc1307
CAAGCAGAAGACGGCATACGAGAT	TGACTGCGTTAG	AGTCAGTCAG	CC	GGACTACHVGGGTWTCTAAT	CAAGCAGAAGACGGCATACGAGATTGACTGCGTTAGAGTCAGTCAGCCGGACTACHVGGGTWTCTAAT	806rcbc1308
CAAGCAGAAGACGGCATACGAGAT	GGCTGATGTCAT	AGTCAGTCAG	CC	GGACTACHVGGGTWTCTAAT	CAAGCAGAAGACGGCATACGAGATGGCTGATGTCATAGTCAGTCAGCCGGACTACHVGGGTWTCTAAT	806rcbc1309
CAAGCAGAAGACGGCATACGAGAT	TGTCCAGTTCGG	AGTCAGTCAG	CC	GGACTACHVGGGTWTCTAAT	CAAGCAGAAGACGGCATACGAGATTGTCCAGTTCGGAGTCAGTCAGCCGGACTACHVGGGTWTCTAAT	806rcbc1310
CAAGCAGAAGACGGCATACGAGAT	ACTCGTGATAGC	AGTCAGTCAG	CC	GGACTACHVGGGTWTCTAAT	CAAGCAGAAGACGGCATACGAGATACTCGTGATAGCAGTCAGTCAGCCGGACTACHVGGGTWTCTAAT	806rcbc1311
CAAGCAGAAGACGGCATACGAGAT	GCCCTCAAATGC	AGTCAGTCAG	CC	GGACTACHVGGGTWTCTAAT	CAAGCAGAAGACGGCATACGAGATGCCCTCAAATGCAGTCAGTCAGCCGGACTACHVGGGTWTCTAAT	806rcbc1312
CAAGCAGAAGACGGCATACGAGAT	TAAATCACGCGC	AGTCAGTCAG	CC	GGACTACHVGGGTWTCTAAT	CAAGCAGAAGACGGCATACGAGATTAAATCACGCGCAGTCAGTCAGCCGGACTACHVGGGTWTCTAAT	806rcbc1313
CAAGCAGAAGACGGCATACGAGAT	GGCGTGCATTAT	AGTCAGTCAG	CC	GGACTACHVGGGTWTCTAAT	CAAGCAGAAGACGGCATACGAGATGGCGTGCATTATAGTCAGTCAGCCGGACTACHVGGGTWTCTAAT	806rcbc1314
CAAGCAGAAGACGGCATACGAGAT	GGTCAATATTGG	AGTCAGTCAG	CC	GGACTACHVGGGTWTCTAAT	CAAGCAGAAGACGGCATACGAGATGGTCAATATTGGAGTCAGTCAGCCGGACTACHVGGGTWTCTAAT	806rcbc1315
CAAGCAGAAGACGGCATACGAGAT	AGGTTCTTAGGC	AGTCAGTCAG	CC	GGACTACHVGGGTWTCTAAT	CAAGCAGAAGACGGCATACGAGATAGGTTCTTAGGCAGTCAGTCAGCCGGACTACHVGGGTWTCTAAT	806rcbc1316
CAAGCAGAAGACGGCATACGAGAT	TAGGTGCAATCA	AGTCAGTCAG	CC	GGACTACHVGGGTWTCTAAT	CAAGCAGAAGACGGCATACGAGATTAGGTGCAATCAAGTCAGTCAGCCGGACTACHVGGGTWTCTAAT	806rcbc1317
CAAGCAGAAGACGGCATACGAGAT	GTCCAAAGCGTT	AGTCAGTCAG	CC	GGACTACHVGGGTWTCTAAT	CAAGCAGAAGACGGCATACGAGATGTCCAAAGCGTTAGTCAGTCAGCCGGACTACHVGGGTWTCTAAT	806rcbc1318
CAAGCAGAAGACGGCATACGAGAT	AGATCGTGCCTA	AGTCAGTCAG	CC	GGACTACHVGGGTWTCTAAT	CAAGCAGAAGACGGCATACGAGATAGATCGTGCCTAAGTCAGTCAGCCGGACTACHVGGGTWTCTAAT	806rcbc1319
CAAGCAGAAGACGGCATACGAGAT	CTCCTCCCTTAC	AGTCAGTCAG	CC	GGACTACHVGGGTWTCTAAT	CAAGCAGAAGACGGCATACGAGATCTCCTCCCTTACAGTCAGTCAGCCGGACTACHVGGGTWTCTAAT	806rcbc1320
CAAGCAGAAGACGGCATACGAGAT	GAGCATTACATG	AGTCAGTCAG	CC	GGACTACHVGGGTWTCTAAT	CAAGCAGAAGACGGCATACGAGATGAGCATTACATGAGTCAGTCAGCCGGACTACHVGGGTWTCTAAT	806rcbc1321
CAAGCAGAAGACGGCATACGAGAT	AAGCACGTCTCA	AGTCAGTCAG	CC	GGACTACHVGGGTWTCTAAT	CAAGCAGAAGACGGCATACGAGATAAGCACGTCTCAAGTCAGTCAGCCGGACTACHVGGGTWTCTAAT	806rcbc1322
CAAGCAGAAGACGGCATACGAGAT	TAGGGAGACCGA	AGTCAGTCAG	CC	GGACTACHVGGGTWTCTAAT	CAAGCAGAAGACGGCATACGAGATTAGGGAGACCGAAGTCAGTCAGCCGGACTACHVGGGTWTCTAAT	806rcbc1323
CAAGCAGAAGACGGCATACGAGAT	ATAAGCCCAATG	AGTCAGTCAG	CC	GGACTACHVGGGTWTCTAAT	CAAGCAGAAGACGGCATACGAGATATAAGCCCAATGAGTCAGTCAGCCGGACTACHVGGGTWTCTAAT	806rcbc1324
CAAGCAGAAGACGGCATACGAGAT	ACGTGCCTTAGA	AGTCAGTCAG	CC	GGACTACHVGGGTWTCTAAT	CAAGCAGAAGACGGCATACGAGATACGTGCCTTAGAAGTCAGTCAGCCGGACTACHVGGGTWTCTAAT	806rcbc1325
CAAGCAGAAGACGGCATACGAGAT	TCCTGCTATCTA	AGTCAGTCAG	CC	GGACTACHVGGGTWTCTAAT	CAAGCAGAAGACGGCATACGAGATTCCTGCTATCTAAGTCAGTCAGCCGGACTACHVGGGTWTCTAAT	806rcbc1326
CAAGCAGAAGACGGCATACGAGAT	CACGAAAGCAGG	AGTCAGTCAG	CC	GGACTACHVGGGTWTCTAAT	CAAGCAGAAGACGGCATACGAGATCACGAAAGCAGGAGTCAGTCAGCCGGACTACHVGGGTWTCTAAT	806rcbc1327
CAAGCAGAAGACGGCATACGAGAT	TCAAGTCCGCAC	AGTCAGTCAG	CC	GGACTACHVGGGTWTCTAAT	CAAGCAGAAGACGGCATACGAGATTCAAGTCCGCACAGTCAGTCAGCCGGACTACHVGGGTWTCTAAT	806rcbc1328
CAAGCAGAAGACGGCATACGAGAT	TAGCACCTAAAG	AGTCAGTCAG	CC	GGACTACHVGGGTWTCTAAT	CAAGCAGAAGACGGCATACGAGATTAGCACCTAAAGAGTCAGTCAGCCGGACTACHVGGGTWTCTAAT	806rcbc1329
CAAGCAGAAGACGGCATACGAGAT	GTTTCTTGTTGC	AGTCAGTCAG	CC	GGACTACHVGGGTWTCTAAT	CAAGCAGAAGACGGCATACGAGATGTTTCTTGTTGCAGTCAGTCAGCCGGACTACHVGGGTWTCTAAT	806rcbc1330
CAAGCAGAAGACGGCATACGAGAT	ACCTAAAGCTGC	AGTCAGTCAG	CC	GGACTACHVGGGTWTCTAAT	CAAGCAGAAGACGGCATACGAGATACCTAAAGCTGCAGTCAGTCAGCCGGACTACHVGGGTWTCTAAT	806rcbc1331
CAAGCAGAAGACGGCATACGAGAT	ACCACGATGCTA	AGTCAGTCAG	CC	GGACTACHVGGGTWTCTAAT	CAAGCAGAAGACGGCATACGAGATACCACGATGCTAAGTCAGTCAGCCGGACTACHVGGGTWTCTAAT	806rcbc1332
CAAGCAGAAGACGGCATACGAGAT	GCATCTAAAGCC	AGTCAGTCAG	CC	GGACTACHVGGGTWTCTAAT	CAAGCAGAAGACGGCATACGAGATGCATCTAAAGCCAGTCAGTCAGCCGGACTACHVGGGTWTCTAAT	806rcbc1333
CAAGCAGAAGACGGCATACGAGAT	CGTTGACACCCA	AGTCAGTCAG	CC	GGACTACHVGGGTWTCTAAT	CAAGCAGAAGACGGCATACGAGATCGTTGACACCCAAGTCAGTCAGCCGGACTACHVGGGTWTCTAAT	806rcbc1334
CAAGCAGAAGACGGCATACGAGAT	CTTGGGTTAGGT	AGTCAGTCAG	CC	GGACTACHVGGGTWTCTAAT	CAAGCAGAAGACGGCATACGAGATCTTGGGTTAGGTAGTCAGTCAGCCGGACTACHVGGGTWTCTAAT	806rcbc1335
CAAGCAGAAGACGGCATACGAGAT	CTACGTGAAATG	AGTCAGTCAG	CC	GGACTACHVGGGTWTCTAAT	CAAGCAGAAGACGGCATACGAGATCTACGTGAAATGAGTCAGTCAGCCGGACTACHVGGGTWTCTAAT	806rcbc1336
CAAGCAGAAGACGGCATACGAGAT	GCCAGCTTCATG	AGTCAGTCAG	CC	GGACTACHVGGGTWTCTAAT	CAAGCAGAAGACGGCATACGAGATGCCAGCTTCATGAGTCAGTCAGCCGGACTACHVGGGTWTCTAAT	806rcbc1337
CAAGCAGAAGACGGCATACGAGAT	GTGCATTCGCCA	AGTCAGTCAG	CC	GGACTACHVGGGTWTCTAAT	CAAGCAGAAGACGGCATACGAGATGTGCATTCGCCAAGTCAGTCAGCCGGACTACHVGGGTWTCTAAT	806rcbc1338
CAAGCAGAAGACGGCATACGAGAT	TGAGAGTCCCTC	AGTCAGTCAG	CC	GGACTACHVGGGTWTCTAAT	CAAGCAGAAGACGGCATACGAGATTGAGAGTCCCTCAGTCAGTCAGCCGGACTACHVGGGTWTCTAAT	806rcbc1339
CAAGCAGAAGACGGCATACGAGAT	CTCTGTAGCCGA	AGTCAGTCAG	CC	GGACTACHVGGGTWTCTAAT	CAAGCAGAAGACGGCATACGAGATCTCTGTAGCCGAAGTCAGTCAGCCGGACTACHVGGGTWTCTAAT	806rcbc1340
CAAGCAGAAGACGGCATACGAGAT	GCAGTAACTGTC	AGTCAGTCAG	CC	GGACTACHVGGGTWTCTAAT	CAAGCAGAAGACGGCATACGAGATGCAGTAACTGTCAGTCAGTCAGCCGGACTACHVGGGTWTCTAAT	806rcbc1341
CAAGCAGAAGACGGCATACGAGAT	CATATAGCCCGA	AGTCAGTCAG	CC	GGACTACHVGGGTWTCTAAT	CAAGCAGAAGACGGCATACGAGATCATATAGCCCGAAGTCAGTCAGCCGGACTACHVGGGTWTCTAAT	806rcbc1342
CAAGCAGAAGACGGCATACGAGAT	CAGTGCACGTCT	AGTCAGTCAG	CC	GGACTACHVGGGTWTCTAAT	CAAGCAGAAGACGGCATACGAGATCAGTGCACGTCTAGTCAGTCAGCCGGACTACHVGGGTWTCTAAT	806rcbc1343
CAAGCAGAAGACGGCATACGAGAT	CAAGACTGACCT	AGTCAGTCAG	CC	GGACTACHVGGGTWTCTAAT	CAAGCAGAAGACGGCATACGAGATCAAGACTGACCTAGTCAGTCAGCCGGACTACHVGGGTWTCTAAT	806rcbc1344
CAAGCAGAAGACGGCATACGAGAT	CCGATAAAGGTT	AGTCAGTCAG	CC	GGACTACHVGGGTWTCTAAT	CAAGCAGAAGACGGCATACGAGATCCGATAAAGGTTAGTCAGTCAGCCGGACTACHVGGGTWTCTAAT	806rcbc1345
CAAGCAGAAGACGGCATACGAGAT	CTTTGTCAGGGC	AGTCAGTCAG	CC	GGACTACHVGGGTWTCTAAT	CAAGCAGAAGACGGCATACGAGATCTTTGTCAGGGCAGTCAGTCAGCCGGACTACHVGGGTWTCTAAT	806rcbc1346
CAAGCAGAAGACGGCATACGAGAT	TCCGAAGACAAT	AGTCAGTCAG	CC	GGACTACHVGGGTWTCTAAT	CAAGCAGAAGACGGCATACGAGATTCCGAAGACAATAGTCAGTCAGCCGGACTACHVGGGTWTCTAAT	806rcbc1347
CAAGCAGAAGACGGCATACGAGAT	ACTTCGGATGCA	AGTCAGTCAG	CC	GGACTACHVGGGTWTCTAAT	CAAGCAGAAGACGGCATACGAGATACTTCGGATGCAAGTCAGTCAGCCGGACTACHVGGGTWTCTAAT	806rcbc1348
CAAGCAGAAGACGGCATACGAGAT	TAACATCAGGCA	AGTCAGTCAG	CC	GGACTACHVGGGTWTCTAAT	CAAGCAGAAGACGGCATACGAGATTAACATCAGGCAAGTCAGTCAGCCGGACTACHVGGGTWTCTAAT	806rcbc1349
CAAGCAGAAGACGGCATACGAGAT	TAATGAGATGCC	AGTCAGTCAG	CC	GGACTACHVGGGTWTCTAAT	CAAGCAGAAGACGGCATACGAGATTAATGAGATGCCAGTCAGTCAGCCGGACTACHVGGGTWTCTAAT	806rcbc1350
CAAGCAGAAGACGGCATACGAGAT	ATCGGTGGAATT	AGTCAGTCAG	CC	GGACTACHVGGGTWTCTAAT	CAAGCAGAAGACGGCATACGAGATATCGGTGGAATTAGTCAGTCAGCCGGACTACHVGGGTWTCTAAT	806rcbc1351
CAAGCAGAAGACGGCATACGAGAT	TATAGTGGGCCT	AGTCAGTCAG	CC	GGACTACHVGGGTWTCTAAT	CAAGCAGAAGACGGCATACGAGATTATAGTGGGCCTAGTCAGTCAGCCGGACTACHVGGGTWTCTAAT	806rcbc1352
CAAGCAGAAGACGGCATACGAGAT	TCGACGGAGAGA	AGTCAGTCAG	CC	GGACTACHVGGGTWTCTAAT	CAAGCAGAAGACGGCATACGAGATTCGACGGAGAGAAGTCAGTCAGCCGGACTACHVGGGTWTCTAAT	806rcbc1353
CAAGCAGAAGACGGCATACGAGAT	ATCTGACATCGG	AGTCAGTCAG	CC	GGACTACHVGGGTWTCTAAT	CAAGCAGAAGACGGCATACGAGATATCTGACATCGGAGTCAGTCAGCCGGACTACHVGGGTWTCTAAT	806rcbc1354
CAAGCAGAAGACGGCATACGAGAT	GATAGGGCCAAG	AGTCAGTCAG	CC	GGACTACHVGGGTWTCTAAT	CAAGCAGAAGACGGCATACGAGATGATAGGGCCAAGAGTCAGTCAGCCGGACTACHVGGGTWTCTAAT	806rcbc1355
CAAGCAGAAGACGGCATACGAGAT	CGGGCTTCATCA	AGTCAGTCAG	CC	GGACTACHVGGGTWTCTAAT	CAAGCAGAAGACGGCATACGAGATCGGGCTTCATCAAGTCAGTCAGCCGGACTACHVGGGTWTCTAAT	806rcbc1356
CAAGCAGAAGACGGCATACGAGAT	CGTAACGTAATG	AGTCAGTCAG	CC	GGACTACHVGGGTWTCTAAT	CAAGCAGAAGACGGCATACGAGATCGTAACGTAATGAGTCAGTCAGCCGGACTACHVGGGTWTCTAAT	806rcbc1357
CAAGCAGAAGACGGCATACGAGAT	TAGCGACCTCAC	AGTCAGTCAG	CC	GGACTACHVGGGTWTCTAAT	CAAGCAGAAGACGGCATACGAGATTAGCGACCTCACAGTCAGTCAGCCGGACTACHVGGGTWTCTAAT	806rcbc1358
CAAGCAGAAGACGGCATACGAGAT	ACCCTGGGTATC	AGTCAGTCAG	CC	GGACTACHVGGGTWTCTAAT	CAAGCAGAAGACGGCATACGAGATACCCTGGGTATCAGTCAGTCAGCCGGACTACHVGGGTWTCTAAT	806rcbc1359
CAAGCAGAAGACGGCATACGAGAT	AGCGAGAAGTGA	AGTCAGTCAG	CC	GGACTACHVGGGTWTCTAAT	CAAGCAGAAGACGGCATACGAGATAGCGAGAAGTGAAGTCAGTCAGCCGGACTACHVGGGTWTCTAAT	806rcbc1360
CAAGCAGAAGACGGCATACGAGAT	CTTCAAGATGGA	AGTCAGTCAG	CC	GGACTACHVGGGTWTCTAAT	CAAGCAGAAGACGGCATACGAGATCTTCAAGATGGAAGTCAGTCAGCCGGACTACHVGGGTWTCTAAT	806rcbc1361
CAAGCAGAAGACGGCATACGAGAT	GCTGCGTATACC	AGTCAGTCAG	CC	GGACTACHVGGGTWTCTAAT	CAAGCAGAAGACGGCATACGAGATGCTGCGTATACCAGTCAGTCAGCCGGACTACHVGGGTWTCTAAT	806rcbc1362
CAAGCAGAAGACGGCATACGAGAT	ACAAGGCAAGGC	AGTCAGTCAG	CC	GGACTACHVGGGTWTCTAAT	CAAGCAGAAGACGGCATACGAGATACAAGGCAAGGCAGTCAGTCAGCCGGACTACHVGGGTWTCTAAT	806rcbc1363
CAAGCAGAAGACGGCATACGAGAT	CGTTAGTGACTG	AGTCAGTCAG	CC	GGACTACHVGGGTWTCTAAT	CAAGCAGAAGACGGCATACGAGATCGTTAGTGACTGAGTCAGTCAGCCGGACTACHVGGGTWTCTAAT	806rcbc1364
CAAGCAGAAGACGGCATACGAGAT	GCCGTTGATGCT	AGTCAGTCAG	CC	GGACTACHVGGGTWTCTAAT	CAAGCAGAAGACGGCATACGAGATGCCGTTGATGCTAGTCAGTCAGCCGGACTACHVGGGTWTCTAAT	806rcbc1365
CAAGCAGAAGACGGCATACGAGAT	TTCAACCTTTCG	AGTCAGTCAG	CC	GGACTACHVGGGTWTCTAAT	CAAGCAGAAGACGGCATACGAGATTTCAACCTTTCGAGTCAGTCAGCCGGACTACHVGGGTWTCTAAT	806rcbc1366
CAAGCAGAAGACGGCATACGAGAT	TGGGAGGTGGTA	AGTCAGTCAG	CC	GGACTACHVGGGTWTCTAAT	CAAGCAGAAGACGGCATACGAGATTGGGAGGTGGTAAGTCAGTCAGCCGGACTACHVGGGTWTCTAAT	806rcbc1367
CAAGCAGAAGACGGCATACGAGAT	CGCCTGCCAATA	AGTCAGTCAG	CC	GGACTACHVGGGTWTCTAAT	CAAGCAGAAGACGGCATACGAGATCGCCTGCCAATAAGTCAGTCAGCCGGACTACHVGGGTWTCTAAT	806rcbc1368
CAAGCAGAAGACGGCATACGAGAT	TTGAGCTTGAGC	AGTCAGTCAG	CC	GGACTACHVGGGTWTCTAAT	CAAGCAGAAGACGGCATACGAGATTTGAGCTTGAGCAGTCAGTCAGCCGGACTACHVGGGTWTCTAAT	806rcbc1369
CAAGCAGAAGACGGCATACGAGAT	TACTAACGCGGT	AGTCAGTCAG	CC	GGACTACHVGGGTWTCTAAT	CAAGCAGAAGACGGCATACGAGATTACTAACGCGGTAGTCAGTCAGCCGGACTACHVGGGTWTCTAAT	806rcbc1370
CAAGCAGAAGACGGCATACGAGAT	ATCCGCAGTCAC	AGTCAGTCAG	CC	GGACTACHVGGGTWTCTAAT	CAAGCAGAAGACGGCATACGAGATATCCGCAGTCACAGTCAGTCAGCCGGACTACHVGGGTWTCTAAT	806rcbc1371
CAAGCAGAAGACGGCATACGAGAT	AGTGTACCATGA	AGTCAGTCAG	CC	GGACTACHVGGGTWTCTAAT	CAAGCAGAAGACGGCATACGAGATAGTGTACCATGAAGTCAGTCAGCCGGACTACHVGGGTWTCTAAT	806rcbc1372
CAAGCAGAAGACGGCATACGAGAT	CCGATTGAATCG	AGTCAGTCAG	CC	GGACTACHVGGGTWTCTAAT	CAAGCAGAAGACGGCATACGAGATCCGATTGAATCGAGTCAGTCAGCCGGACTACHVGGGTWTCTAAT	806rcbc1373
CAAGCAGAAGACGGCATACGAGAT	TATATGTGCGAG	AGTCAGTCAG	CC	GGACTACHVGGGTWTCTAAT	CAAGCAGAAGACGGCATACGAGATTATATGTGCGAGAGTCAGTCAGCCGGACTACHVGGGTWTCTAAT	806rcbc1374
CAAGCAGAAGACGGCATACGAGAT	CACCCACGTTGA	AGTCAGTCAG	CC	GGACTACHVGGGTWTCTAAT	CAAGCAGAAGACGGCATACGAGATCACCCACGTTGAAGTCAGTCAGCCGGACTACHVGGGTWTCTAAT	806rcbc1375
CAAGCAGAAGACGGCATACGAGAT	TAGTGGGTCAAT	AGTCAGTCAG	CC	GGACTACHVGGGTWTCTAAT	CAAGCAGAAGACGGCATACGAGATTAGTGGGTCAATAGTCAGTCAGCCGGACTACHVGGGTWTCTAAT	806rcbc1376
CAAGCAGAAGACGGCATACGAGAT	CCTAAACTACGG	AGTCAGTCAG	CC	GGACTACHVGGGTWTCTAAT	CAAGCAGAAGACGGCATACGAGATCCTAAACTACGGAGTCAGTCAGCCGGACTACHVGGGTWTCTAAT	806rcbc1377
CAAGCAGAAGACGGCATACGAGAT	ACTCCCGTGTGA	AGTCAGTCAG	CC	GGACTACHVGGGTWTCTAAT	CAAGCAGAAGACGGCATACGAGATACTCCCGTGTGAAGTCAGTCAGCCGGACTACHVGGGTWTCTAAT	806rcbc1378
CAAGCAGAAGACGGCATACGAGAT	CTGCAAGCCTGT	AGTCAGTCAG	CC	GGACTACHVGGGTWTCTAAT	CAAGCAGAAGACGGCATACGAGATCTGCAAGCCTGTAGTCAGTCAGCCGGACTACHVGGGTWTCTAAT	806rcbc1379
CAAGCAGAAGACGGCATACGAGAT	CCAACAGCCAAT	AGTCAGTCAG	CC	GGACTACHVGGGTWTCTAAT	CAAGCAGAAGACGGCATACGAGATCCAACAGCCAATAGTCAGTCAGCCGGACTACHVGGGTWTCTAAT	806rcbc1380
CAAGCAGAAGACGGCATACGAGAT	CGGTTCACATAG	AGTCAGTCAG	CC	GGACTACHVGGGTWTCTAAT	CAAGCAGAAGACGGCATACGAGATCGGTTCACATAGAGTCAGTCAGCCGGACTACHVGGGTWTCTAAT	806rcbc1381
CAAGCAGAAGACGGCATACGAGAT	TCAACAGTAGTG	AGTCAGTCAG	CC	GGACTACHVGGGTWTCTAAT	CAAGCAGAAGACGGCATACGAGATTCAACAGTAGTGAGTCAGTCAGCCGGACTACHVGGGTWTCTAAT	806rcbc1382
CAAGCAGAAGACGGCATACGAGAT	AACACATGGGTT	AGTCAGTCAG	CC	GGACTACHVGGGTWTCTAAT	CAAGCAGAAGACGGCATACGAGATAACACATGGGTTAGTCAGTCAGCCGGACTACHVGGGTWTCTAAT	806rcbc1383
CAAGCAGAAGACGGCATACGAGAT	ATCGTAGTGGTC	AGTCAGTCAG	CC	GGACTACHVGGGTWTCTAAT	CAAGCAGAAGACGGCATACGAGATATCGTAGTGGTCAGTCAGTCAGCCGGACTACHVGGGTWTCTAAT	806rcbc1384
CAAGCAGAAGACGGCATACGAGAT	CGAGTCACGATT	AGTCAGTCAG	CC	GGACTACHVGGGTWTCTAAT	CAAGCAGAAGACGGCATACGAGATCGAGTCACGATTAGTCAGTCAGCCGGACTACHVGGGTWTCTAAT	806rcbc1385
CAAGCAGAAGACGGCATACGAGAT	AGTGCGTTCTAG	AGTCAGTCAG	CC	GGACTACHVGGGTWTCTAAT	CAAGCAGAAGACGGCATACGAGATAGTGCGTTCTAGAGTCAGTCAGCCGGACTACHVGGGTWTCTAAT	806rcbc1386
CAAGCAGAAGACGGCATACGAGAT	TTCTTAACGCCT	AGTCAGTCAG	CC	GGACTACHVGGGTWTCTAAT	CAAGCAGAAGACGGCATACGAGATTTCTTAACGCCTAGTCAGTCAGCCGGACTACHVGGGTWTCTAAT	806rcbc1387
CAAGCAGAAGACGGCATACGAGAT	ACCCAGTATGGT	AGTCAGTCAG	CC	GGACTACHVGGGTWTCTAAT	CAAGCAGAAGACGGCATACGAGATACCCAGTATGGTAGTCAGTCAGCCGGACTACHVGGGTWTCTAAT	806rcbc1388
CAAGCAGAAGACGGCATACGAGAT	CGTTAAGTCAGC	AGTCAGTCAG	CC	GGACTACHVGGGTWTCTAAT	CAAGCAGAAGACGGCATACGAGATCGTTAAGTCAGCAGTCAGTCAGCCGGACTACHVGGGTWTCTAAT	806rcbc1389
CAAGCAGAAGACGGCATACGAGAT	TCACAACACCGC	AGTCAGTCAG	CC	GGACTACHVGGGTWTCTAAT	CAAGCAGAAGACGGCATACGAGATTCACAACACCGCAGTCAGTCAGCCGGACTACHVGGGTWTCTAAT	806rcbc1390
CAAGCAGAAGACGGCATACGAGAT	AGCAAGGTCTTC	AGTCAGTCAG	CC	GGACTACHVGGGTWTCTAAT	CAAGCAGAAGACGGCATACGAGATAGCAAGGTCTTCAGTCAGTCAGCCGGACTACHVGGGTWTCTAAT	806rcbc1391
CAAGCAGAAGACGGCATACGAGAT	TCTAAACCCTCT	AGTCAGTCAG	CC	GGACTACHVGGGTWTCTAAT	CAAGCAGAAGACGGCATACGAGATTCTAAACCCTCTAGTCAGTCAGCCGGACTACHVGGGTWTCTAAT	806rcbc1392
CAAGCAGAAGACGGCATACGAGAT	CCTGATCACACG	AGTCAGTCAG	CC	GGACTACHVGGGTWTCTAAT	CAAGCAGAAGACGGCATACGAGATCCTGATCACACGAGTCAGTCAGCCGGACTACHVGGGTWTCTAAT	806rcbc1393
CAAGCAGAAGACGGCATACGAGAT	AAGCTGCCTAGT	AGTCAGTCAG	CC	GGACTACHVGGGTWTCTAAT	CAAGCAGAAGACGGCATACGAGATAAGCTGCCTAGTAGTCAGTCAGCCGGACTACHVGGGTWTCTAAT	806rcbc1394
CAAGCAGAAGACGGCATACGAGAT	ATTTGTGGGTAG	AGTCAGTCAG	CC	GGACTACHVGGGTWTCTAAT	CAAGCAGAAGACGGCATACGAGATATTTGTGGGTAGAGTCAGTCAGCCGGACTACHVGGGTWTCTAAT	806rcbc1395
CAAGCAGAAGACGGCATACGAGAT	TACATGGAGCAT	AGTCAGTCAG	CC	GGACTACHVGGGTWTCTAAT	CAAGCAGAAGACGGCATACGAGATTACATGGAGCATAGTCAGTCAGCCGGACTACHVGGGTWTCTAAT	806rcbc1396
CAAGCAGAAGACGGCATACGAGAT	GCCTCAGCAGTT	AGTCAGTCAG	CC	GGACTACHVGGGTWTCTAAT	CAAGCAGAAGACGGCATACGAGATGCCTCAGCAGTTAGTCAGTCAGCCGGACTACHVGGGTWTCTAAT	806rcbc1397
CAAGCAGAAGACGGCATACGAGAT	CATCTTCTGATC	AGTCAGTCAG	CC	GGACTACHVGGGTWTCTAAT	CAAGCAGAAGACGGCATACGAGATCATCTTCTGATCAGTCAGTCAGCCGGACTACHVGGGTWTCTAAT	806rcbc1398
CAAGCAGAAGACGGCATACGAGAT	CAGGTTGTGCCT	AGTCAGTCAG	CC	GGACTACHVGGGTWTCTAAT	CAAGCAGAAGACGGCATACGAGATCAGGTTGTGCCTAGTCAGTCAGCCGGACTACHVGGGTWTCTAAT	806rcbc1399
CAAGCAGAAGACGGCATACGAGAT	GGTTGCCCTGTA	AGTCAGTCAG	CC	GGACTACHVGGGTWTCTAAT	CAAGCAGAAGACGGCATACGAGATGGTTGCCCTGTAAGTCAGTCAGCCGGACTACHVGGGTWTCTAAT	806rcbc1400
CAAGCAGAAGACGGCATACGAGAT	TGGTTTCGAAGA	AGTCAGTCAG	CC	GGACTACHVGGGTWTCTAAT	CAAGCAGAAGACGGCATACGAGATTGGTTTCGAAGAAGTCAGTCAGCCGGACTACHVGGGTWTCTAAT	806rcbc1401
CAAGCAGAAGACGGCATACGAGAT	TGCGTTCTAGCG	AGTCAGTCAG	CC	GGACTACHVGGGTWTCTAAT	CAAGCAGAAGACGGCATACGAGATTGCGTTCTAGCGAGTCAGTCAGCCGGACTACHVGGGTWTCTAAT	806rcbc1402
CAAGCAGAAGACGGCATACGAGAT	AGTCCACTGGTA	AGTCAGTCAG	CC	GGACTACHVGGGTWTCTAAT	CAAGCAGAAGACGGCATACGAGATAGTCCACTGGTAAGTCAGTCAGCCGGACTACHVGGGTWTCTAAT	806rcbc1403
CAAGCAGAAGACGGCATACGAGAT	GAACTCGCTATG	AGTCAGTCAG	CC	GGACTACHVGGGTWTCTAAT	CAAGCAGAAGACGGCATACGAGATGAACTCGCTATGAGTCAGTCAGCCGGACTACHVGGGTWTCTAAT	806rcbc1404
CAAGCAGAAGACGGCATACGAGAT	GGTAGTTCATAG	AGTCAGTCAG	CC	GGACTACHVGGGTWTCTAAT	CAAGCAGAAGACGGCATACGAGATGGTAGTTCATAGAGTCAGTCAGCCGGACTACHVGGGTWTCTAAT	806rcbc1405
CAAGCAGAAGACGGCATACGAGAT	AGGATGGGATGC	AGTCAGTCAG	CC	GGACTACHVGGGTWTCTAAT	CAAGCAGAAGACGGCATACGAGATAGGATGGGATGCAGTCAGTCAGCCGGACTACHVGGGTWTCTAAT	806rcbc1406
CAAGCAGAAGACGGCATACGAGAT	CAGTGATACTGC	AGTCAGTCAG	CC	GGACTACHVGGGTWTCTAAT	CAAGCAGAAGACGGCATACGAGATCAGTGATACTGCAGTCAGTCAGCCGGACTACHVGGGTWTCTAAT	806rcbc1407
CAAGCAGAAGACGGCATACGAGAT	GAGGATACTACT	AGTCAGTCAG	CC	GGACTACHVGGGTWTCTAAT	CAAGCAGAAGACGGCATACGAGATGAGGATACTACTAGTCAGTCAGCCGGACTACHVGGGTWTCTAAT	806rcbc1408
CAAGCAGAAGACGGCATACGAGAT	GCATCGTCTGGT	AGTCAGTCAG	CC	GGACTACHVGGGTWTCTAAT	CAAGCAGAAGACGGCATACGAGATGCATCGTCTGGTAGTCAGTCAGCCGGACTACHVGGGTWTCTAAT	806rcbc1409
CAAGCAGAAGACGGCATACGAGAT	TATGGGTAGCTA	AGTCAGTCAG	CC	GGACTACHVGGGTWTCTAAT	CAAGCAGAAGACGGCATACGAGATTATGGGTAGCTAAGTCAGTCAGCCGGACTACHVGGGTWTCTAAT	806rcbc1410
CAAGCAGAAGACGGCATACGAGAT	AGGTATTACCGA	AGTCAGTCAG	CC	GGACTACHVGGGTWTCTAAT	CAAGCAGAAGACGGCATACGAGATAGGTATTACCGAAGTCAGTCAGCCGGACTACHVGGGTWTCTAAT	806rcbc1411
CAAGCAGAAGACGGCATACGAGAT	TGTCAAAGTGAC	AGTCAGTCAG	CC	GGACTACHVGGGTWTCTAAT	CAAGCAGAAGACGGCATACGAGATTGTCAAAGTGACAGTCAGTCAGCCGGACTACHVGGGTWTCTAAT	806rcbc1412
CAAGCAGAAGACGGCATACGAGAT	GTAACGGCTCTA	AGTCAGTCAG	CC	GGACTACHVGGGTWTCTAAT	CAAGCAGAAGACGGCATACGAGATGTAACGGCTCTAAGTCAGTCAGCCGGACTACHVGGGTWTCTAAT	806rcbc1413
CAAGCAGAAGACGGCATACGAGAT	GTGTACATAACG	AGTCAGTCAG	CC	GGACTACHVGGGTWTCTAAT	CAAGCAGAAGACGGCATACGAGATGTGTACATAACGAGTCAGTCAGCCGGACTACHVGGGTWTCTAAT	806rcbc1414
CAAGCAGAAGACGGCATACGAGAT	TGCTGCTCAACG	AGTCAGTCAG	CC	GGACTACHVGGGTWTCTAAT	CAAGCAGAAGACGGCATACGAGATTGCTGCTCAACGAGTCAGTCAGCCGGACTACHVGGGTWTCTAAT	806rcbc1415
CAAGCAGAAGACGGCATACGAGAT	CGGATGCAAGAG	AGTCAGTCAG	CC	GGACTACHVGGGTWTCTAAT	CAAGCAGAAGACGGCATACGAGATCGGATGCAAGAGAGTCAGTCAGCCGGACTACHVGGGTWTCTAAT	806rcbc1416
CAAGCAGAAGACGGCATACGAGAT	TGACATTCACGG	AGTCAGTCAG	CC	GGACTACHVGGGTWTCTAAT	CAAGCAGAAGACGGCATACGAGATTGACATTCACGGAGTCAGTCAGCCGGACTACHVGGGTWTCTAAT	806rcbc1417
CAAGCAGAAGACGGCATACGAGAT	CACATATTGGGC	AGTCAGTCAG	CC	GGACTACHVGGGTWTCTAAT	CAAGCAGAAGACGGCATACGAGATCACATATTGGGCAGTCAGTCAGCCGGACTACHVGGGTWTCTAAT	806rcbc1418
CAAGCAGAAGACGGCATACGAGAT	TTCAATAGGGAC	AGTCAGTCAG	CC	GGACTACHVGGGTWTCTAAT	CAAGCAGAAGACGGCATACGAGATTTCAATAGGGACAGTCAGTCAGCCGGACTACHVGGGTWTCTAAT	806rcbc1419
CAAGCAGAAGACGGCATACGAGAT	ATAGCCGATGTC	AGTCAGTCAG	CC	GGACTACHVGGGTWTCTAAT	CAAGCAGAAGACGGCATACGAGATATAGCCGATGTCAGTCAGTCAGCCGGACTACHVGGGTWTCTAAT	806rcbc1420
CAAGCAGAAGACGGCATACGAGAT	ATGCGTAATGCA	AGTCAGTCAG	CC	GGACTACHVGGGTWTCTAAT	CAAGCAGAAGACGGCATACGAGATATGCGTAATGCAAGTCAGTCAGCCGGACTACHVGGGTWTCTAAT	806rcbc1421
CAAGCAGAAGACGGCATACGAGAT	ACTCCGATAGAC	AGTCAGTCAG	CC	GGACTACHVGGGTWTCTAAT	CAAGCAGAAGACGGCATACGAGATACTCCGATAGACAGTCAGTCAGCCGGACTACHVGGGTWTCTAAT	806rcbc1422
CAAGCAGAAGACGGCATACGAGAT	GCTGAGCCTTTG	AGTCAGTCAG	CC	GGACTACHVGGGTWTCTAAT	CAAGCAGAAGACGGCATACGAGATGCTGAGCCTTTGAGTCAGTCAGCCGGACTACHVGGGTWTCTAAT	806rcbc1423
CAAGCAGAAGACGGCATACGAGAT	AACAGAGAGAGC	AGTCAGTCAG	CC	GGACTACHVGGGTWTCTAAT	CAAGCAGAAGACGGCATACGAGATAACAGAGAGAGCAGTCAGTCAGCCGGACTACHVGGGTWTCTAAT	806rcbc1424
CAAGCAGAAGACGGCATACGAGAT	AATTCCGAACGC	AGTCAGTCAG	CC	GGACTACHVGGGTWTCTAAT	CAAGCAGAAGACGGCATACGAGATAATTCCGAACGCAGTCAGTCAGCCGGACTACHVGGGTWTCTAAT	806rcbc1425
CAAGCAGAAGACGGCATACGAGAT	TTAGTACGCAGA	AGTCAGTCAG	CC	GGACTACHVGGGTWTCTAAT	CAAGCAGAAGACGGCATACGAGATTTAGTACGCAGAAGTCAGTCAGCCGGACTACHVGGGTWTCTAAT	806rcbc1426
CAAGCAGAAGACGGCATACGAGAT	GAATCTGACAAC	AGTCAGTCAG	CC	GGACTACHVGGGTWTCTAAT	CAAGCAGAAGACGGCATACGAGATGAATCTGACAACAGTCAGTCAGCCGGACTACHVGGGTWTCTAAT	806rcbc1427
CAAGCAGAAGACGGCATACGAGAT	CACACTGAAGTC	AGTCAGTCAG	CC	GGACTACHVGGGTWTCTAAT	CAAGCAGAAGACGGCATACGAGATCACACTGAAGTCAGTCAGTCAGCCGGACTACHVGGGTWTCTAAT	806rcbc1428
CAAGCAGAAGACGGCATACGAGAT	ACTATCAGTGGC	AGTCAGTCAG	CC	GGACTACHVGGGTWTCTAAT	CAAGCAGAAGACGGCATACGAGATACTATCAGTGGCAGTCAGTCAGCCGGACTACHVGGGTWTCTAAT	806rcbc1429
CAAGCAGAAGACGGCATACGAGAT	AGACTCAGACTC	AGTCAGTCAG	CC	GGACTACHVGGGTWTCTAAT	CAAGCAGAAGACGGCATACGAGATAGACTCAGACTCAGTCAGTCAGCCGGACTACHVGGGTWTCTAAT	806rcbc1430
CAAGCAGAAGACGGCATACGAGAT	GACCTTTCAAGG	AGTCAGTCAG	CC	GGACTACHVGGGTWTCTAAT	CAAGCAGAAGACGGCATACGAGATGACCTTTCAAGGAGTCAGTCAGCCGGACTACHVGGGTWTCTAAT	806rcbc1431
CAAGCAGAAGACGGCATACGAGAT	CAAGCAGGTGAG	AGTCAGTCAG	CC	GGACTACHVGGGTWTCTAAT	CAAGCAGAAGACGGCATACGAGATCAAGCAGGTGAGAGTCAGTCAGCCGGACTACHVGGGTWTCTAAT	806rcbc1432
CAAGCAGAAGACGGCATACGAGAT	GGAGAACGACAC	AGTCAGTCAG	CC	GGACTACHVGGGTWTCTAAT	CAAGCAGAAGACGGCATACGAGATGGAGAACGACACAGTCAGTCAGCCGGACTACHVGGGTWTCTAAT	806rcbc1433
CAAGCAGAAGACGGCATACGAGAT	CAGCTTCGACTG	AGTCAGTCAG	CC	GGACTACHVGGGTWTCTAAT	CAAGCAGAAGACGGCATACGAGATCAGCTTCGACTGAGTCAGTCAGCCGGACTACHVGGGTWTCTAAT	806rcbc1434
CAAGCAGAAGACGGCATACGAGAT	ATCTTTCCCTGA	AGTCAGTCAG	CC	GGACTACHVGGGTWTCTAAT	CAAGCAGAAGACGGCATACGAGATATCTTTCCCTGAAGTCAGTCAGCCGGACTACHVGGGTWTCTAAT	806rcbc1435
CAAGCAGAAGACGGCATACGAGAT	CTCCGAACAACA	AGTCAGTCAG	CC	GGACTACHVGGGTWTCTAAT	CAAGCAGAAGACGGCATACGAGATCTCCGAACAACAAGTCAGTCAGCCGGACTACHVGGGTWTCTAAT	806rcbc1436
CAAGCAGAAGACGGCATACGAGAT	GGTCACACATCA	AGTCAGTCAG	CC	GGACTACHVGGGTWTCTAAT	CAAGCAGAAGACGGCATACGAGATGGTCACACATCAAGTCAGTCAGCCGGACTACHVGGGTWTCTAAT	806rcbc1437
CAAGCAGAAGACGGCATACGAGAT	AGAACTTGACGT	AGTCAGTCAG	CC	GGACTACHVGGGTWTCTAAT	CAAGCAGAAGACGGCATACGAGATAGAACTTGACGTAGTCAGTCAGCCGGACTACHVGGGTWTCTAAT	806rcbc1438
CAAGCAGAAGACGGCATACGAGAT	CTTGAACCCGAC	AGTCAGTCAG	CC	GGACTACHVGGGTWTCTAAT	CAAGCAGAAGACGGCATACGAGATCTTGAACCCGACAGTCAGTCAGCCGGACTACHVGGGTWTCTAAT	806rcbc1439
CAAGCAGAAGACGGCATACGAGAT	GACGTGTCCATC	AGTCAGTCAG	CC	GGACTACHVGGGTWTCTAAT	CAAGCAGAAGACGGCATACGAGATGACGTGTCCATCAGTCAGTCAGCCGGACTACHVGGGTWTCTAAT	806rcbc1440
CAAGCAGAAGACGGCATACGAGAT	AGAGCCAAGAGC	AGTCAGTCAG	CC	GGACTACHVGGGTWTCTAAT	CAAGCAGAAGACGGCATACGAGATAGAGCCAAGAGCAGTCAGTCAGCCGGACTACHVGGGTWTCTAAT	806rcbc1441
CAAGCAGAAGACGGCATACGAGAT	TGGGAATGTTGT	AGTCAGTCAG	CC	GGACTACHVGGGTWTCTAAT	CAAGCAGAAGACGGCATACGAGATTGGGAATGTTGTAGTCAGTCAGCCGGACTACHVGGGTWTCTAAT	806rcbc1442
CAAGCAGAAGACGGCATACGAGAT	CAATCATAGGTG	AGTCAGTCAG	CC	GGACTACHVGGGTWTCTAAT	CAAGCAGAAGACGGCATACGAGATCAATCATAGGTGAGTCAGTCAGCCGGACTACHVGGGTWTCTAAT	806rcbc1443
CAAGCAGAAGACGGCATACGAGAT	ATAAGTAACCGC	AGTCAGTCAG	CC	GGACTACHVGGGTWTCTAAT	CAAGCAGAAGACGGCATACGAGATATAAGTAACCGCAGTCAGTCAGCCGGACTACHVGGGTWTCTAAT	806rcbc1444
CAAGCAGAAGACGGCATACGAGAT	GACTTGGTAAAC	AGTCAGTCAG	CC	GGACTACHVGGGTWTCTAAT	CAAGCAGAAGACGGCATACGAGATGACTTGGTAAACAGTCAGTCAGCCGGACTACHVGGGTWTCTAAT	806rcbc1445
CAAGCAGAAGACGGCATACGAGAT	AATCACGGTGCT	AGTCAGTCAG	CC	GGACTACHVGGGTWTCTAAT	CAAGCAGAAGACGGCATACGAGATAATCACGGTGCTAGTCAGTCAGCCGGACTACHVGGGTWTCTAAT	806rcbc1446
CAAGCAGAAGACGGCATACGAGAT	ACGACCTACGCT	AGTCAGTCAG	CC	GGACTACHVGGGTWTCTAAT	CAAGCAGAAGACGGCATACGAGATACGACCTACGCTAGTCAGTCAGCCGGACTACHVGGGTWTCTAAT	806rcbc1447
CAAGCAGAAGACGGCATACGAGAT	GATGTCATAGCC	AGTCAGTCAG	CC	GGACTACHVGGGTWTCTAAT	CAAGCAGAAGACGGCATACGAGATGATGTCATAGCCAGTCAGTCAGCCGGACTACHVGGGTWTCTAAT	806rcbc1448
CAAGCAGAAGACGGCATACGAGAT	TGTTGCGTTTCT	AGTCAGTCAG	CC	GGACTACHVGGGTWTCTAAT	CAAGCAGAAGACGGCATACGAGATTGTTGCGTTTCTAGTCAGTCAGCCGGACTACHVGGGTWTCTAAT	806rcbc1449
CAAGCAGAAGACGGCATACGAGAT	GCATACTACAGC	AGTCAGTCAG	CC	GGACTACHVGGGTWTCTAAT	CAAGCAGAAGACGGCATACGAGATGCATACTACAGCAGTCAGTCAGCCGGACTACHVGGGTWTCTAAT	806rcbc1450
CAAGCAGAAGACGGCATACGAGAT	GAGGTATTCTGA	AGTCAGTCAG	CC	GGACTACHVGGGTWTCTAAT	CAAGCAGAAGACGGCATACGAGATGAGGTATTCTGAAGTCAGTCAGCCGGACTACHVGGGTWTCTAAT	806rcbc1451
CAAGCAGAAGACGGCATACGAGAT	ATGTTCCTCATC	AGTCAGTCAG	CC	GGACTACHVGGGTWTCTAAT	CAAGCAGAAGACGGCATACGAGATATGTTCCTCATCAGTCAGTCAGCCGGACTACHVGGGTWTCTAAT	806rcbc1452
CAAGCAGAAGACGGCATACGAGAT	CGGTATAGCAAT	AGTCAGTCAG	CC	GGACTACHVGGGTWTCTAAT	CAAGCAGAAGACGGCATACGAGATCGGTATAGCAATAGTCAGTCAGCCGGACTACHVGGGTWTCTAAT	806rcbc1453
CAAGCAGAAGACGGCATACGAGAT	CTTGGCCTGTAG	AGTCAGTCAG	CC	GGACTACHVGGGTWTCTAAT	CAAGCAGAAGACGGCATACGAGATCTTGGCCTGTAGAGTCAGTCAGCCGGACTACHVGGGTWTCTAAT	806rcbc1454
CAAGCAGAAGACGGCATACGAGAT	ATCAAACGCATG	AGTCAGTCAG	CC	GGACTACHVGGGTWTCTAAT	CAAGCAGAAGACGGCATACGAGATATCAAACGCATGAGTCAGTCAGCCGGACTACHVGGGTWTCTAAT	806rcbc1455
CAAGCAGAAGACGGCATACGAGAT	CGGTCCTGAGTT	AGTCAGTCAG	CC	GGACTACHVGGGTWTCTAAT	CAAGCAGAAGACGGCATACGAGATCGGTCCTGAGTTAGTCAGTCAGCCGGACTACHVGGGTWTCTAAT	806rcbc1456
CAAGCAGAAGACGGCATACGAGAT	CTCGAGCGTACT	AGTCAGTCAG	CC	GGACTACHVGGGTWTCTAAT	CAAGCAGAAGACGGCATACGAGATCTCGAGCGTACTAGTCAGTCAGCCGGACTACHVGGGTWTCTAAT	806rcbc1457
CAAGCAGAAGACGGCATACGAGAT	TTAAGGACTGAC	AGTCAGTCAG	CC	GGACTACHVGGGTWTCTAAT	CAAGCAGAAGACGGCATACGAGATTTAAGGACTGACAGTCAGTCAGCCGGACTACHVGGGTWTCTAAT	806rcbc1458
CAAGCAGAAGACGGCATACGAGAT	GTGGAAGAGACA	AGTCAGTCAG	CC	GGACTACHVGGGTWTCTAAT	CAAGCAGAAGACGGCATACGAGATGTGGAAGAGACAAGTCAGTCAGCCGGACTACHVGGGTWTCTAAT	806rcbc1459
CAAGCAGAAGACGGCATACGAGAT	TAACTAGGACGT	AGTCAGTCAG	CC	GGACTACHVGGGTWTCTAAT	CAAGCAGAAGACGGCATACGAGATTAACTAGGACGTAGTCAGTCAGCCGGACTACHVGGGTWTCTAAT	806rcbc1460
CAAGCAGAAGACGGCATACGAGAT	GAAAGAGTCTCT	AGTCAGTCAG	CC	GGACTACHVGGGTWTCTAAT	CAAGCAGAAGACGGCATACGAGATGAAAGAGTCTCTAGTCAGTCAGCCGGACTACHVGGGTWTCTAAT	806rcbc1461
CAAGCAGAAGACGGCATACGAGAT	TCACCGGAATCC	AGTCAGTCAG	CC	GGACTACHVGGGTWTCTAAT	CAAGCAGAAGACGGCATACGAGATTCACCGGAATCCAGTCAGTCAGCCGGACTACHVGGGTWTCTAAT	806rcbc1462
CAAGCAGAAGACGGCATACGAGAT	CGACTGCAGCTT	AGTCAGTCAG	CC	GGACTACHVGGGTWTCTAAT	CAAGCAGAAGACGGCATACGAGATCGACTGCAGCTTAGTCAGTCAGCCGGACTACHVGGGTWTCTAAT	806rcbc1463
CAAGCAGAAGACGGCATACGAGAT	GTTACCCGAGCT	AGTCAGTCAG	CC	GGACTACHVGGGTWTCTAAT	CAAGCAGAAGACGGCATACGAGATGTTACCCGAGCTAGTCAGTCAGCCGGACTACHVGGGTWTCTAAT	806rcbc1464
CAAGCAGAAGACGGCATACGAGAT	CCTAGGTCCCAA	AGTCAGTCAG	CC	GGACTACHVGGGTWTCTAAT	CAAGCAGAAGACGGCATACGAGATCCTAGGTCCCAAAGTCAGTCAGCCGGACTACHVGGGTWTCTAAT	806rcbc1465
CAAGCAGAAGACGGCATACGAGAT	TTGAGTGGTCTG	AGTCAGTCAG	CC	GGACTACHVGGGTWTCTAAT	CAAGCAGAAGACGGCATACGAGATTTGAGTGGTCTGAGTCAGTCAGCCGGACTACHVGGGTWTCTAAT	806rcbc1466
CAAGCAGAAGACGGCATACGAGAT	CGACGAGATTAT	AGTCAGTCAG	CC	GGACTACHVGGGTWTCTAAT	CAAGCAGAAGACGGCATACGAGATCGACGAGATTATAGTCAGTCAGCCGGACTACHVGGGTWTCTAAT	806rcbc1467
CAAGCAGAAGACGGCATACGAGAT	AGTACTGCCTGC	AGTCAGTCAG	CC	GGACTACHVGGGTWTCTAAT	CAAGCAGAAGACGGCATACGAGATAGTACTGCCTGCAGTCAGTCAGCCGGACTACHVGGGTWTCTAAT	806rcbc1468
CAAGCAGAAGACGGCATACGAGAT	GAAGTCCACACT	AGTCAGTCAG	CC	GGACTACHVGGGTWTCTAAT	CAAGCAGAAGACGGCATACGAGATGAAGTCCACACTAGTCAGTCAGCCGGACTACHVGGGTWTCTAAT	806rcbc1469
CAAGCAGAAGACGGCATACGAGAT	GTAGAATGCTCC	AGTCAGTCAG	CC	GGACTACHVGGGTWTCTAAT	CAAGCAGAAGACGGCATACGAGATGTAGAATGCTCCAGTCAGTCAGCCGGACTACHVGGGTWTCTAAT	806rcbc1470
CAAGCAGAAGACGGCATACGAGAT	ACACCCTATCGG	AGTCAGTCAG	CC	GGACTACHVGGGTWTCTAAT	CAAGCAGAAGACGGCATACGAGATACACCCTATCGGAGTCAGTCAGCCGGACTACHVGGGTWTCTAAT	806rcbc1471
CAAGCAGAAGACGGCATACGAGAT	AGGAGGATAAAG	AGTCAGTCAG	CC	GGACTACHVGGGTWTCTAAT	CAAGCAGAAGACGGCATACGAGATAGGAGGATAAAGAGTCAGTCAGCCGGACTACHVGGGTWTCTAAT	806rcbc1472
CAAGCAGAAGACGGCATACGAGAT	GCATGGGTTATC	AGTCAGTCAG	CC	GGACTACHVGGGTWTCTAAT	CAAGCAGAAGACGGCATACGAGATGCATGGGTTATCAGTCAGTCAGCCGGACTACHVGGGTWTCTAAT	806rcbc1473
CAAGCAGAAGACGGCATACGAGAT	GTTCCCAACGGT	AGTCAGTCAG	CC	GGACTACHVGGGTWTCTAAT	CAAGCAGAAGACGGCATACGAGATGTTCCCAACGGTAGTCAGTCAGCCGGACTACHVGGGTWTCTAAT	806rcbc1474
CAAGCAGAAGACGGCATACGAGAT	GTCAGAGTATTG	AGTCAGTCAG	CC	GGACTACHVGGGTWTCTAAT	CAAGCAGAAGACGGCATACGAGATGTCAGAGTATTGAGTCAGTCAGCCGGACTACHVGGGTWTCTAAT	806rcbc1475
CAAGCAGAAGACGGCATACGAGAT	ATGACAGAACCT	AGTCAGTCAG	CC	GGACTACHVGGGTWTCTAAT	CAAGCAGAAGACGGCATACGAGATATGACAGAACCTAGTCAGTCAGCCGGACTACHVGGGTWTCTAAT	806rcbc1476
CAAGCAGAAGACGGCATACGAGAT	ACAAGTGCTGCT	AGTCAGTCAG	CC	GGACTACHVGGGTWTCTAAT	CAAGCAGAAGACGGCATACGAGATACAAGTGCTGCTAGTCAGTCAGCCGGACTACHVGGGTWTCTAAT	806rcbc1477
CAAGCAGAAGACGGCATACGAGAT	AATAGTCGTGAC	AGTCAGTCAG	CC	GGACTACHVGGGTWTCTAAT	CAAGCAGAAGACGGCATACGAGATAATAGTCGTGACAGTCAGTCAGCCGGACTACHVGGGTWTCTAAT	806rcbc1478
CAAGCAGAAGACGGCATACGAGAT	TACAAGTGGTCC	AGTCAGTCAG	CC	GGACTACHVGGGTWTCTAAT	CAAGCAGAAGACGGCATACGAGATTACAAGTGGTCCAGTCAGTCAGCCGGACTACHVGGGTWTCTAAT	806rcbc1479
CAAGCAGAAGACGGCATACGAGAT	GCTGGTCTAGTC	AGTCAGTCAG	CC	GGACTACHVGGGTWTCTAAT	CAAGCAGAAGACGGCATACGAGATGCTGGTCTAGTCAGTCAGTCAGCCGGACTACHVGGGTWTCTAAT	806rcbc1480
CAAGCAGAAGACGGCATACGAGAT	GGCATCCTGGTT	AGTCAGTCAG	CC	GGACTACHVGGGTWTCTAAT	CAAGCAGAAGACGGCATACGAGATGGCATCCTGGTTAGTCAGTCAGCCGGACTACHVGGGTWTCTAAT	806rcbc1481
CAAGCAGAAGACGGCATACGAGAT	GTGCCTCAGGTT	AGTCAGTCAG	CC	GGACTACHVGGGTWTCTAAT	CAAGCAGAAGACGGCATACGAGATGTGCCTCAGGTTAGTCAGTCAGCCGGACTACHVGGGTWTCTAAT	806rcbc1482
CAAGCAGAAGACGGCATACGAGAT	ATTACAGCGACA	AGTCAGTCAG	CC	GGACTACHVGGGTWTCTAAT	CAAGCAGAAGACGGCATACGAGATATTACAGCGACAAGTCAGTCAGCCGGACTACHVGGGTWTCTAAT	806rcbc1483
CAAGCAGAAGACGGCATACGAGAT	ATGCAGAGATCT	AGTCAGTCAG	CC	GGACTACHVGGGTWTCTAAT	CAAGCAGAAGACGGCATACGAGATATGCAGAGATCTAGTCAGTCAGCCGGACTACHVGGGTWTCTAAT	806rcbc1484
CAAGCAGAAGACGGCATACGAGAT	CGTATGCCGTAC	AGTCAGTCAG	CC	GGACTACHVGGGTWTCTAAT	CAAGCAGAAGACGGCATACGAGATCGTATGCCGTACAGTCAGTCAGCCGGACTACHVGGGTWTCTAAT	806rcbc1485
CAAGCAGAAGACGGCATACGAGAT	AGCCGACTCTGT	AGTCAGTCAG	CC	GGACTACHVGGGTWTCTAAT	CAAGCAGAAGACGGCATACGAGATAGCCGACTCTGTAGTCAGTCAGCCGGACTACHVGGGTWTCTAAT	806rcbc1486
CAAGCAGAAGACGGCATACGAGAT	CTATTCTTGGCT	AGTCAGTCAG	CC	GGACTACHVGGGTWTCTAAT	CAAGCAGAAGACGGCATACGAGATCTATTCTTGGCTAGTCAGTCAGCCGGACTACHVGGGTWTCTAAT	806rcbc1487
CAAGCAGAAGACGGCATACGAGAT	TCGGTAGCAACT	AGTCAGTCAG	CC	GGACTACHVGGGTWTCTAAT	CAAGCAGAAGACGGCATACGAGATTCGGTAGCAACTAGTCAGTCAGCCGGACTACHVGGGTWTCTAAT	806rcbc1488
CAAGCAGAAGACGGCATACGAGAT	CCAAATGATGAC	AGTCAGTCAG	CC	GGACTACHVGGGTWTCTAAT	CAAGCAGAAGACGGCATACGAGATCCAAATGATGACAGTCAGTCAGCCGGACTACHVGGGTWTCTAAT	806rcbc1489
CAAGCAGAAGACGGCATACGAGAT	GCAGGTAACATT	AGTCAGTCAG	CC	GGACTACHVGGGTWTCTAAT	CAAGCAGAAGACGGCATACGAGATGCAGGTAACATTAGTCAGTCAGCCGGACTACHVGGGTWTCTAAT	806rcbc1490
CAAGCAGAAGACGGCATACGAGAT	GCACGTTCTACG	AGTCAGTCAG	CC	GGACTACHVGGGTWTCTAAT	CAAGCAGAAGACGGCATACGAGATGCACGTTCTACGAGTCAGTCAGCCGGACTACHVGGGTWTCTAAT	806rcbc1491
CAAGCAGAAGACGGCATACGAGAT	GACTGGAGATGG	AGTCAGTCAG	CC	GGACTACHVGGGTWTCTAAT	CAAGCAGAAGACGGCATACGAGATGACTGGAGATGGAGTCAGTCAGCCGGACTACHVGGGTWTCTAAT	806rcbc1492
CAAGCAGAAGACGGCATACGAGAT	ACTAAGTACCCG	AGTCAGTCAG	CC	GGACTACHVGGGTWTCTAAT	CAAGCAGAAGACGGCATACGAGATACTAAGTACCCGAGTCAGTCAGCCGGACTACHVGGGTWTCTAAT	806rcbc1493
CAAGCAGAAGACGGCATACGAGAT	TAAGTGAGTACC	AGTCAGTCAG	CC	GGACTACHVGGGTWTCTAAT	CAAGCAGAAGACGGCATACGAGATTAAGTGAGTACCAGTCAGTCAGCCGGACTACHVGGGTWTCTAAT	806rcbc1494
CAAGCAGAAGACGGCATACGAGAT	ATCGACAACACC	AGTCAGTCAG	CC	GGACTACHVGGGTWTCTAAT	CAAGCAGAAGACGGCATACGAGATATCGACAACACCAGTCAGTCAGCCGGACTACHVGGGTWTCTAAT	806rcbc1495
CAAGCAGAAGACGGCATACGAGAT	AGCACACTACAC	AGTCAGTCAG	CC	GGACTACHVGGGTWTCTAAT	CAAGCAGAAGACGGCATACGAGATAGCACACTACACAGTCAGTCAGCCGGACTACHVGGGTWTCTAAT	806rcbc1496
CAAGCAGAAGACGGCATACGAGAT	GAATGTTGCGCT	AGTCAGTCAG	CC	GGACTACHVGGGTWTCTAAT	CAAGCAGAAGACGGCATACGAGATGAATGTTGCGCTAGTCAGTCAGCCGGACTACHVGGGTWTCTAAT	806rcbc1497
CAAGCAGAAGACGGCATACGAGAT	CGCGCAAGTATT	AGTCAGTCAG	CC	GGACTACHVGGGTWTCTAAT	CAAGCAGAAGACGGCATACGAGATCGCGCAAGTATTAGTCAGTCAGCCGGACTACHVGGGTWTCTAAT	806rcbc1498
CAAGCAGAAGACGGCATACGAGAT	ATAGTTAGGGCT	AGTCAGTCAG	CC	GGACTACHVGGGTWTCTAAT	CAAGCAGAAGACGGCATACGAGATATAGTTAGGGCTAGTCAGTCAGCCGGACTACHVGGGTWTCTAAT	806rcbc1499
CAAGCAGAAGACGGCATACGAGAT	GTTCAACAGCTG	AGTCAGTCAG	CC	GGACTACHVGGGTWTCTAAT	CAAGCAGAAGACGGCATACGAGATGTTCAACAGCTGAGTCAGTCAGCCGGACTACHVGGGTWTCTAAT	806rcbc1500
CAAGCAGAAGACGGCATACGAGAT	TCAGCAAATGGT	AGTCAGTCAG	CC	GGACTACHVGGGTWTCTAAT	CAAGCAGAAGACGGCATACGAGATTCAGCAAATGGTAGTCAGTCAGCCGGACTACHVGGGTWTCTAAT	806rcbc1501
CAAGCAGAAGACGGCATACGAGAT	AGGGACTTCAAT	AGTCAGTCAG	CC	GGACTACHVGGGTWTCTAAT	CAAGCAGAAGACGGCATACGAGATAGGGACTTCAATAGTCAGTCAGCCGGACTACHVGGGTWTCTAAT	806rcbc1502
CAAGCAGAAGACGGCATACGAGAT	GAAGTGTATCTG	AGTCAGTCAG	CC	GGACTACHVGGGTWTCTAAT	CAAGCAGAAGACGGCATACGAGATGAAGTGTATCTGAGTCAGTCAGCCGGACTACHVGGGTWTCTAAT	806rcbc1503
CAAGCAGAAGACGGCATACGAGAT	TCCTGTGCGAGT	AGTCAGTCAG	CC	GGACTACHVGGGTWTCTAAT	CAAGCAGAAGACGGCATACGAGATTCCTGTGCGAGTAGTCAGTCAGCCGGACTACHVGGGTWTCTAAT	806rcbc1504
CAAGCAGAAGACGGCATACGAGAT	CCAACGTAACCA	AGTCAGTCAG	CC	GGACTACHVGGGTWTCTAAT	CAAGCAGAAGACGGCATACGAGATCCAACGTAACCAAGTCAGTCAGCCGGACTACHVGGGTWTCTAAT	806rcbc1505
CAAGCAGAAGACGGCATACGAGAT	AAGGTGGACAAG	AGTCAGTCAG	CC	GGACTACHVGGGTWTCTAAT	CAAGCAGAAGACGGCATACGAGATAAGGTGGACAAGAGTCAGTCAGCCGGACTACHVGGGTWTCTAAT	806rcbc1506
CAAGCAGAAGACGGCATACGAGAT	CAATTGCGTGCA	AGTCAGTCAG	CC	GGACTACHVGGGTWTCTAAT	CAAGCAGAAGACGGCATACGAGATCAATTGCGTGCAAGTCAGTCAGCCGGACTACHVGGGTWTCTAAT	806rcbc1507
CAAGCAGAAGACGGCATACGAGAT	ACCAGCTCAGAT	AGTCAGTCAG	CC	GGACTACHVGGGTWTCTAAT	CAAGCAGAAGACGGCATACGAGATACCAGCTCAGATAGTCAGTCAGCCGGACTACHVGGGTWTCTAAT	806rcbc1508
CAAGCAGAAGACGGCATACGAGAT	ACGGTACCCTAC	AGTCAGTCAG	CC	GGACTACHVGGGTWTCTAAT	CAAGCAGAAGACGGCATACGAGATACGGTACCCTACAGTCAGTCAGCCGGACTACHVGGGTWTCTAAT	806rcbc1509
CAAGCAGAAGACGGCATACGAGAT	TCATAGGGTAGT	AGTCAGTCAG	CC	GGACTACHVGGGTWTCTAAT	CAAGCAGAAGACGGCATACGAGATTCATAGGGTAGTAGTCAGTCAGCCGGACTACHVGGGTWTCTAAT	806rcbc1510
CAAGCAGAAGACGGCATACGAGAT	ATGGAGTTGTTG	AGTCAGTCAG	CC	GGACTACHVGGGTWTCTAAT	CAAGCAGAAGACGGCATACGAGATATGGAGTTGTTGAGTCAGTCAGCCGGACTACHVGGGTWTCTAAT	806rcbc1511
CAAGCAGAAGACGGCATACGAGAT	CGTATCTCAGGA	AGTCAGTCAG	CC	GGACTACHVGGGTWTCTAAT	CAAGCAGAAGACGGCATACGAGATCGTATCTCAGGAAGTCAGTCAGCCGGACTACHVGGGTWTCTAAT	806rcbc1512
CAAGCAGAAGACGGCATACGAGAT	TAGTTCGGTGAC	AGTCAGTCAG	CC	GGACTACHVGGGTWTCTAAT	CAAGCAGAAGACGGCATACGAGATTAGTTCGGTGACAGTCAGTCAGCCGGACTACHVGGGTWTCTAAT	806rcbc1513
CAAGCAGAAGACGGCATACGAGAT	CCATGGCTGTGT	AGTCAGTCAG	CC	GGACTACHVGGGTWTCTAAT	CAAGCAGAAGACGGCATACGAGATCCATGGCTGTGTAGTCAGTCAGCCGGACTACHVGGGTWTCTAAT	806rcbc1514
CAAGCAGAAGACGGCATACGAGAT	CTAGTCGCTGGT	AGTCAGTCAG	CC	GGACTACHVGGGTWTCTAAT	CAAGCAGAAGACGGCATACGAGATCTAGTCGCTGGTAGTCAGTCAGCCGGACTACHVGGGTWTCTAAT	806rcbc1515
CAAGCAGAAGACGGCATACGAGAT	TCCAAGCGTCAC	AGTCAGTCAG	CC	GGACTACHVGGGTWTCTAAT	CAAGCAGAAGACGGCATACGAGATTCCAAGCGTCACAGTCAGTCAGCCGGACTACHVGGGTWTCTAAT	806rcbc1516
CAAGCAGAAGACGGCATACGAGAT	GCTTCATTTCTG	AGTCAGTCAG	CC	GGACTACHVGGGTWTCTAAT	CAAGCAGAAGACGGCATACGAGATGCTTCATTTCTGAGTCAGTCAGCCGGACTACHVGGGTWTCTAAT	806rcbc1517
CAAGCAGAAGACGGCATACGAGAT	AACTTGGCCGTA	AGTCAGTCAG	CC	GGACTACHVGGGTWTCTAAT	CAAGCAGAAGACGGCATACGAGATAACTTGGCCGTAAGTCAGTCAGCCGGACTACHVGGGTWTCTAAT	806rcbc1518
CAAGCAGAAGACGGCATACGAGAT	CATACGATACAG	AGTCAGTCAG	CC	GGACTACHVGGGTWTCTAAT	CAAGCAGAAGACGGCATACGAGATCATACGATACAGAGTCAGTCAGCCGGACTACHVGGGTWTCTAAT	806rcbc1519
CAAGCAGAAGACGGCATACGAGAT	GGTTGAGAAGAG	AGTCAGTCAG	CC	GGACTACHVGGGTWTCTAAT	CAAGCAGAAGACGGCATACGAGATGGTTGAGAAGAGAGTCAGTCAGCCGGACTACHVGGGTWTCTAAT	806rcbc1520
CAAGCAGAAGACGGCATACGAGAT	CTGGGAGTTGTT	AGTCAGTCAG	CC	GGACTACHVGGGTWTCTAAT	CAAGCAGAAGACGGCATACGAGATCTGGGAGTTGTTAGTCAGTCAGCCGGACTACHVGGGTWTCTAAT	806rcbc1521
CAAGCAGAAGACGGCATACGAGAT	ATCATCTCGGCG	AGTCAGTCAG	CC	GGACTACHVGGGTWTCTAAT	CAAGCAGAAGACGGCATACGAGATATCATCTCGGCGAGTCAGTCAGCCGGACTACHVGGGTWTCTAAT	806rcbc1522
CAAGCAGAAGACGGCATACGAGAT	ATTACCCACAGG	AGTCAGTCAG	CC	GGACTACHVGGGTWTCTAAT	CAAGCAGAAGACGGCATACGAGATATTACCCACAGGAGTCAGTCAGCCGGACTACHVGGGTWTCTAAT	806rcbc1523
CAAGCAGAAGACGGCATACGAGAT	CACATCAGCGCT	AGTCAGTCAG	CC	GGACTACHVGGGTWTCTAAT	CAAGCAGAAGACGGCATACGAGATCACATCAGCGCTAGTCAGTCAGCCGGACTACHVGGGTWTCTAAT	806rcbc1524
CAAGCAGAAGACGGCATACGAGAT	TGACCATAGTGA	AGTCAGTCAG	CC	GGACTACHVGGGTWTCTAAT	CAAGCAGAAGACGGCATACGAGATTGACCATAGTGAAGTCAGTCAGCCGGACTACHVGGGTWTCTAAT	806rcbc1525
CAAGCAGAAGACGGCATACGAGAT	GATAAGCGCCTT	AGTCAGTCAG	CC	GGACTACHVGGGTWTCTAAT	CAAGCAGAAGACGGCATACGAGATGATAAGCGCCTTAGTCAGTCAGCCGGACTACHVGGGTWTCTAAT	806rcbc1526
CAAGCAGAAGACGGCATACGAGAT	TAGTCTAAGGGT	AGTCAGTCAG	CC	GGACTACHVGGGTWTCTAAT	CAAGCAGAAGACGGCATACGAGATTAGTCTAAGGGTAGTCAGTCAGCCGGACTACHVGGGTWTCTAAT	806rcbc1527
CAAGCAGAAGACGGCATACGAGAT	AATTAGGCGTGT	AGTCAGTCAG	CC	GGACTACHVGGGTWTCTAAT	CAAGCAGAAGACGGCATACGAGATAATTAGGCGTGTAGTCAGTCAGCCGGACTACHVGGGTWTCTAAT	806rcbc1528
CAAGCAGAAGACGGCATACGAGAT	TGCTCTTGCTCT	AGTCAGTCAG	CC	GGACTACHVGGGTWTCTAAT	CAAGCAGAAGACGGCATACGAGATTGCTCTTGCTCTAGTCAGTCAGCCGGACTACHVGGGTWTCTAAT	806rcbc1529
CAAGCAGAAGACGGCATACGAGAT	TCCACTAGAGCA	AGTCAGTCAG	CC	GGACTACHVGGGTWTCTAAT	CAAGCAGAAGACGGCATACGAGATTCCACTAGAGCAAGTCAGTCAGCCGGACTACHVGGGTWTCTAAT	806rcbc1530
CAAGCAGAAGACGGCATACGAGAT	CATTGCAAAGCA	AGTCAGTCAG	CC	GGACTACHVGGGTWTCTAAT	CAAGCAGAAGACGGCATACGAGATCATTGCAAAGCAAGTCAGTCAGCCGGACTACHVGGGTWTCTAAT	806rcbc1531
CAAGCAGAAGACGGCATACGAGAT	GACGGCTATGTT	AGTCAGTCAG	CC	GGACTACHVGGGTWTCTAAT	CAAGCAGAAGACGGCATACGAGATGACGGCTATGTTAGTCAGTCAGCCGGACTACHVGGGTWTCTAAT	806rcbc1532
CAAGCAGAAGACGGCATACGAGAT	TCTCTTTCGACA	AGTCAGTCAG	CC	GGACTACHVGGGTWTCTAAT	CAAGCAGAAGACGGCATACGAGATTCTCTTTCGACAAGTCAGTCAGCCGGACTACHVGGGTWTCTAAT	806rcbc1533
CAAGCAGAAGACGGCATACGAGAT	GATTAGGTTCCG	AGTCAGTCAG	CC	GGACTACHVGGGTWTCTAAT	CAAGCAGAAGACGGCATACGAGATGATTAGGTTCCGAGTCAGTCAGCCGGACTACHVGGGTWTCTAAT	806rcbc1534
CAAGCAGAAGACGGCATACGAGAT	CTACTCCACGAG	AGTCAGTCAG	CC	GGACTACHVGGGTWTCTAAT	CAAGCAGAAGACGGCATACGAGATCTACTCCACGAGAGTCAGTCAGCCGGACTACHVGGGTWTCTAAT	806rcbc1535
CAAGCAGAAGACGGCATACGAGAT	GGTGCAGACAGA	AGTCAGTCAG	CC	GGACTACHVGGGTWTCTAAT	CAAGCAGAAGACGGCATACGAGATGGTGCAGACAGAAGTCAGTCAGCCGGACTACHVGGGTWTCTAAT	806rcbc1536
CAAGCAGAAGACGGCATACGAGAT	CCGTACCGTATG	AGTCAGTCAG	CC	GGACTACHVGGGTWTCTAAT	CAAGCAGAAGACGGCATACGAGATCCGTACCGTATGAGTCAGTCAGCCGGACTACHVGGGTWTCTAAT	806rcbc1537
CAAGCAGAAGACGGCATACGAGAT	ATGTCCGACCAA	AGTCAGTCAG	CC	GGACTACHVGGGTWTCTAAT	CAAGCAGAAGACGGCATACGAGATATGTCCGACCAAAGTCAGTCAGCCGGACTACHVGGGTWTCTAAT	806rcbc1538
CAAGCAGAAGACGGCATACGAGAT	AGATGGGACTGG	AGTCAGTCAG	CC	GGACTACHVGGGTWTCTAAT	CAAGCAGAAGACGGCATACGAGATAGATGGGACTGGAGTCAGTCAGCCGGACTACHVGGGTWTCTAAT	806rcbc1539
CAAGCAGAAGACGGCATACGAGAT	GTGCCCACTTGA	AGTCAGTCAG	CC	GGACTACHVGGGTWTCTAAT	CAAGCAGAAGACGGCATACGAGATGTGCCCACTTGAAGTCAGTCAGCCGGACTACHVGGGTWTCTAAT	806rcbc1540
CAAGCAGAAGACGGCATACGAGAT	ACCGAACAATCC	AGTCAGTCAG	CC	GGACTACHVGGGTWTCTAAT	CAAGCAGAAGACGGCATACGAGATACCGAACAATCCAGTCAGTCAGCCGGACTACHVGGGTWTCTAAT	806rcbc1541
CAAGCAGAAGACGGCATACGAGAT	GTCTACCACGCA	AGTCAGTCAG	CC	GGACTACHVGGGTWTCTAAT	CAAGCAGAAGACGGCATACGAGATGTCTACCACGCAAGTCAGTCAGCCGGACTACHVGGGTWTCTAAT	806rcbc1542
CAAGCAGAAGACGGCATACGAGAT	TCGCGTCCAGTA	AGTCAGTCAG	CC	GGACTACHVGGGTWTCTAAT	CAAGCAGAAGACGGCATACGAGATTCGCGTCCAGTAAGTCAGTCAGCCGGACTACHVGGGTWTCTAAT	806rcbc1543
CAAGCAGAAGACGGCATACGAGAT	GCCTGATTAAGC	AGTCAGTCAG	CC	GGACTACHVGGGTWTCTAAT	CAAGCAGAAGACGGCATACGAGATGCCTGATTAAGCAGTCAGTCAGCCGGACTACHVGGGTWTCTAAT	806rcbc1544
CAAGCAGAAGACGGCATACGAGAT	ACGTATTCGAAG	AGTCAGTCAG	CC	GGACTACHVGGGTWTCTAAT	CAAGCAGAAGACGGCATACGAGATACGTATTCGAAGAGTCAGTCAGCCGGACTACHVGGGTWTCTAAT	806rcbc1545
CAAGCAGAAGACGGCATACGAGAT	CGGCTACTATGC	AGTCAGTCAG	CC	GGACTACHVGGGTWTCTAAT	CAAGCAGAAGACGGCATACGAGATCGGCTACTATGCAGTCAGTCAGCCGGACTACHVGGGTWTCTAAT	806rcbc1546
CAAGCAGAAGACGGCATACGAGAT	AGTTCGGCATTG	AGTCAGTCAG	CC	GGACTACHVGGGTWTCTAAT	CAAGCAGAAGACGGCATACGAGATAGTTCGGCATTGAGTCAGTCAGCCGGACTACHVGGGTWTCTAAT	806rcbc1547
CAAGCAGAAGACGGCATACGAGAT	TTGGGAGCGAAG	AGTCAGTCAG	CC	GGACTACHVGGGTWTCTAAT	CAAGCAGAAGACGGCATACGAGATTTGGGAGCGAAGAGTCAGTCAGCCGGACTACHVGGGTWTCTAAT	806rcbc1548
CAAGCAGAAGACGGCATACGAGAT	TGTTCGCCCAGA	AGTCAGTCAG	CC	GGACTACHVGGGTWTCTAAT	CAAGCAGAAGACGGCATACGAGATTGTTCGCCCAGAAGTCAGTCAGCCGGACTACHVGGGTWTCTAAT	806rcbc1549
CAAGCAGAAGACGGCATACGAGAT	CGCGTATCTCAG	AGTCAGTCAG	CC	GGACTACHVGGGTWTCTAAT	CAAGCAGAAGACGGCATACGAGATCGCGTATCTCAGAGTCAGTCAGCCGGACTACHVGGGTWTCTAAT	806rcbc1550
CAAGCAGAAGACGGCATACGAGAT	CGAAAGCATTCC	AGTCAGTCAG	CC	GGACTACHVGGGTWTCTAAT	CAAGCAGAAGACGGCATACGAGATCGAAAGCATTCCAGTCAGTCAGCCGGACTACHVGGGTWTCTAAT	806rcbc1551
CAAGCAGAAGACGGCATACGAGAT	CCGGACAAGAAG	AGTCAGTCAG	CC	GGACTACHVGGGTWTCTAAT	CAAGCAGAAGACGGCATACGAGATCCGGACAAGAAGAGTCAGTCAGCCGGACTACHVGGGTWTCTAAT	806rcbc1552
CAAGCAGAAGACGGCATACGAGAT	CGATCCGATCTG	AGTCAGTCAG	CC	GGACTACHVGGGTWTCTAAT	CAAGCAGAAGACGGCATACGAGATCGATCCGATCTGAGTCAGTCAGCCGGACTACHVGGGTWTCTAAT	806rcbc1553
CAAGCAGAAGACGGCATACGAGAT	TGCATCGCGTCA	AGTCAGTCAG	CC	GGACTACHVGGGTWTCTAAT	CAAGCAGAAGACGGCATACGAGATTGCATCGCGTCAAGTCAGTCAGCCGGACTACHVGGGTWTCTAAT	806rcbc1554
CAAGCAGAAGACGGCATACGAGAT	ATGGACCTAGCT	AGTCAGTCAG	CC	GGACTACHVGGGTWTCTAAT	CAAGCAGAAGACGGCATACGAGATATGGACCTAGCTAGTCAGTCAGCCGGACTACHVGGGTWTCTAAT	806rcbc1555
CAAGCAGAAGACGGCATACGAGAT	AGGAATACTCAC	AGTCAGTCAG	CC	GGACTACHVGGGTWTCTAAT	CAAGCAGAAGACGGCATACGAGATAGGAATACTCACAGTCAGTCAGCCGGACTACHVGGGTWTCTAAT	806rcbc1556
CAAGCAGAAGACGGCATACGAGAT	CTACCTTGAGGA	AGTCAGTCAG	CC	GGACTACHVGGGTWTCTAAT	CAAGCAGAAGACGGCATACGAGATCTACCTTGAGGAAGTCAGTCAGCCGGACTACHVGGGTWTCTAAT	806rcbc1557
CAAGCAGAAGACGGCATACGAGAT	CGTGTTATGTGG	AGTCAGTCAG	CC	GGACTACHVGGGTWTCTAAT	CAAGCAGAAGACGGCATACGAGATCGTGTTATGTGGAGTCAGTCAGCCGGACTACHVGGGTWTCTAAT	806rcbc1558
CAAGCAGAAGACGGCATACGAGAT	GTACGCACAGTT	AGTCAGTCAG	CC	GGACTACHVGGGTWTCTAAT	CAAGCAGAAGACGGCATACGAGATGTACGCACAGTTAGTCAGTCAGCCGGACTACHVGGGTWTCTAAT	806rcbc1559
CAAGCAGAAGACGGCATACGAGAT	TGGACTCAGCTA	AGTCAGTCAG	CC	GGACTACHVGGGTWTCTAAT	CAAGCAGAAGACGGCATACGAGATTGGACTCAGCTAAGTCAGTCAGCCGGACTACHVGGGTWTCTAAT	806rcbc1560
CAAGCAGAAGACGGCATACGAGAT	ACGCGCTAAATC	AGTCAGTCAG	CC	GGACTACHVGGGTWTCTAAT	CAAGCAGAAGACGGCATACGAGATACGCGCTAAATCAGTCAGTCAGCCGGACTACHVGGGTWTCTAAT	806rcbc1561
CAAGCAGAAGACGGCATACGAGAT	GACCTGAATACA	AGTCAGTCAG	CC	GGACTACHVGGGTWTCTAAT	CAAGCAGAAGACGGCATACGAGATGACCTGAATACAAGTCAGTCAGCCGGACTACHVGGGTWTCTAAT	806rcbc1562
CAAGCAGAAGACGGCATACGAGAT	ACGTTTGTGGCA	AGTCAGTCAG	CC	GGACTACHVGGGTWTCTAAT	CAAGCAGAAGACGGCATACGAGATACGTTTGTGGCAAGTCAGTCAGCCGGACTACHVGGGTWTCTAAT	806rcbc1563
CAAGCAGAAGACGGCATACGAGAT	GCTTAACGTGCC	AGTCAGTCAG	CC	GGACTACHVGGGTWTCTAAT	CAAGCAGAAGACGGCATACGAGATGCTTAACGTGCCAGTCAGTCAGCCGGACTACHVGGGTWTCTAAT	806rcbc1564
CAAGCAGAAGACGGCATACGAGAT	GAATGGATGGGC	AGTCAGTCAG	CC	GGACTACHVGGGTWTCTAAT	CAAGCAGAAGACGGCATACGAGATGAATGGATGGGCAGTCAGTCAGCCGGACTACHVGGGTWTCTAAT	806rcbc1565
CAAGCAGAAGACGGCATACGAGAT	CATGAACAGTGT	AGTCAGTCAG	CC	GGACTACHVGGGTWTCTAAT	CAAGCAGAAGACGGCATACGAGATCATGAACAGTGTAGTCAGTCAGCCGGACTACHVGGGTWTCTAAT	806rcbc1566
CAAGCAGAAGACGGCATACGAGAT	GACTAGTCAGCT	AGTCAGTCAG	CC	GGACTACHVGGGTWTCTAAT	CAAGCAGAAGACGGCATACGAGATGACTAGTCAGCTAGTCAGTCAGCCGGACTACHVGGGTWTCTAAT	806rcbc1567
CAAGCAGAAGACGGCATACGAGAT	CAAGAAATTCGC	AGTCAGTCAG	CC	GGACTACHVGGGTWTCTAAT	CAAGCAGAAGACGGCATACGAGATCAAGAAATTCGCAGTCAGTCAGCCGGACTACHVGGGTWTCTAAT	806rcbc1568
CAAGCAGAAGACGGCATACGAGAT	AAGCTCTCCCAG	AGTCAGTCAG	CC	GGACTACHVGGGTWTCTAAT	CAAGCAGAAGACGGCATACGAGATAAGCTCTCCCAGAGTCAGTCAGCCGGACTACHVGGGTWTCTAAT	806rcbc1569
CAAGCAGAAGACGGCATACGAGAT	TGGATCTGTCCG	AGTCAGTCAG	CC	GGACTACHVGGGTWTCTAAT	CAAGCAGAAGACGGCATACGAGATTGGATCTGTCCGAGTCAGTCAGCCGGACTACHVGGGTWTCTAAT	806rcbc1570
CAAGCAGAAGACGGCATACGAGAT	CCTACTCGGTGA	AGTCAGTCAG	CC	GGACTACHVGGGTWTCTAAT	CAAGCAGAAGACGGCATACGAGATCCTACTCGGTGAAGTCAGTCAGCCGGACTACHVGGGTWTCTAAT	806rcbc1571
CAAGCAGAAGACGGCATACGAGAT	ATACCGTCTTTC	AGTCAGTCAG	CC	GGACTACHVGGGTWTCTAAT	CAAGCAGAAGACGGCATACGAGATATACCGTCTTTCAGTCAGTCAGCCGGACTACHVGGGTWTCTAAT	806rcbc1572
CAAGCAGAAGACGGCATACGAGAT	AAGGACCGTTTC	AGTCAGTCAG	CC	GGACTACHVGGGTWTCTAAT	CAAGCAGAAGACGGCATACGAGATAAGGACCGTTTCAGTCAGTCAGCCGGACTACHVGGGTWTCTAAT	806rcbc1573
CAAGCAGAAGACGGCATACGAGAT	AAGTAGGAAGGA	AGTCAGTCAG	CC	GGACTACHVGGGTWTCTAAT	CAAGCAGAAGACGGCATACGAGATAAGTAGGAAGGAAGTCAGTCAGCCGGACTACHVGGGTWTCTAAT	806rcbc1574
CAAGCAGAAGACGGCATACGAGAT	CGTGCCGCTTAA	AGTCAGTCAG	CC	GGACTACHVGGGTWTCTAAT	CAAGCAGAAGACGGCATACGAGATCGTGCCGCTTAAAGTCAGTCAGCCGGACTACHVGGGTWTCTAAT	806rcbc1575
CAAGCAGAAGACGGCATACGAGAT	GCGTCATGCATC	AGTCAGTCAG	CC	GGACTACHVGGGTWTCTAAT	CAAGCAGAAGACGGCATACGAGATGCGTCATGCATCAGTCAGTCAGCCGGACTACHVGGGTWTCTAAT	806rcbc1576
CAAGCAGAAGACGGCATACGAGAT	CGTTGGACAAAT	AGTCAGTCAG	CC	GGACTACHVGGGTWTCTAAT	CAAGCAGAAGACGGCATACGAGATCGTTGGACAAATAGTCAGTCAGCCGGACTACHVGGGTWTCTAAT	806rcbc1577
CAAGCAGAAGACGGCATACGAGAT	TTGTTGATGGAG	AGTCAGTCAG	CC	GGACTACHVGGGTWTCTAAT	CAAGCAGAAGACGGCATACGAGATTTGTTGATGGAGAGTCAGTCAGCCGGACTACHVGGGTWTCTAAT	806rcbc1578
CAAGCAGAAGACGGCATACGAGAT	CTTACACTGCTT	AGTCAGTCAG	CC	GGACTACHVGGGTWTCTAAT	CAAGCAGAAGACGGCATACGAGATCTTACACTGCTTAGTCAGTCAGCCGGACTACHVGGGTWTCTAAT	806rcbc1579
CAAGCAGAAGACGGCATACGAGAT	AATGCGCGTATA	AGTCAGTCAG	CC	GGACTACHVGGGTWTCTAAT	CAAGCAGAAGACGGCATACGAGATAATGCGCGTATAAGTCAGTCAGCCGGACTACHVGGGTWTCTAAT	806rcbc1580
CAAGCAGAAGACGGCATACGAGAT	TGCCATTAGAGC	AGTCAGTCAG	CC	GGACTACHVGGGTWTCTAAT	CAAGCAGAAGACGGCATACGAGATTGCCATTAGAGCAGTCAGTCAGCCGGACTACHVGGGTWTCTAAT	806rcbc1581
CAAGCAGAAGACGGCATACGAGAT	CGAAGGGTTGGA	AGTCAGTCAG	CC	GGACTACHVGGGTWTCTAAT	CAAGCAGAAGACGGCATACGAGATCGAAGGGTTGGAAGTCAGTCAGCCGGACTACHVGGGTWTCTAAT	806rcbc1582
CAAGCAGAAGACGGCATACGAGAT	GAGCAACATCCT	AGTCAGTCAG	CC	GGACTACHVGGGTWTCTAAT	CAAGCAGAAGACGGCATACGAGATGAGCAACATCCTAGTCAGTCAGCCGGACTACHVGGGTWTCTAAT	806rcbc1583
CAAGCAGAAGACGGCATACGAGAT	TCGTGTTGTGGC	AGTCAGTCAG	CC	GGACTACHVGGGTWTCTAAT	CAAGCAGAAGACGGCATACGAGATTCGTGTTGTGGCAGTCAGTCAGCCGGACTACHVGGGTWTCTAAT	806rcbc1584
CAAGCAGAAGACGGCATACGAGAT	ATTTCGACCCGG	AGTCAGTCAG	CC	GGACTACHVGGGTWTCTAAT	CAAGCAGAAGACGGCATACGAGATATTTCGACCCGGAGTCAGTCAGCCGGACTACHVGGGTWTCTAAT	806rcbc1585
CAAGCAGAAGACGGCATACGAGAT	TGGATTGTGAAC	AGTCAGTCAG	CC	GGACTACHVGGGTWTCTAAT	CAAGCAGAAGACGGCATACGAGATTGGATTGTGAACAGTCAGTCAGCCGGACTACHVGGGTWTCTAAT	806rcbc1586
CAAGCAGAAGACGGCATACGAGAT	CCGTTGGACTAC	AGTCAGTCAG	CC	GGACTACHVGGGTWTCTAAT	CAAGCAGAAGACGGCATACGAGATCCGTTGGACTACAGTCAGTCAGCCGGACTACHVGGGTWTCTAAT	806rcbc1587
CAAGCAGAAGACGGCATACGAGAT	TCTGGCTACGAC	AGTCAGTCAG	CC	GGACTACHVGGGTWTCTAAT	CAAGCAGAAGACGGCATACGAGATTCTGGCTACGACAGTCAGTCAGCCGGACTACHVGGGTWTCTAAT	806rcbc1588
CAAGCAGAAGACGGCATACGAGAT	TCAGGCGTAAAT	AGTCAGTCAG	CC	GGACTACHVGGGTWTCTAAT	CAAGCAGAAGACGGCATACGAGATTCAGGCGTAAATAGTCAGTCAGCCGGACTACHVGGGTWTCTAAT	806rcbc1589
CAAGCAGAAGACGGCATACGAGAT	TCACGGTGACAT	AGTCAGTCAG	CC	GGACTACHVGGGTWTCTAAT	CAAGCAGAAGACGGCATACGAGATTCACGGTGACATAGTCAGTCAGCCGGACTACHVGGGTWTCTAAT	806rcbc1590
CAAGCAGAAGACGGCATACGAGAT	CAAGGTCACCTC	AGTCAGTCAG	CC	GGACTACHVGGGTWTCTAAT	CAAGCAGAAGACGGCATACGAGATCAAGGTCACCTCAGTCAGTCAGCCGGACTACHVGGGTWTCTAAT	806rcbc1591
CAAGCAGAAGACGGCATACGAGAT	CTATACGCGAAC	AGTCAGTCAG	CC	GGACTACHVGGGTWTCTAAT	CAAGCAGAAGACGGCATACGAGATCTATACGCGAACAGTCAGTCAGCCGGACTACHVGGGTWTCTAAT	806rcbc1592
CAAGCAGAAGACGGCATACGAGAT	GAGGAGTAAAGC	AGTCAGTCAG	CC	GGACTACHVGGGTWTCTAAT	CAAGCAGAAGACGGCATACGAGATGAGGAGTAAAGCAGTCAGTCAGCCGGACTACHVGGGTWTCTAAT	806rcbc1593
CAAGCAGAAGACGGCATACGAGAT	GCAGCATGTTAA	AGTCAGTCAG	CC	GGACTACHVGGGTWTCTAAT	CAAGCAGAAGACGGCATACGAGATGCAGCATGTTAAAGTCAGTCAGCCGGACTACHVGGGTWTCTAAT	806rcbc1594
CAAGCAGAAGACGGCATACGAGAT	GTTGGGATCCTC	AGTCAGTCAG	CC	GGACTACHVGGGTWTCTAAT	CAAGCAGAAGACGGCATACGAGATGTTGGGATCCTCAGTCAGTCAGCCGGACTACHVGGGTWTCTAAT	806rcbc1595
CAAGCAGAAGACGGCATACGAGAT	TTCAGCGATGGT	AGTCAGTCAG	CC	GGACTACHVGGGTWTCTAAT	CAAGCAGAAGACGGCATACGAGATTTCAGCGATGGTAGTCAGTCAGCCGGACTACHVGGGTWTCTAAT	806rcbc1596
CAAGCAGAAGACGGCATACGAGAT	ACAATCCCGAGT	AGTCAGTCAG	CC	GGACTACHVGGGTWTCTAAT	CAAGCAGAAGACGGCATACGAGATACAATCCCGAGTAGTCAGTCAGCCGGACTACHVGGGTWTCTAAT	806rcbc1597
CAAGCAGAAGACGGCATACGAGAT	GTTCTTGGAGAC	AGTCAGTCAG	CC	GGACTACHVGGGTWTCTAAT	CAAGCAGAAGACGGCATACGAGATGTTCTTGGAGACAGTCAGTCAGCCGGACTACHVGGGTWTCTAAT	806rcbc1598
CAAGCAGAAGACGGCATACGAGAT	TAGCCCTGATGC	AGTCAGTCAG	CC	GGACTACHVGGGTWTCTAAT	CAAGCAGAAGACGGCATACGAGATTAGCCCTGATGCAGTCAGTCAGCCGGACTACHVGGGTWTCTAAT	806rcbc1599
CAAGCAGAAGACGGCATACGAGAT	TTGTCCCAAGCG	AGTCAGTCAG	CC	GGACTACHVGGGTWTCTAAT	CAAGCAGAAGACGGCATACGAGATTTGTCCCAAGCGAGTCAGTCAGCCGGACTACHVGGGTWTCTAAT	806rcbc1600
CAAGCAGAAGACGGCATACGAGAT	TTCGTACTTCGT	AGTCAGTCAG	CC	GGACTACHVGGGTWTCTAAT	CAAGCAGAAGACGGCATACGAGATTTCGTACTTCGTAGTCAGTCAGCCGGACTACHVGGGTWTCTAAT	806rcbc1601
CAAGCAGAAGACGGCATACGAGAT	CTGCTCAGGCAT	AGTCAGTCAG	CC	GGACTACHVGGGTWTCTAAT	CAAGCAGAAGACGGCATACGAGATCTGCTCAGGCATAGTCAGTCAGCCGGACTACHVGGGTWTCTAAT	806rcbc1602
CAAGCAGAAGACGGCATACGAGAT	GACATCTGACAC	AGTCAGTCAG	CC	GGACTACHVGGGTWTCTAAT	CAAGCAGAAGACGGCATACGAGATGACATCTGACACAGTCAGTCAGCCGGACTACHVGGGTWTCTAAT	806rcbc1603
CAAGCAGAAGACGGCATACGAGAT	CACAACCACAAC	AGTCAGTCAG	CC	GGACTACHVGGGTWTCTAAT	CAAGCAGAAGACGGCATACGAGATCACAACCACAACAGTCAGTCAGCCGGACTACHVGGGTWTCTAAT	806rcbc1604
CAAGCAGAAGACGGCATACGAGAT	GCACCAATCTGC	AGTCAGTCAG	CC	GGACTACHVGGGTWTCTAAT	CAAGCAGAAGACGGCATACGAGATGCACCAATCTGCAGTCAGTCAGCCGGACTACHVGGGTWTCTAAT	806rcbc1605
CAAGCAGAAGACGGCATACGAGAT	ATTAGCAGCGTA	AGTCAGTCAG	CC	GGACTACHVGGGTWTCTAAT	CAAGCAGAAGACGGCATACGAGATATTAGCAGCGTAAGTCAGTCAGCCGGACTACHVGGGTWTCTAAT	806rcbc1606
CAAGCAGAAGACGGCATACGAGAT	TCCGATAATCGG	AGTCAGTCAG	CC	GGACTACHVGGGTWTCTAAT	CAAGCAGAAGACGGCATACGAGATTCCGATAATCGGAGTCAGTCAGCCGGACTACHVGGGTWTCTAAT	806rcbc1607
CAAGCAGAAGACGGCATACGAGAT	CTTTCAGGACCG	AGTCAGTCAG	CC	GGACTACHVGGGTWTCTAAT	CAAGCAGAAGACGGCATACGAGATCTTTCAGGACCGAGTCAGTCAGCCGGACTACHVGGGTWTCTAAT	806rcbc1608
CAAGCAGAAGACGGCATACGAGAT	CGTCCTACAGTG	AGTCAGTCAG	CC	GGACTACHVGGGTWTCTAAT	CAAGCAGAAGACGGCATACGAGATCGTCCTACAGTGAGTCAGTCAGCCGGACTACHVGGGTWTCTAAT	806rcbc1609
CAAGCAGAAGACGGCATACGAGAT	GTAACTCAACAG	AGTCAGTCAG	CC	GGACTACHVGGGTWTCTAAT	CAAGCAGAAGACGGCATACGAGATGTAACTCAACAGAGTCAGTCAGCCGGACTACHVGGGTWTCTAAT	806rcbc1610
CAAGCAGAAGACGGCATACGAGAT	CGTGGAAGACGA	AGTCAGTCAG	CC	GGACTACHVGGGTWTCTAAT	CAAGCAGAAGACGGCATACGAGATCGTGGAAGACGAAGTCAGTCAGCCGGACTACHVGGGTWTCTAAT	806rcbc1611
CAAGCAGAAGACGGCATACGAGAT	GAGAGGGATCAC	AGTCAGTCAG	CC	GGACTACHVGGGTWTCTAAT	CAAGCAGAAGACGGCATACGAGATGAGAGGGATCACAGTCAGTCAGCCGGACTACHVGGGTWTCTAAT	806rcbc1612
CAAGCAGAAGACGGCATACGAGAT	TCGGCTTGGAAT	AGTCAGTCAG	CC	GGACTACHVGGGTWTCTAAT	CAAGCAGAAGACGGCATACGAGATTCGGCTTGGAATAGTCAGTCAGCCGGACTACHVGGGTWTCTAAT	806rcbc1613
CAAGCAGAAGACGGCATACGAGAT	TGAACAGGTTCA	AGTCAGTCAG	CC	GGACTACHVGGGTWTCTAAT	CAAGCAGAAGACGGCATACGAGATTGAACAGGTTCAAGTCAGTCAGCCGGACTACHVGGGTWTCTAAT	806rcbc1614
CAAGCAGAAGACGGCATACGAGAT	GAGAGATCGACG	AGTCAGTCAG	CC	GGACTACHVGGGTWTCTAAT	CAAGCAGAAGACGGCATACGAGATGAGAGATCGACGAGTCAGTCAGCCGGACTACHVGGGTWTCTAAT	806rcbc1615
CAAGCAGAAGACGGCATACGAGAT	ATACAAACGCAC	AGTCAGTCAG	CC	GGACTACHVGGGTWTCTAAT	CAAGCAGAAGACGGCATACGAGATATACAAACGCACAGTCAGTCAGCCGGACTACHVGGGTWTCTAAT	806rcbc1616
CAAGCAGAAGACGGCATACGAGAT	GATTCACTGTGG	AGTCAGTCAG	CC	GGACTACHVGGGTWTCTAAT	CAAGCAGAAGACGGCATACGAGATGATTCACTGTGGAGTCAGTCAGCCGGACTACHVGGGTWTCTAAT	806rcbc1617
CAAGCAGAAGACGGCATACGAGAT	GCTTGCCAATCG	AGTCAGTCAG	CC	GGACTACHVGGGTWTCTAAT	CAAGCAGAAGACGGCATACGAGATGCTTGCCAATCGAGTCAGTCAGCCGGACTACHVGGGTWTCTAAT	806rcbc1618
CAAGCAGAAGACGGCATACGAGAT	CTGACACGAATA	AGTCAGTCAG	CC	GGACTACHVGGGTWTCTAAT	CAAGCAGAAGACGGCATACGAGATCTGACACGAATAAGTCAGTCAGCCGGACTACHVGGGTWTCTAAT	806rcbc1619
CAAGCAGAAGACGGCATACGAGAT	GTTCTAAGGTGA	AGTCAGTCAG	CC	GGACTACHVGGGTWTCTAAT	CAAGCAGAAGACGGCATACGAGATGTTCTAAGGTGAAGTCAGTCAGCCGGACTACHVGGGTWTCTAAT	806rcbc1620
CAAGCAGAAGACGGCATACGAGAT	CGTGAATCAACC	AGTCAGTCAG	CC	GGACTACHVGGGTWTCTAAT	CAAGCAGAAGACGGCATACGAGATCGTGAATCAACCAGTCAGTCAGCCGGACTACHVGGGTWTCTAAT	806rcbc1621
CAAGCAGAAGACGGCATACGAGAT	GAGCTAAGTTAC	AGTCAGTCAG	CC	GGACTACHVGGGTWTCTAAT	CAAGCAGAAGACGGCATACGAGATGAGCTAAGTTACAGTCAGTCAGCCGGACTACHVGGGTWTCTAAT	806rcbc1622
CAAGCAGAAGACGGCATACGAGAT	AGCGATTCCTCG	AGTCAGTCAG	CC	GGACTACHVGGGTWTCTAAT	CAAGCAGAAGACGGCATACGAGATAGCGATTCCTCGAGTCAGTCAGCCGGACTACHVGGGTWTCTAAT	806rcbc1623
CAAGCAGAAGACGGCATACGAGAT	CCAACCCAGATC	AGTCAGTCAG	CC	GGACTACHVGGGTWTCTAAT	CAAGCAGAAGACGGCATACGAGATCCAACCCAGATCAGTCAGTCAGCCGGACTACHVGGGTWTCTAAT	806rcbc1624
CAAGCAGAAGACGGCATACGAGAT	GATTGCTACCAG	AGTCAGTCAG	CC	GGACTACHVGGGTWTCTAAT	CAAGCAGAAGACGGCATACGAGATGATTGCTACCAGAGTCAGTCAGCCGGACTACHVGGGTWTCTAAT	806rcbc1625
CAAGCAGAAGACGGCATACGAGAT	GGCTCTAACGTA	AGTCAGTCAG	CC	GGACTACHVGGGTWTCTAAT	CAAGCAGAAGACGGCATACGAGATGGCTCTAACGTAAGTCAGTCAGCCGGACTACHVGGGTWTCTAAT	806rcbc1626
CAAGCAGAAGACGGCATACGAGAT	AATCTGCACCGA	AGTCAGTCAG	CC	GGACTACHVGGGTWTCTAAT	CAAGCAGAAGACGGCATACGAGATAATCTGCACCGAAGTCAGTCAGCCGGACTACHVGGGTWTCTAAT	806rcbc1627
CAAGCAGAAGACGGCATACGAGAT	CCAGCCTTCAGA	AGTCAGTCAG	CC	GGACTACHVGGGTWTCTAAT	CAAGCAGAAGACGGCATACGAGATCCAGCCTTCAGAAGTCAGTCAGCCGGACTACHVGGGTWTCTAAT	806rcbc1628
CAAGCAGAAGACGGCATACGAGAT	CCGTGTTAGACA	AGTCAGTCAG	CC	GGACTACHVGGGTWTCTAAT	CAAGCAGAAGACGGCATACGAGATCCGTGTTAGACAAGTCAGTCAGCCGGACTACHVGGGTWTCTAAT	806rcbc1629
CAAGCAGAAGACGGCATACGAGAT	ACCTCTATTCGT	AGTCAGTCAG	CC	GGACTACHVGGGTWTCTAAT	CAAGCAGAAGACGGCATACGAGATACCTCTATTCGTAGTCAGTCAGCCGGACTACHVGGGTWTCTAAT	806rcbc1630
CAAGCAGAAGACGGCATACGAGAT	GGCAAGGCACAA	AGTCAGTCAG	CC	GGACTACHVGGGTWTCTAAT	CAAGCAGAAGACGGCATACGAGATGGCAAGGCACAAAGTCAGTCAGCCGGACTACHVGGGTWTCTAAT	806rcbc1631
CAAGCAGAAGACGGCATACGAGAT	GCCATTATAGAG	AGTCAGTCAG	CC	GGACTACHVGGGTWTCTAAT	CAAGCAGAAGACGGCATACGAGATGCCATTATAGAGAGTCAGTCAGCCGGACTACHVGGGTWTCTAAT	806rcbc1632
CAAGCAGAAGACGGCATACGAGAT	TAACCGAACCAC	AGTCAGTCAG	CC	GGACTACHVGGGTWTCTAAT	CAAGCAGAAGACGGCATACGAGATTAACCGAACCACAGTCAGTCAGCCGGACTACHVGGGTWTCTAAT	806rcbc1633
CAAGCAGAAGACGGCATACGAGAT	GGTGCGTCACTT	AGTCAGTCAG	CC	GGACTACHVGGGTWTCTAAT	CAAGCAGAAGACGGCATACGAGATGGTGCGTCACTTAGTCAGTCAGCCGGACTACHVGGGTWTCTAAT	806rcbc1634
CAAGCAGAAGACGGCATACGAGAT	TGTGCTTGTAGG	AGTCAGTCAG	CC	GGACTACHVGGGTWTCTAAT	CAAGCAGAAGACGGCATACGAGATTGTGCTTGTAGGAGTCAGTCAGCCGGACTACHVGGGTWTCTAAT	806rcbc1635
CAAGCAGAAGACGGCATACGAGAT	TGACTCTGCGGT	AGTCAGTCAG	CC	GGACTACHVGGGTWTCTAAT	CAAGCAGAAGACGGCATACGAGATTGACTCTGCGGTAGTCAGTCAGCCGGACTACHVGGGTWTCTAAT	806rcbc1636
CAAGCAGAAGACGGCATACGAGAT	GTACACTGATAG	AGTCAGTCAG	CC	GGACTACHVGGGTWTCTAAT	CAAGCAGAAGACGGCATACGAGATGTACACTGATAGAGTCAGTCAGCCGGACTACHVGGGTWTCTAAT	806rcbc1637
CAAGCAGAAGACGGCATACGAGAT	TTACATCCCTTG	AGTCAGTCAG	CC	GGACTACHVGGGTWTCTAAT	CAAGCAGAAGACGGCATACGAGATTTACATCCCTTGAGTCAGTCAGCCGGACTACHVGGGTWTCTAAT	806rcbc1638
CAAGCAGAAGACGGCATACGAGAT	GGTGTGAGAAAG	AGTCAGTCAG	CC	GGACTACHVGGGTWTCTAAT	CAAGCAGAAGACGGCATACGAGATGGTGTGAGAAAGAGTCAGTCAGCCGGACTACHVGGGTWTCTAAT	806rcbc1639
CAAGCAGAAGACGGCATACGAGAT	CTCTTTGTCGAT	AGTCAGTCAG	CC	GGACTACHVGGGTWTCTAAT	CAAGCAGAAGACGGCATACGAGATCTCTTTGTCGATAGTCAGTCAGCCGGACTACHVGGGTWTCTAAT	806rcbc1640
CAAGCAGAAGACGGCATACGAGAT	GTGAACTGGATT	AGTCAGTCAG	CC	GGACTACHVGGGTWTCTAAT	CAAGCAGAAGACGGCATACGAGATGTGAACTGGATTAGTCAGTCAGCCGGACTACHVGGGTWTCTAAT	806rcbc1641
CAAGCAGAAGACGGCATACGAGAT	CCTAACGGTCCA	AGTCAGTCAG	CC	GGACTACHVGGGTWTCTAAT	CAAGCAGAAGACGGCATACGAGATCCTAACGGTCCAAGTCAGTCAGCCGGACTACHVGGGTWTCTAAT	806rcbc1642
CAAGCAGAAGACGGCATACGAGAT	TGTAGCCGCTTG	AGTCAGTCAG	CC	GGACTACHVGGGTWTCTAAT	CAAGCAGAAGACGGCATACGAGATTGTAGCCGCTTGAGTCAGTCAGCCGGACTACHVGGGTWTCTAAT	806rcbc1643
CAAGCAGAAGACGGCATACGAGAT	TACCCGACTAAG	AGTCAGTCAG	CC	GGACTACHVGGGTWTCTAAT	CAAGCAGAAGACGGCATACGAGATTACCCGACTAAGAGTCAGTCAGCCGGACTACHVGGGTWTCTAAT	806rcbc1644
CAAGCAGAAGACGGCATACGAGAT	CGTAGTACCACA	AGTCAGTCAG	CC	GGACTACHVGGGTWTCTAAT	CAAGCAGAAGACGGCATACGAGATCGTAGTACCACAAGTCAGTCAGCCGGACTACHVGGGTWTCTAAT	806rcbc1645
CAAGCAGAAGACGGCATACGAGAT	CGGAGAGACATG	AGTCAGTCAG	CC	GGACTACHVGGGTWTCTAAT	CAAGCAGAAGACGGCATACGAGATCGGAGAGACATGAGTCAGTCAGCCGGACTACHVGGGTWTCTAAT	806rcbc1646
CAAGCAGAAGACGGCATACGAGAT	CCAAAGCCAGTT	AGTCAGTCAG	CC	GGACTACHVGGGTWTCTAAT	CAAGCAGAAGACGGCATACGAGATCCAAAGCCAGTTAGTCAGTCAGCCGGACTACHVGGGTWTCTAAT	806rcbc1647
CAAGCAGAAGACGGCATACGAGAT	TACGATGAGTTG	AGTCAGTCAG	CC	GGACTACHVGGGTWTCTAAT	CAAGCAGAAGACGGCATACGAGATTACGATGAGTTGAGTCAGTCAGCCGGACTACHVGGGTWTCTAAT	806rcbc1648
CAAGCAGAAGACGGCATACGAGAT	GCTTGGTAGGTT	AGTCAGTCAG	CC	GGACTACHVGGGTWTCTAAT	CAAGCAGAAGACGGCATACGAGATGCTTGGTAGGTTAGTCAGTCAGCCGGACTACHVGGGTWTCTAAT	806rcbc1649
CAAGCAGAAGACGGCATACGAGAT	CCGGAATCCATA	AGTCAGTCAG	CC	GGACTACHVGGGTWTCTAAT	CAAGCAGAAGACGGCATACGAGATCCGGAATCCATAAGTCAGTCAGCCGGACTACHVGGGTWTCTAAT	806rcbc1650
CAAGCAGAAGACGGCATACGAGAT	ATCGGCTTCCGA	AGTCAGTCAG	CC	GGACTACHVGGGTWTCTAAT	CAAGCAGAAGACGGCATACGAGATATCGGCTTCCGAAGTCAGTCAGCCGGACTACHVGGGTWTCTAAT	806rcbc1651
CAAGCAGAAGACGGCATACGAGAT	CACTAGACCCAC	AGTCAGTCAG	CC	GGACTACHVGGGTWTCTAAT	CAAGCAGAAGACGGCATACGAGATCACTAGACCCACAGTCAGTCAGCCGGACTACHVGGGTWTCTAAT	806rcbc1652
CAAGCAGAAGACGGCATACGAGAT	GGAAAGGAGAAT	AGTCAGTCAG	CC	GGACTACHVGGGTWTCTAAT	CAAGCAGAAGACGGCATACGAGATGGAAAGGAGAATAGTCAGTCAGCCGGACTACHVGGGTWTCTAAT	806rcbc1653
CAAGCAGAAGACGGCATACGAGAT	GAGTATCTGAGT	AGTCAGTCAG	CC	GGACTACHVGGGTWTCTAAT	CAAGCAGAAGACGGCATACGAGATGAGTATCTGAGTAGTCAGTCAGCCGGACTACHVGGGTWTCTAAT	806rcbc1654
CAAGCAGAAGACGGCATACGAGAT	CTCGCTAGATAG	AGTCAGTCAG	CC	GGACTACHVGGGTWTCTAAT	CAAGCAGAAGACGGCATACGAGATCTCGCTAGATAGAGTCAGTCAGCCGGACTACHVGGGTWTCTAAT	806rcbc1655
CAAGCAGAAGACGGCATACGAGAT	CCAGGACAGGAA	AGTCAGTCAG	CC	GGACTACHVGGGTWTCTAAT	CAAGCAGAAGACGGCATACGAGATCCAGGACAGGAAAGTCAGTCAGCCGGACTACHVGGGTWTCTAAT	806rcbc1656
CAAGCAGAAGACGGCATACGAGAT	AAGGGTTAGTCT	AGTCAGTCAG	CC	GGACTACHVGGGTWTCTAAT	CAAGCAGAAGACGGCATACGAGATAAGGGTTAGTCTAGTCAGTCAGCCGGACTACHVGGGTWTCTAAT	806rcbc1657
CAAGCAGAAGACGGCATACGAGAT	GTGACTAGTGAT	AGTCAGTCAG	CC	GGACTACHVGGGTWTCTAAT	CAAGCAGAAGACGGCATACGAGATGTGACTAGTGATAGTCAGTCAGCCGGACTACHVGGGTWTCTAAT	806rcbc1658
CAAGCAGAAGACGGCATACGAGAT	GGCCTTCAGTCA	AGTCAGTCAG	CC	GGACTACHVGGGTWTCTAAT	CAAGCAGAAGACGGCATACGAGATGGCCTTCAGTCAAGTCAGTCAGCCGGACTACHVGGGTWTCTAAT	806rcbc1659
CAAGCAGAAGACGGCATACGAGAT	ACACGTTTGGGT	AGTCAGTCAG	CC	GGACTACHVGGGTWTCTAAT	CAAGCAGAAGACGGCATACGAGATACACGTTTGGGTAGTCAGTCAGCCGGACTACHVGGGTWTCTAAT	806rcbc1660
CAAGCAGAAGACGGCATACGAGAT	CGAACGTCTATG	AGTCAGTCAG	CC	GGACTACHVGGGTWTCTAAT	CAAGCAGAAGACGGCATACGAGATCGAACGTCTATGAGTCAGTCAGCCGGACTACHVGGGTWTCTAAT	806rcbc1661
CAAGCAGAAGACGGCATACGAGAT	TCATGTGAACGA	AGTCAGTCAG	CC	GGACTACHVGGGTWTCTAAT	CAAGCAGAAGACGGCATACGAGATTCATGTGAACGAAGTCAGTCAGCCGGACTACHVGGGTWTCTAAT	806rcbc1662
CAAGCAGAAGACGGCATACGAGAT	TCTCCGTTCCCT	AGTCAGTCAG	CC	GGACTACHVGGGTWTCTAAT	CAAGCAGAAGACGGCATACGAGATTCTCCGTTCCCTAGTCAGTCAGCCGGACTACHVGGGTWTCTAAT	806rcbc1663
CAAGCAGAAGACGGCATACGAGAT	CTGATTACGAGA	AGTCAGTCAG	CC	GGACTACHVGGGTWTCTAAT	CAAGCAGAAGACGGCATACGAGATCTGATTACGAGAAGTCAGTCAGCCGGACTACHVGGGTWTCTAAT	806rcbc1664
CAAGCAGAAGACGGCATACGAGAT	TCTGAATGGTAG	AGTCAGTCAG	CC	GGACTACHVGGGTWTCTAAT	CAAGCAGAAGACGGCATACGAGATTCTGAATGGTAGAGTCAGTCAGCCGGACTACHVGGGTWTCTAAT	806rcbc1665
CAAGCAGAAGACGGCATACGAGAT	CATCGTTGGTCG	AGTCAGTCAG	CC	GGACTACHVGGGTWTCTAAT	CAAGCAGAAGACGGCATACGAGATCATCGTTGGTCGAGTCAGTCAGCCGGACTACHVGGGTWTCTAAT	806rcbc1666
CAAGCAGAAGACGGCATACGAGAT	TAGATCCTCGGA	AGTCAGTCAG	CC	GGACTACHVGGGTWTCTAAT	CAAGCAGAAGACGGCATACGAGATTAGATCCTCGGAAGTCAGTCAGCCGGACTACHVGGGTWTCTAAT	806rcbc1667
CAAGCAGAAGACGGCATACGAGAT	TCGGACAGTGTT	AGTCAGTCAG	CC	GGACTACHVGGGTWTCTAAT	CAAGCAGAAGACGGCATACGAGATTCGGACAGTGTTAGTCAGTCAGCCGGACTACHVGGGTWTCTAAT	806rcbc1668
CAAGCAGAAGACGGCATACGAGAT	TGATGTGCTAAG	AGTCAGTCAG	CC	GGACTACHVGGGTWTCTAAT	CAAGCAGAAGACGGCATACGAGATTGATGTGCTAAGAGTCAGTCAGCCGGACTACHVGGGTWTCTAAT	806rcbc1669
CAAGCAGAAGACGGCATACGAGAT	CAGTAAATCGCA	AGTCAGTCAG	CC	GGACTACHVGGGTWTCTAAT	CAAGCAGAAGACGGCATACGAGATCAGTAAATCGCAAGTCAGTCAGCCGGACTACHVGGGTWTCTAAT	806rcbc1670
CAAGCAGAAGACGGCATACGAGAT	CAAGTTTCCGCG	AGTCAGTCAG	CC	GGACTACHVGGGTWTCTAAT	CAAGCAGAAGACGGCATACGAGATCAAGTTTCCGCGAGTCAGTCAGCCGGACTACHVGGGTWTCTAAT	806rcbc1671
CAAGCAGAAGACGGCATACGAGAT	ACATCGTTGACG	AGTCAGTCAG	CC	GGACTACHVGGGTWTCTAAT	CAAGCAGAAGACGGCATACGAGATACATCGTTGACGAGTCAGTCAGCCGGACTACHVGGGTWTCTAAT	806rcbc1672
CAAGCAGAAGACGGCATACGAGAT	ACGAAAGAGCAG	AGTCAGTCAG	CC	GGACTACHVGGGTWTCTAAT	CAAGCAGAAGACGGCATACGAGATACGAAAGAGCAGAGTCAGTCAGCCGGACTACHVGGGTWTCTAAT	806rcbc1673
CAAGCAGAAGACGGCATACGAGAT	TGATGAACCCGT	AGTCAGTCAG	CC	GGACTACHVGGGTWTCTAAT	CAAGCAGAAGACGGCATACGAGATTGATGAACCCGTAGTCAGTCAGCCGGACTACHVGGGTWTCTAAT	806rcbc1674
CAAGCAGAAGACGGCATACGAGAT	GCTCTTATGCTT	AGTCAGTCAG	CC	GGACTACHVGGGTWTCTAAT	CAAGCAGAAGACGGCATACGAGATGCTCTTATGCTTAGTCAGTCAGCCGGACTACHVGGGTWTCTAAT	806rcbc1675
CAAGCAGAAGACGGCATACGAGAT	CGACCTCGCATA	AGTCAGTCAG	CC	GGACTACHVGGGTWTCTAAT	CAAGCAGAAGACGGCATACGAGATCGACCTCGCATAAGTCAGTCAGCCGGACTACHVGGGTWTCTAAT	806rcbc1676
CAAGCAGAAGACGGCATACGAGAT	CTAATTCTCTGC	AGTCAGTCAG	CC	GGACTACHVGGGTWTCTAAT	CAAGCAGAAGACGGCATACGAGATCTAATTCTCTGCAGTCAGTCAGCCGGACTACHVGGGTWTCTAAT	806rcbc1677
CAAGCAGAAGACGGCATACGAGAT	GGAAGTGGCCAA	AGTCAGTCAG	CC	GGACTACHVGGGTWTCTAAT	CAAGCAGAAGACGGCATACGAGATGGAAGTGGCCAAAGTCAGTCAGCCGGACTACHVGGGTWTCTAAT	806rcbc1678
CAAGCAGAAGACGGCATACGAGAT	GATAATGTGCAC	AGTCAGTCAG	CC	GGACTACHVGGGTWTCTAAT	CAAGCAGAAGACGGCATACGAGATGATAATGTGCACAGTCAGTCAGCCGGACTACHVGGGTWTCTAAT	806rcbc1679
CAAGCAGAAGACGGCATACGAGAT	CTCTGAGGTAAC	AGTCAGTCAG	CC	GGACTACHVGGGTWTCTAAT	CAAGCAGAAGACGGCATACGAGATCTCTGAGGTAACAGTCAGTCAGCCGGACTACHVGGGTWTCTAAT	806rcbc1680
CAAGCAGAAGACGGCATACGAGAT	ATTTGCTTTGCC	AGTCAGTCAG	CC	GGACTACHVGGGTWTCTAAT	CAAGCAGAAGACGGCATACGAGATATTTGCTTTGCCAGTCAGTCAGCCGGACTACHVGGGTWTCTAAT	806rcbc1681
CAAGCAGAAGACGGCATACGAGAT	TACTGGTAAGAC	AGTCAGTCAG	CC	GGACTACHVGGGTWTCTAAT	CAAGCAGAAGACGGCATACGAGATTACTGGTAAGACAGTCAGTCAGCCGGACTACHVGGGTWTCTAAT	806rcbc1682
CAAGCAGAAGACGGCATACGAGAT	TTGAGAAGCACT	AGTCAGTCAG	CC	GGACTACHVGGGTWTCTAAT	CAAGCAGAAGACGGCATACGAGATTTGAGAAGCACTAGTCAGTCAGCCGGACTACHVGGGTWTCTAAT	806rcbc1683
CAAGCAGAAGACGGCATACGAGAT	ATAACGGTGTAC	AGTCAGTCAG	CC	GGACTACHVGGGTWTCTAAT	CAAGCAGAAGACGGCATACGAGATATAACGGTGTACAGTCAGTCAGCCGGACTACHVGGGTWTCTAAT	806rcbc1684
CAAGCAGAAGACGGCATACGAGAT	TCCCGTAGCATG	AGTCAGTCAG	CC	GGACTACHVGGGTWTCTAAT	CAAGCAGAAGACGGCATACGAGATTCCCGTAGCATGAGTCAGTCAGCCGGACTACHVGGGTWTCTAAT	806rcbc1685
CAAGCAGAAGACGGCATACGAGAT	CAGATGTCGCTA	AGTCAGTCAG	CC	GGACTACHVGGGTWTCTAAT	CAAGCAGAAGACGGCATACGAGATCAGATGTCGCTAAGTCAGTCAGCCGGACTACHVGGGTWTCTAAT	806rcbc1686
CAAGCAGAAGACGGCATACGAGAT	TGAGCAACATAC	AGTCAGTCAG	CC	GGACTACHVGGGTWTCTAAT	CAAGCAGAAGACGGCATACGAGATTGAGCAACATACAGTCAGTCAGCCGGACTACHVGGGTWTCTAAT	806rcbc1687
CAAGCAGAAGACGGCATACGAGAT	GGTTCATGAACA	AGTCAGTCAG	CC	GGACTACHVGGGTWTCTAAT	CAAGCAGAAGACGGCATACGAGATGGTTCATGAACAAGTCAGTCAGCCGGACTACHVGGGTWTCTAAT	806rcbc1688
CAAGCAGAAGACGGCATACGAGAT	GAGCGAGTTAGG	AGTCAGTCAG	CC	GGACTACHVGGGTWTCTAAT	CAAGCAGAAGACGGCATACGAGATGAGCGAGTTAGGAGTCAGTCAGCCGGACTACHVGGGTWTCTAAT	806rcbc1689
CAAGCAGAAGACGGCATACGAGAT	GCTCAATCAGAA	AGTCAGTCAG	CC	GGACTACHVGGGTWTCTAAT	CAAGCAGAAGACGGCATACGAGATGCTCAATCAGAAAGTCAGTCAGCCGGACTACHVGGGTWTCTAAT	806rcbc1690
CAAGCAGAAGACGGCATACGAGAT	GACCATGTAGTA	AGTCAGTCAG	CC	GGACTACHVGGGTWTCTAAT	CAAGCAGAAGACGGCATACGAGATGACCATGTAGTAAGTCAGTCAGCCGGACTACHVGGGTWTCTAAT	806rcbc1691
CAAGCAGAAGACGGCATACGAGAT	CACACGCCTGAT	AGTCAGTCAG	CC	GGACTACHVGGGTWTCTAAT	CAAGCAGAAGACGGCATACGAGATCACACGCCTGATAGTCAGTCAGCCGGACTACHVGGGTWTCTAAT	806rcbc1692
CAAGCAGAAGACGGCATACGAGAT	TCTTCGCAGCAG	AGTCAGTCAG	CC	GGACTACHVGGGTWTCTAAT	CAAGCAGAAGACGGCATACGAGATTCTTCGCAGCAGAGTCAGTCAGCCGGACTACHVGGGTWTCTAAT	806rcbc1693
CAAGCAGAAGACGGCATACGAGAT	TCTCATGTGGAG	AGTCAGTCAG	CC	GGACTACHVGGGTWTCTAAT	CAAGCAGAAGACGGCATACGAGATTCTCATGTGGAGAGTCAGTCAGCCGGACTACHVGGGTWTCTAAT	806rcbc1694
CAAGCAGAAGACGGCATACGAGAT	TTCCATCATGTC	AGTCAGTCAG	CC	GGACTACHVGGGTWTCTAAT	CAAGCAGAAGACGGCATACGAGATTTCCATCATGTCAGTCAGTCAGCCGGACTACHVGGGTWTCTAAT	806rcbc1695
CAAGCAGAAGACGGCATACGAGAT	GTCCTACACAGC	AGTCAGTCAG	CC	GGACTACHVGGGTWTCTAAT	CAAGCAGAAGACGGCATACGAGATGTCCTACACAGCAGTCAGTCAGCCGGACTACHVGGGTWTCTAAT	806rcbc1696
CAAGCAGAAGACGGCATACGAGAT	GAGGTGGGAGTT	AGTCAGTCAG	CC	GGACTACHVGGGTWTCTAAT	CAAGCAGAAGACGGCATACGAGATGAGGTGGGAGTTAGTCAGTCAGCCGGACTACHVGGGTWTCTAAT	806rcbc1697
CAAGCAGAAGACGGCATACGAGAT	TGGCCTAGTCAA	AGTCAGTCAG	CC	GGACTACHVGGGTWTCTAAT	CAAGCAGAAGACGGCATACGAGATTGGCCTAGTCAAAGTCAGTCAGCCGGACTACHVGGGTWTCTAAT	806rcbc1698
CAAGCAGAAGACGGCATACGAGAT	TCCTTCCCTGCT	AGTCAGTCAG	CC	GGACTACHVGGGTWTCTAAT	CAAGCAGAAGACGGCATACGAGATTCCTTCCCTGCTAGTCAGTCAGCCGGACTACHVGGGTWTCTAAT	806rcbc1699
CAAGCAGAAGACGGCATACGAGAT	CTCACTGCTTCT	AGTCAGTCAG	CC	GGACTACHVGGGTWTCTAAT	CAAGCAGAAGACGGCATACGAGATCTCACTGCTTCTAGTCAGTCAGCCGGACTACHVGGGTWTCTAAT	806rcbc1700
CAAGCAGAAGACGGCATACGAGAT	TAGGAGAGACAG	AGTCAGTCAG	CC	GGACTACHVGGGTWTCTAAT	CAAGCAGAAGACGGCATACGAGATTAGGAGAGACAGAGTCAGTCAGCCGGACTACHVGGGTWTCTAAT	806rcbc1701
CAAGCAGAAGACGGCATACGAGAT	TGTTCCTCTCAC	AGTCAGTCAG	CC	GGACTACHVGGGTWTCTAAT	CAAGCAGAAGACGGCATACGAGATTGTTCCTCTCACAGTCAGTCAGCCGGACTACHVGGGTWTCTAAT	806rcbc1702
CAAGCAGAAGACGGCATACGAGAT	GCGTTAACCCAA	AGTCAGTCAG	CC	GGACTACHVGGGTWTCTAAT	CAAGCAGAAGACGGCATACGAGATGCGTTAACCCAAAGTCAGTCAGCCGGACTACHVGGGTWTCTAAT	806rcbc1703
CAAGCAGAAGACGGCATACGAGAT	CCACACGTTTGG	AGTCAGTCAG	CC	GGACTACHVGGGTWTCTAAT	CAAGCAGAAGACGGCATACGAGATCCACACGTTTGGAGTCAGTCAGCCGGACTACHVGGGTWTCTAAT	806rcbc1704
CAAGCAGAAGACGGCATACGAGAT	ACAGCATAGCTC	AGTCAGTCAG	CC	GGACTACHVGGGTWTCTAAT	CAAGCAGAAGACGGCATACGAGATACAGCATAGCTCAGTCAGTCAGCCGGACTACHVGGGTWTCTAAT	806rcbc1705
CAAGCAGAAGACGGCATACGAGAT	AATGTGGCTCAC	AGTCAGTCAG	CC	GGACTACHVGGGTWTCTAAT	CAAGCAGAAGACGGCATACGAGATAATGTGGCTCACAGTCAGTCAGCCGGACTACHVGGGTWTCTAAT	806rcbc1706
CAAGCAGAAGACGGCATACGAGAT	GAGTTCCATTGG	AGTCAGTCAG	CC	GGACTACHVGGGTWTCTAAT	CAAGCAGAAGACGGCATACGAGATGAGTTCCATTGGAGTCAGTCAGCCGGACTACHVGGGTWTCTAAT	806rcbc1707
CAAGCAGAAGACGGCATACGAGAT	TCTGATCGAGGT	AGTCAGTCAG	CC	GGACTACHVGGGTWTCTAAT	CAAGCAGAAGACGGCATACGAGATTCTGATCGAGGTAGTCAGTCAGCCGGACTACHVGGGTWTCTAAT	806rcbc1708
CAAGCAGAAGACGGCATACGAGAT	CAAGTGAAGGGA	AGTCAGTCAG	CC	GGACTACHVGGGTWTCTAAT	CAAGCAGAAGACGGCATACGAGATCAAGTGAAGGGAAGTCAGTCAGCCGGACTACHVGGGTWTCTAAT	806rcbc1709
CAAGCAGAAGACGGCATACGAGAT	TGCCCATCAGGT	AGTCAGTCAG	CC	GGACTACHVGGGTWTCTAAT	CAAGCAGAAGACGGCATACGAGATTGCCCATCAGGTAGTCAGTCAGCCGGACTACHVGGGTWTCTAAT	806rcbc1710
CAAGCAGAAGACGGCATACGAGAT	AGGTTGCTGTAA	AGTCAGTCAG	CC	GGACTACHVGGGTWTCTAAT	CAAGCAGAAGACGGCATACGAGATAGGTTGCTGTAAAGTCAGTCAGCCGGACTACHVGGGTWTCTAAT	806rcbc1711
CAAGCAGAAGACGGCATACGAGAT	TAAGTACTGCAG	AGTCAGTCAG	CC	GGACTACHVGGGTWTCTAAT	CAAGCAGAAGACGGCATACGAGATTAAGTACTGCAGAGTCAGTCAGCCGGACTACHVGGGTWTCTAAT	806rcbc1712
CAAGCAGAAGACGGCATACGAGAT	GCCGATTGTAAC	AGTCAGTCAG	CC	GGACTACHVGGGTWTCTAAT	CAAGCAGAAGACGGCATACGAGATGCCGATTGTAACAGTCAGTCAGCCGGACTACHVGGGTWTCTAAT	806rcbc1713
CAAGCAGAAGACGGCATACGAGAT	CGGTGGAAGCAA	AGTCAGTCAG	CC	GGACTACHVGGGTWTCTAAT	CAAGCAGAAGACGGCATACGAGATCGGTGGAAGCAAAGTCAGTCAGCCGGACTACHVGGGTWTCTAAT	806rcbc1714
CAAGCAGAAGACGGCATACGAGAT	GTTGAAGCACCT	AGTCAGTCAG	CC	GGACTACHVGGGTWTCTAAT	CAAGCAGAAGACGGCATACGAGATGTTGAAGCACCTAGTCAGTCAGCCGGACTACHVGGGTWTCTAAT	806rcbc1715
CAAGCAGAAGACGGCATACGAGAT	TGTCTTTACCTG	AGTCAGTCAG	CC	GGACTACHVGGGTWTCTAAT	CAAGCAGAAGACGGCATACGAGATTGTCTTTACCTGAGTCAGTCAGCCGGACTACHVGGGTWTCTAAT	806rcbc1716
CAAGCAGAAGACGGCATACGAGAT	CCTTGTTCACCT	AGTCAGTCAG	CC	GGACTACHVGGGTWTCTAAT	CAAGCAGAAGACGGCATACGAGATCCTTGTTCACCTAGTCAGTCAGCCGGACTACHVGGGTWTCTAAT	806rcbc1717
CAAGCAGAAGACGGCATACGAGAT	CAACCACTCGGT	AGTCAGTCAG	CC	GGACTACHVGGGTWTCTAAT	CAAGCAGAAGACGGCATACGAGATCAACCACTCGGTAGTCAGTCAGCCGGACTACHVGGGTWTCTAAT	806rcbc1718
CAAGCAGAAGACGGCATACGAGAT	TCTTAGTCGGGC	AGTCAGTCAG	CC	GGACTACHVGGGTWTCTAAT	CAAGCAGAAGACGGCATACGAGATTCTTAGTCGGGCAGTCAGTCAGCCGGACTACHVGGGTWTCTAAT	806rcbc1719
CAAGCAGAAGACGGCATACGAGAT	GTACCGTTGCAA	AGTCAGTCAG	CC	GGACTACHVGGGTWTCTAAT	CAAGCAGAAGACGGCATACGAGATGTACCGTTGCAAAGTCAGTCAGCCGGACTACHVGGGTWTCTAAT	806rcbc1720
CAAGCAGAAGACGGCATACGAGAT	CTGATAGCACAC	AGTCAGTCAG	CC	GGACTACHVGGGTWTCTAAT	CAAGCAGAAGACGGCATACGAGATCTGATAGCACACAGTCAGTCAGCCGGACTACHVGGGTWTCTAAT	806rcbc1721
CAAGCAGAAGACGGCATACGAGAT	ACAGGTAGAGAG	AGTCAGTCAG	CC	GGACTACHVGGGTWTCTAAT	CAAGCAGAAGACGGCATACGAGATACAGGTAGAGAGAGTCAGTCAGCCGGACTACHVGGGTWTCTAAT	806rcbc1722
CAAGCAGAAGACGGCATACGAGAT	TGCTCACGTGTG	AGTCAGTCAG	CC	GGACTACHVGGGTWTCTAAT	CAAGCAGAAGACGGCATACGAGATTGCTCACGTGTGAGTCAGTCAGCCGGACTACHVGGGTWTCTAAT	806rcbc1723
CAAGCAGAAGACGGCATACGAGAT	GTAATAATGCCG	AGTCAGTCAG	CC	GGACTACHVGGGTWTCTAAT	CAAGCAGAAGACGGCATACGAGATGTAATAATGCCGAGTCAGTCAGCCGGACTACHVGGGTWTCTAAT	806rcbc1724
CAAGCAGAAGACGGCATACGAGAT	CTCGGCACCAAT	AGTCAGTCAG	CC	GGACTACHVGGGTWTCTAAT	CAAGCAGAAGACGGCATACGAGATCTCGGCACCAATAGTCAGTCAGCCGGACTACHVGGGTWTCTAAT	806rcbc1725
CAAGCAGAAGACGGCATACGAGAT	ACTCGAAACCAA	AGTCAGTCAG	CC	GGACTACHVGGGTWTCTAAT	CAAGCAGAAGACGGCATACGAGATACTCGAAACCAAAGTCAGTCAGCCGGACTACHVGGGTWTCTAAT	806rcbc1726
CAAGCAGAAGACGGCATACGAGAT	ACCGTAAGACAT	AGTCAGTCAG	CC	GGACTACHVGGGTWTCTAAT	CAAGCAGAAGACGGCATACGAGATACCGTAAGACATAGTCAGTCAGCCGGACTACHVGGGTWTCTAAT	806rcbc1727
CAAGCAGAAGACGGCATACGAGAT	ATCACGGGAGAG	AGTCAGTCAG	CC	GGACTACHVGGGTWTCTAAT	CAAGCAGAAGACGGCATACGAGATATCACGGGAGAGAGTCAGTCAGCCGGACTACHVGGGTWTCTAAT	806rcbc1728
CAAGCAGAAGACGGCATACGAGAT	TCACTGCTAGGA	AGTCAGTCAG	CC	GGACTACHVGGGTWTCTAAT	CAAGCAGAAGACGGCATACGAGATTCACTGCTAGGAAGTCAGTCAGCCGGACTACHVGGGTWTCTAAT	806rcbc1729
CAAGCAGAAGACGGCATACGAGAT	CTAATCAGAGTG	AGTCAGTCAG	CC	GGACTACHVGGGTWTCTAAT	CAAGCAGAAGACGGCATACGAGATCTAATCAGAGTGAGTCAGTCAGCCGGACTACHVGGGTWTCTAAT	806rcbc1730
CAAGCAGAAGACGGCATACGAGAT	TTGGCATTGGCA	AGTCAGTCAG	CC	GGACTACHVGGGTWTCTAAT	CAAGCAGAAGACGGCATACGAGATTTGGCATTGGCAAGTCAGTCAGCCGGACTACHVGGGTWTCTAAT	806rcbc1731
CAAGCAGAAGACGGCATACGAGAT	TATAATCCGAGG	AGTCAGTCAG	CC	GGACTACHVGGGTWTCTAAT	CAAGCAGAAGACGGCATACGAGATTATAATCCGAGGAGTCAGTCAGCCGGACTACHVGGGTWTCTAAT	806rcbc1732
CAAGCAGAAGACGGCATACGAGAT	TCCAGATAGCGT	AGTCAGTCAG	CC	GGACTACHVGGGTWTCTAAT	CAAGCAGAAGACGGCATACGAGATTCCAGATAGCGTAGTCAGTCAGCCGGACTACHVGGGTWTCTAAT	806rcbc1733
CAAGCAGAAGACGGCATACGAGAT	AATCCGGTCACC	AGTCAGTCAG	CC	GGACTACHVGGGTWTCTAAT	CAAGCAGAAGACGGCATACGAGATAATCCGGTCACCAGTCAGTCAGCCGGACTACHVGGGTWTCTAAT	806rcbc1734
CAAGCAGAAGACGGCATACGAGAT	AAGTGCTTGGTA	AGTCAGTCAG	CC	GGACTACHVGGGTWTCTAAT	CAAGCAGAAGACGGCATACGAGATAAGTGCTTGGTAAGTCAGTCAGCCGGACTACHVGGGTWTCTAAT	806rcbc1735
CAAGCAGAAGACGGCATACGAGAT	GGTAAAGGGTCG	AGTCAGTCAG	CC	GGACTACHVGGGTWTCTAAT	CAAGCAGAAGACGGCATACGAGATGGTAAAGGGTCGAGTCAGTCAGCCGGACTACHVGGGTWTCTAAT	806rcbc1736
CAAGCAGAAGACGGCATACGAGAT	GCTTTCTCAATC	AGTCAGTCAG	CC	GGACTACHVGGGTWTCTAAT	CAAGCAGAAGACGGCATACGAGATGCTTTCTCAATCAGTCAGTCAGCCGGACTACHVGGGTWTCTAAT	806rcbc1737
CAAGCAGAAGACGGCATACGAGAT	ACAGTGCGTCCT	AGTCAGTCAG	CC	GGACTACHVGGGTWTCTAAT	CAAGCAGAAGACGGCATACGAGATACAGTGCGTCCTAGTCAGTCAGCCGGACTACHVGGGTWTCTAAT	806rcbc1738
CAAGCAGAAGACGGCATACGAGAT	TAGGAACTCACC	AGTCAGTCAG	CC	GGACTACHVGGGTWTCTAAT	CAAGCAGAAGACGGCATACGAGATTAGGAACTCACCAGTCAGTCAGCCGGACTACHVGGGTWTCTAAT	806rcbc1739
CAAGCAGAAGACGGCATACGAGAT	TGTATTGGACAG	AGTCAGTCAG	CC	GGACTACHVGGGTWTCTAAT	CAAGCAGAAGACGGCATACGAGATTGTATTGGACAGAGTCAGTCAGCCGGACTACHVGGGTWTCTAAT	806rcbc1740
CAAGCAGAAGACGGCATACGAGAT	AGAAAGGGTGTG	AGTCAGTCAG	CC	GGACTACHVGGGTWTCTAAT	CAAGCAGAAGACGGCATACGAGATAGAAAGGGTGTGAGTCAGTCAGCCGGACTACHVGGGTWTCTAAT	806rcbc1741
CAAGCAGAAGACGGCATACGAGAT	GCTCACAATGTG	AGTCAGTCAG	CC	GGACTACHVGGGTWTCTAAT	CAAGCAGAAGACGGCATACGAGATGCTCACAATGTGAGTCAGTCAGCCGGACTACHVGGGTWTCTAAT	806rcbc1742
CAAGCAGAAGACGGCATACGAGAT	TATTGCAGCAGC	AGTCAGTCAG	CC	GGACTACHVGGGTWTCTAAT	CAAGCAGAAGACGGCATACGAGATTATTGCAGCAGCAGTCAGTCAGCCGGACTACHVGGGTWTCTAAT	806rcbc1743
CAAGCAGAAGACGGCATACGAGAT	AGATTCGCTCGA	AGTCAGTCAG	CC	GGACTACHVGGGTWTCTAAT	CAAGCAGAAGACGGCATACGAGATAGATTCGCTCGAAGTCAGTCAGCCGGACTACHVGGGTWTCTAAT	806rcbc1744
CAAGCAGAAGACGGCATACGAGAT	AGCCGGAGAGTA	AGTCAGTCAG	CC	GGACTACHVGGGTWTCTAAT	CAAGCAGAAGACGGCATACGAGATAGCCGGAGAGTAAGTCAGTCAGCCGGACTACHVGGGTWTCTAAT	806rcbc1745
CAAGCAGAAGACGGCATACGAGAT	CCTGTAGGTTGC	AGTCAGTCAG	CC	GGACTACHVGGGTWTCTAAT	CAAGCAGAAGACGGCATACGAGATCCTGTAGGTTGCAGTCAGTCAGCCGGACTACHVGGGTWTCTAAT	806rcbc1746
CAAGCAGAAGACGGCATACGAGAT	AAGGCCTTTACG	AGTCAGTCAG	CC	GGACTACHVGGGTWTCTAAT	CAAGCAGAAGACGGCATACGAGATAAGGCCTTTACGAGTCAGTCAGCCGGACTACHVGGGTWTCTAAT	806rcbc1747
CAAGCAGAAGACGGCATACGAGAT	CTAGGCAATCAA	AGTCAGTCAG	CC	GGACTACHVGGGTWTCTAAT	CAAGCAGAAGACGGCATACGAGATCTAGGCAATCAAAGTCAGTCAGCCGGACTACHVGGGTWTCTAAT	806rcbc1748
CAAGCAGAAGACGGCATACGAGAT	AGGACCTCGTTC	AGTCAGTCAG	CC	GGACTACHVGGGTWTCTAAT	CAAGCAGAAGACGGCATACGAGATAGGACCTCGTTCAGTCAGTCAGCCGGACTACHVGGGTWTCTAAT	806rcbc1749
CAAGCAGAAGACGGCATACGAGAT	CTTGTCTGGAGC	AGTCAGTCAG	CC	GGACTACHVGGGTWTCTAAT	CAAGCAGAAGACGGCATACGAGATCTTGTCTGGAGCAGTCAGTCAGCCGGACTACHVGGGTWTCTAAT	806rcbc1750
CAAGCAGAAGACGGCATACGAGAT	ACCGCATCAATG	AGTCAGTCAG	CC	GGACTACHVGGGTWTCTAAT	CAAGCAGAAGACGGCATACGAGATACCGCATCAATGAGTCAGTCAGCCGGACTACHVGGGTWTCTAAT	806rcbc1751
CAAGCAGAAGACGGCATACGAGAT	AAGGTCAATCGT	AGTCAGTCAG	CC	GGACTACHVGGGTWTCTAAT	CAAGCAGAAGACGGCATACGAGATAAGGTCAATCGTAGTCAGTCAGCCGGACTACHVGGGTWTCTAAT	806rcbc1752
CAAGCAGAAGACGGCATACGAGAT	ACCTACTTGTCT	AGTCAGTCAG	CC	GGACTACHVGGGTWTCTAAT	CAAGCAGAAGACGGCATACGAGATACCTACTTGTCTAGTCAGTCAGCCGGACTACHVGGGTWTCTAAT	806rcbc1753
CAAGCAGAAGACGGCATACGAGAT	TGTTGGATCGTG	AGTCAGTCAG	CC	GGACTACHVGGGTWTCTAAT	CAAGCAGAAGACGGCATACGAGATTGTTGGATCGTGAGTCAGTCAGCCGGACTACHVGGGTWTCTAAT	806rcbc1754
CAAGCAGAAGACGGCATACGAGAT	ACTGGATCTCGC	AGTCAGTCAG	CC	GGACTACHVGGGTWTCTAAT	CAAGCAGAAGACGGCATACGAGATACTGGATCTCGCAGTCAGTCAGCCGGACTACHVGGGTWTCTAAT	806rcbc1755
CAAGCAGAAGACGGCATACGAGAT	TCAAGGGACCTT	AGTCAGTCAG	CC	GGACTACHVGGGTWTCTAAT	CAAGCAGAAGACGGCATACGAGATTCAAGGGACCTTAGTCAGTCAGCCGGACTACHVGGGTWTCTAAT	806rcbc1756
CAAGCAGAAGACGGCATACGAGAT	AAGTCGACACAT	AGTCAGTCAG	CC	GGACTACHVGGGTWTCTAAT	CAAGCAGAAGACGGCATACGAGATAAGTCGACACATAGTCAGTCAGCCGGACTACHVGGGTWTCTAAT	806rcbc1757
CAAGCAGAAGACGGCATACGAGAT	AACATTGCAGGT	AGTCAGTCAG	CC	GGACTACHVGGGTWTCTAAT	CAAGCAGAAGACGGCATACGAGATAACATTGCAGGTAGTCAGTCAGCCGGACTACHVGGGTWTCTAAT	806rcbc1758
CAAGCAGAAGACGGCATACGAGAT	CCATGAAGTGTA	AGTCAGTCAG	CC	GGACTACHVGGGTWTCTAAT	CAAGCAGAAGACGGCATACGAGATCCATGAAGTGTAAGTCAGTCAGCCGGACTACHVGGGTWTCTAAT	806rcbc1759
CAAGCAGAAGACGGCATACGAGAT	TCCACAGGGTTC	AGTCAGTCAG	CC	GGACTACHVGGGTWTCTAAT	CAAGCAGAAGACGGCATACGAGATTCCACAGGGTTCAGTCAGTCAGCCGGACTACHVGGGTWTCTAAT	806rcbc1760
CAAGCAGAAGACGGCATACGAGAT	TCATTAGCGTGG	AGTCAGTCAG	CC	GGACTACHVGGGTWTCTAAT	CAAGCAGAAGACGGCATACGAGATTCATTAGCGTGGAGTCAGTCAGCCGGACTACHVGGGTWTCTAAT	806rcbc1761
CAAGCAGAAGACGGCATACGAGAT	ATGTCGAATAGC	AGTCAGTCAG	CC	GGACTACHVGGGTWTCTAAT	CAAGCAGAAGACGGCATACGAGATATGTCGAATAGCAGTCAGTCAGCCGGACTACHVGGGTWTCTAAT	806rcbc1762
CAAGCAGAAGACGGCATACGAGAT	CTGACCGTTAAG	AGTCAGTCAG	CC	GGACTACHVGGGTWTCTAAT	CAAGCAGAAGACGGCATACGAGATCTGACCGTTAAGAGTCAGTCAGCCGGACTACHVGGGTWTCTAAT	806rcbc1763
CAAGCAGAAGACGGCATACGAGAT	TCGGGCTCTTAG	AGTCAGTCAG	CC	GGACTACHVGGGTWTCTAAT	CAAGCAGAAGACGGCATACGAGATTCGGGCTCTTAGAGTCAGTCAGCCGGACTACHVGGGTWTCTAAT	806rcbc1764
CAAGCAGAAGACGGCATACGAGAT	ACTTTAAGGGTG	AGTCAGTCAG	CC	GGACTACHVGGGTWTCTAAT	CAAGCAGAAGACGGCATACGAGATACTTTAAGGGTGAGTCAGTCAGCCGGACTACHVGGGTWTCTAAT	806rcbc1765
CAAGCAGAAGACGGCATACGAGAT	TGGACCACTAGT	AGTCAGTCAG	CC	GGACTACHVGGGTWTCTAAT	CAAGCAGAAGACGGCATACGAGATTGGACCACTAGTAGTCAGTCAGCCGGACTACHVGGGTWTCTAAT	806rcbc1766
CAAGCAGAAGACGGCATACGAGAT	AACCAGCAGATT	AGTCAGTCAG	CC	GGACTACHVGGGTWTCTAAT	CAAGCAGAAGACGGCATACGAGATAACCAGCAGATTAGTCAGTCAGCCGGACTACHVGGGTWTCTAAT	806rcbc1767
CAAGCAGAAGACGGCATACGAGAT	ATCGAGGATCTA	AGTCAGTCAG	CC	GGACTACHVGGGTWTCTAAT	CAAGCAGAAGACGGCATACGAGATATCGAGGATCTAAGTCAGTCAGCCGGACTACHVGGGTWTCTAAT	806rcbc1768
CAAGCAGAAGACGGCATACGAGAT	TAGCTGGCGTTC	AGTCAGTCAG	CC	GGACTACHVGGGTWTCTAAT	CAAGCAGAAGACGGCATACGAGATTAGCTGGCGTTCAGTCAGTCAGCCGGACTACHVGGGTWTCTAAT	806rcbc1769
CAAGCAGAAGACGGCATACGAGAT	CACAAGTATCGA	AGTCAGTCAG	CC	GGACTACHVGGGTWTCTAAT	CAAGCAGAAGACGGCATACGAGATCACAAGTATCGAAGTCAGTCAGCCGGACTACHVGGGTWTCTAAT	806rcbc1770
CAAGCAGAAGACGGCATACGAGAT	GATTGTGCAACC	AGTCAGTCAG	CC	GGACTACHVGGGTWTCTAAT	CAAGCAGAAGACGGCATACGAGATGATTGTGCAACCAGTCAGTCAGCCGGACTACHVGGGTWTCTAAT	806rcbc1771
CAAGCAGAAGACGGCATACGAGAT	CTACAGGGTCTC	AGTCAGTCAG	CC	GGACTACHVGGGTWTCTAAT	CAAGCAGAAGACGGCATACGAGATCTACAGGGTCTCAGTCAGTCAGCCGGACTACHVGGGTWTCTAAT	806rcbc1772
CAAGCAGAAGACGGCATACGAGAT	GTACCAGGTACT	AGTCAGTCAG	CC	GGACTACHVGGGTWTCTAAT	CAAGCAGAAGACGGCATACGAGATGTACCAGGTACTAGTCAGTCAGCCGGACTACHVGGGTWTCTAAT	806rcbc1773
CAAGCAGAAGACGGCATACGAGAT	GTATACCCTTCT	AGTCAGTCAG	CC	GGACTACHVGGGTWTCTAAT	CAAGCAGAAGACGGCATACGAGATGTATACCCTTCTAGTCAGTCAGCCGGACTACHVGGGTWTCTAAT	806rcbc1774
CAAGCAGAAGACGGCATACGAGAT	TAGGTCTAGGTC	AGTCAGTCAG	CC	GGACTACHVGGGTWTCTAAT	CAAGCAGAAGACGGCATACGAGATTAGGTCTAGGTCAGTCAGTCAGCCGGACTACHVGGGTWTCTAAT	806rcbc1775
CAAGCAGAAGACGGCATACGAGAT	GACAGTAGCTTC	AGTCAGTCAG	CC	GGACTACHVGGGTWTCTAAT	CAAGCAGAAGACGGCATACGAGATGACAGTAGCTTCAGTCAGTCAGCCGGACTACHVGGGTWTCTAAT	806rcbc1776
CAAGCAGAAGACGGCATACGAGAT	TGAACGTTGGAT	AGTCAGTCAG	CC	GGACTACHVGGGTWTCTAAT	CAAGCAGAAGACGGCATACGAGATTGAACGTTGGATAGTCAGTCAGCCGGACTACHVGGGTWTCTAAT	806rcbc1777
CAAGCAGAAGACGGCATACGAGAT	AGTGTGAACGTT	AGTCAGTCAG	CC	GGACTACHVGGGTWTCTAAT	CAAGCAGAAGACGGCATACGAGATAGTGTGAACGTTAGTCAGTCAGCCGGACTACHVGGGTWTCTAAT	806rcbc1778
CAAGCAGAAGACGGCATACGAGAT	ATGGTCACAAAC	AGTCAGTCAG	CC	GGACTACHVGGGTWTCTAAT	CAAGCAGAAGACGGCATACGAGATATGGTCACAAACAGTCAGTCAGCCGGACTACHVGGGTWTCTAAT	806rcbc1779
CAAGCAGAAGACGGCATACGAGAT	ACATAGCGGTTC	AGTCAGTCAG	CC	GGACTACHVGGGTWTCTAAT	CAAGCAGAAGACGGCATACGAGATACATAGCGGTTCAGTCAGTCAGCCGGACTACHVGGGTWTCTAAT	806rcbc1780
CAAGCAGAAGACGGCATACGAGAT	GCTGTTTGACCG	AGTCAGTCAG	CC	GGACTACHVGGGTWTCTAAT	CAAGCAGAAGACGGCATACGAGATGCTGTTTGACCGAGTCAGTCAGCCGGACTACHVGGGTWTCTAAT	806rcbc1781
CAAGCAGAAGACGGCATACGAGAT	CGAATACTGACA	AGTCAGTCAG	CC	GGACTACHVGGGTWTCTAAT	CAAGCAGAAGACGGCATACGAGATCGAATACTGACAAGTCAGTCAGCCGGACTACHVGGGTWTCTAAT	806rcbc1782
CAAGCAGAAGACGGCATACGAGAT	TATCCTGGTTTC	AGTCAGTCAG	CC	GGACTACHVGGGTWTCTAAT	CAAGCAGAAGACGGCATACGAGATTATCCTGGTTTCAGTCAGTCAGCCGGACTACHVGGGTWTCTAAT	806rcbc1783
CAAGCAGAAGACGGCATACGAGAT	CATTGTCCCTAT	AGTCAGTCAG	CC	GGACTACHVGGGTWTCTAAT	CAAGCAGAAGACGGCATACGAGATCATTGTCCCTATAGTCAGTCAGCCGGACTACHVGGGTWTCTAAT	806rcbc1784
CAAGCAGAAGACGGCATACGAGAT	ACCGACGCTTGT	AGTCAGTCAG	CC	GGACTACHVGGGTWTCTAAT	CAAGCAGAAGACGGCATACGAGATACCGACGCTTGTAGTCAGTCAGCCGGACTACHVGGGTWTCTAAT	806rcbc1785
CAAGCAGAAGACGGCATACGAGAT	CTGTGATCGGAT	AGTCAGTCAG	CC	GGACTACHVGGGTWTCTAAT	CAAGCAGAAGACGGCATACGAGATCTGTGATCGGATAGTCAGTCAGCCGGACTACHVGGGTWTCTAAT	806rcbc1786
CAAGCAGAAGACGGCATACGAGAT	ATGTACACCGGT	AGTCAGTCAG	CC	GGACTACHVGGGTWTCTAAT	CAAGCAGAAGACGGCATACGAGATATGTACACCGGTAGTCAGTCAGCCGGACTACHVGGGTWTCTAAT	806rcbc1787
CAAGCAGAAGACGGCATACGAGAT	TAAGCTAAACCG	AGTCAGTCAG	CC	GGACTACHVGGGTWTCTAAT	CAAGCAGAAGACGGCATACGAGATTAAGCTAAACCGAGTCAGTCAGCCGGACTACHVGGGTWTCTAAT	806rcbc1788
CAAGCAGAAGACGGCATACGAGAT	CATTGGGAGTTC	AGTCAGTCAG	CC	GGACTACHVGGGTWTCTAAT	CAAGCAGAAGACGGCATACGAGATCATTGGGAGTTCAGTCAGTCAGCCGGACTACHVGGGTWTCTAAT	806rcbc1789
CAAGCAGAAGACGGCATACGAGAT	GATCGGTTAATG	AGTCAGTCAG	CC	GGACTACHVGGGTWTCTAAT	CAAGCAGAAGACGGCATACGAGATGATCGGTTAATGAGTCAGTCAGCCGGACTACHVGGGTWTCTAAT	806rcbc1790
CAAGCAGAAGACGGCATACGAGAT	CAGCGACTGTTA	AGTCAGTCAG	CC	GGACTACHVGGGTWTCTAAT	CAAGCAGAAGACGGCATACGAGATCAGCGACTGTTAAGTCAGTCAGCCGGACTACHVGGGTWTCTAAT	806rcbc1791
CAAGCAGAAGACGGCATACGAGAT	GAGCCCAAAGAG	AGTCAGTCAG	CC	GGACTACHVGGGTWTCTAAT	CAAGCAGAAGACGGCATACGAGATGAGCCCAAAGAGAGTCAGTCAGCCGGACTACHVGGGTWTCTAAT	806rcbc1792
CAAGCAGAAGACGGCATACGAGAT	CGATCACCACAA	AGTCAGTCAG	CC	GGACTACHVGGGTWTCTAAT	CAAGCAGAAGACGGCATACGAGATCGATCACCACAAAGTCAGTCAGCCGGACTACHVGGGTWTCTAAT	806rcbc1793
CAAGCAGAAGACGGCATACGAGAT	CTAGAGCTCCCA	AGTCAGTCAG	CC	GGACTACHVGGGTWTCTAAT	CAAGCAGAAGACGGCATACGAGATCTAGAGCTCCCAAGTCAGTCAGCCGGACTACHVGGGTWTCTAAT	806rcbc1794
CAAGCAGAAGACGGCATACGAGAT	GAACGCAATTCC	AGTCAGTCAG	CC	GGACTACHVGGGTWTCTAAT	CAAGCAGAAGACGGCATACGAGATGAACGCAATTCCAGTCAGTCAGCCGGACTACHVGGGTWTCTAAT	806rcbc1795
CAAGCAGAAGACGGCATACGAGAT	ATCCGTCTGACG	AGTCAGTCAG	CC	GGACTACHVGGGTWTCTAAT	CAAGCAGAAGACGGCATACGAGATATCCGTCTGACGAGTCAGTCAGCCGGACTACHVGGGTWTCTAAT	806rcbc1796
CAAGCAGAAGACGGCATACGAGAT	TGAAATGTCCCG	AGTCAGTCAG	CC	GGACTACHVGGGTWTCTAAT	CAAGCAGAAGACGGCATACGAGATTGAAATGTCCCGAGTCAGTCAGCCGGACTACHVGGGTWTCTAAT	806rcbc1797
CAAGCAGAAGACGGCATACGAGAT	ATTCGCCAAGAA	AGTCAGTCAG	CC	GGACTACHVGGGTWTCTAAT	CAAGCAGAAGACGGCATACGAGATATTCGCCAAGAAAGTCAGTCAGCCGGACTACHVGGGTWTCTAAT	806rcbc1798
CAAGCAGAAGACGGCATACGAGAT	TACGTGATCCCG	AGTCAGTCAG	CC	GGACTACHVGGGTWTCTAAT	CAAGCAGAAGACGGCATACGAGATTACGTGATCCCGAGTCAGTCAGCCGGACTACHVGGGTWTCTAAT	806rcbc1799
CAAGCAGAAGACGGCATACGAGAT	TGGGTAGATCTC	AGTCAGTCAG	CC	GGACTACHVGGGTWTCTAAT	CAAGCAGAAGACGGCATACGAGATTGGGTAGATCTCAGTCAGTCAGCCGGACTACHVGGGTWTCTAAT	806rcbc1800
CAAGCAGAAGACGGCATACGAGAT	AGCAATCGGTAT	AGTCAGTCAG	CC	GGACTACHVGGGTWTCTAAT	CAAGCAGAAGACGGCATACGAGATAGCAATCGGTATAGTCAGTCAGCCGGACTACHVGGGTWTCTAAT	806rcbc1801
CAAGCAGAAGACGGCATACGAGAT	GTTGGACGAAGG	AGTCAGTCAG	CC	GGACTACHVGGGTWTCTAAT	CAAGCAGAAGACGGCATACGAGATGTTGGACGAAGGAGTCAGTCAGCCGGACTACHVGGGTWTCTAAT	806rcbc1802
CAAGCAGAAGACGGCATACGAGAT	ACACTATGAAGC	AGTCAGTCAG	CC	GGACTACHVGGGTWTCTAAT	CAAGCAGAAGACGGCATACGAGATACACTATGAAGCAGTCAGTCAGCCGGACTACHVGGGTWTCTAAT	806rcbc1803
CAAGCAGAAGACGGCATACGAGAT	ACGGAAATCCCT	AGTCAGTCAG	CC	GGACTACHVGGGTWTCTAAT	CAAGCAGAAGACGGCATACGAGATACGGAAATCCCTAGTCAGTCAGCCGGACTACHVGGGTWTCTAAT	806rcbc1804
CAAGCAGAAGACGGCATACGAGAT	GGTTTCTATCCT	AGTCAGTCAG	CC	GGACTACHVGGGTWTCTAAT	CAAGCAGAAGACGGCATACGAGATGGTTTCTATCCTAGTCAGTCAGCCGGACTACHVGGGTWTCTAAT	806rcbc1805
CAAGCAGAAGACGGCATACGAGAT	ACGCAATGTCTG	AGTCAGTCAG	CC	GGACTACHVGGGTWTCTAAT	CAAGCAGAAGACGGCATACGAGATACGCAATGTCTGAGTCAGTCAGCCGGACTACHVGGGTWTCTAAT	806rcbc1806
CAAGCAGAAGACGGCATACGAGAT	TCGGTTACGCTG	AGTCAGTCAG	CC	GGACTACHVGGGTWTCTAAT	CAAGCAGAAGACGGCATACGAGATTCGGTTACGCTGAGTCAGTCAGCCGGACTACHVGGGTWTCTAAT	806rcbc1807
CAAGCAGAAGACGGCATACGAGAT	AAGCCATTGAAC	AGTCAGTCAG	CC	GGACTACHVGGGTWTCTAAT	CAAGCAGAAGACGGCATACGAGATAAGCCATTGAACAGTCAGTCAGCCGGACTACHVGGGTWTCTAAT	806rcbc1808
CAAGCAGAAGACGGCATACGAGAT	CGATTGTTCCGG	AGTCAGTCAG	CC	GGACTACHVGGGTWTCTAAT	CAAGCAGAAGACGGCATACGAGATCGATTGTTCCGGAGTCAGTCAGCCGGACTACHVGGGTWTCTAAT	806rcbc1809
CAAGCAGAAGACGGCATACGAGAT	CCTAAGAGCATC	AGTCAGTCAG	CC	GGACTACHVGGGTWTCTAAT	CAAGCAGAAGACGGCATACGAGATCCTAAGAGCATCAGTCAGTCAGCCGGACTACHVGGGTWTCTAAT	806rcbc1810
CAAGCAGAAGACGGCATACGAGAT	GATGGTTTCAGC	AGTCAGTCAG	CC	GGACTACHVGGGTWTCTAAT	CAAGCAGAAGACGGCATACGAGATGATGGTTTCAGCAGTCAGTCAGCCGGACTACHVGGGTWTCTAAT	806rcbc1811
CAAGCAGAAGACGGCATACGAGAT	TAATTGCAGAGC	AGTCAGTCAG	CC	GGACTACHVGGGTWTCTAAT	CAAGCAGAAGACGGCATACGAGATTAATTGCAGAGCAGTCAGTCAGCCGGACTACHVGGGTWTCTAAT	806rcbc1812
CAAGCAGAAGACGGCATACGAGAT	TACCGGCTTGCA	AGTCAGTCAG	CC	GGACTACHVGGGTWTCTAAT	CAAGCAGAAGACGGCATACGAGATTACCGGCTTGCAAGTCAGTCAGCCGGACTACHVGGGTWTCTAAT	806rcbc1813
CAAGCAGAAGACGGCATACGAGAT	AGTCGGCATCTC	AGTCAGTCAG	CC	GGACTACHVGGGTWTCTAAT	CAAGCAGAAGACGGCATACGAGATAGTCGGCATCTCAGTCAGTCAGCCGGACTACHVGGGTWTCTAAT	806rcbc1814
CAAGCAGAAGACGGCATACGAGAT	ATATACCTGCGG	AGTCAGTCAG	CC	GGACTACHVGGGTWTCTAAT	CAAGCAGAAGACGGCATACGAGATATATACCTGCGGAGTCAGTCAGCCGGACTACHVGGGTWTCTAAT	806rcbc1815
CAAGCAGAAGACGGCATACGAGAT	TGTCTGACGCAA	AGTCAGTCAG	CC	GGACTACHVGGGTWTCTAAT	CAAGCAGAAGACGGCATACGAGATTGTCTGACGCAAAGTCAGTCAGCCGGACTACHVGGGTWTCTAAT	806rcbc1816
CAAGCAGAAGACGGCATACGAGAT	CATATCCAGCCG	AGTCAGTCAG	CC	GGACTACHVGGGTWTCTAAT	CAAGCAGAAGACGGCATACGAGATCATATCCAGCCGAGTCAGTCAGCCGGACTACHVGGGTWTCTAAT	806rcbc1817
CAAGCAGAAGACGGCATACGAGAT	TCTCACTGTTCC	AGTCAGTCAG	CC	GGACTACHVGGGTWTCTAAT	CAAGCAGAAGACGGCATACGAGATTCTCACTGTTCCAGTCAGTCAGCCGGACTACHVGGGTWTCTAAT	806rcbc1818
CAAGCAGAAGACGGCATACGAGAT	GCTATGGAACTC	AGTCAGTCAG	CC	GGACTACHVGGGTWTCTAAT	CAAGCAGAAGACGGCATACGAGATGCTATGGAACTCAGTCAGTCAGCCGGACTACHVGGGTWTCTAAT	806rcbc1819
CAAGCAGAAGACGGCATACGAGAT	CTCCACATTCCT	AGTCAGTCAG	CC	GGACTACHVGGGTWTCTAAT	CAAGCAGAAGACGGCATACGAGATCTCCACATTCCTAGTCAGTCAGCCGGACTACHVGGGTWTCTAAT	806rcbc1820
CAAGCAGAAGACGGCATACGAGAT	TACGTTTGGCGA	AGTCAGTCAG	CC	GGACTACHVGGGTWTCTAAT	CAAGCAGAAGACGGCATACGAGATTACGTTTGGCGAAGTCAGTCAGCCGGACTACHVGGGTWTCTAAT	806rcbc1821
CAAGCAGAAGACGGCATACGAGAT	AATCGCCCTTGG	AGTCAGTCAG	CC	GGACTACHVGGGTWTCTAAT	CAAGCAGAAGACGGCATACGAGATAATCGCCCTTGGAGTCAGTCAGCCGGACTACHVGGGTWTCTAAT	806rcbc1822
CAAGCAGAAGACGGCATACGAGAT	CGGCGATGAAAG	AGTCAGTCAG	CC	GGACTACHVGGGTWTCTAAT	CAAGCAGAAGACGGCATACGAGATCGGCGATGAAAGAGTCAGTCAGCCGGACTACHVGGGTWTCTAAT	806rcbc1823
CAAGCAGAAGACGGCATACGAGAT	CCGCTACGTGAT	AGTCAGTCAG	CC	GGACTACHVGGGTWTCTAAT	CAAGCAGAAGACGGCATACGAGATCCGCTACGTGATAGTCAGTCAGCCGGACTACHVGGGTWTCTAAT	806rcbc1824
CAAGCAGAAGACGGCATACGAGAT	CTGGTAAGTCCA	AGTCAGTCAG	CC	GGACTACHVGGGTWTCTAAT	CAAGCAGAAGACGGCATACGAGATCTGGTAAGTCCAAGTCAGTCAGCCGGACTACHVGGGTWTCTAAT	806rcbc1825
CAAGCAGAAGACGGCATACGAGAT	AGAGCTCCTCTG	AGTCAGTCAG	CC	GGACTACHVGGGTWTCTAAT	CAAGCAGAAGACGGCATACGAGATAGAGCTCCTCTGAGTCAGTCAGCCGGACTACHVGGGTWTCTAAT	806rcbc1826
CAAGCAGAAGACGGCATACGAGAT	GACAAACCTTGC	AGTCAGTCAG	CC	GGACTACHVGGGTWTCTAAT	CAAGCAGAAGACGGCATACGAGATGACAAACCTTGCAGTCAGTCAGCCGGACTACHVGGGTWTCTAAT	806rcbc1827
CAAGCAGAAGACGGCATACGAGAT	CATTAGCTGGAA	AGTCAGTCAG	CC	GGACTACHVGGGTWTCTAAT	CAAGCAGAAGACGGCATACGAGATCATTAGCTGGAAAGTCAGTCAGCCGGACTACHVGGGTWTCTAAT	806rcbc1828
CAAGCAGAAGACGGCATACGAGAT	CCACAACGATCA	AGTCAGTCAG	CC	GGACTACHVGGGTWTCTAAT	CAAGCAGAAGACGGCATACGAGATCCACAACGATCAAGTCAGTCAGCCGGACTACHVGGGTWTCTAAT	806rcbc1829
CAAGCAGAAGACGGCATACGAGAT	CCGGTGTGATTC	AGTCAGTCAG	CC	GGACTACHVGGGTWTCTAAT	CAAGCAGAAGACGGCATACGAGATCCGGTGTGATTCAGTCAGTCAGCCGGACTACHVGGGTWTCTAAT	806rcbc1830
CAAGCAGAAGACGGCATACGAGAT	ATAGTGTTCGGC	AGTCAGTCAG	CC	GGACTACHVGGGTWTCTAAT	CAAGCAGAAGACGGCATACGAGATATAGTGTTCGGCAGTCAGTCAGCCGGACTACHVGGGTWTCTAAT	806rcbc1831
CAAGCAGAAGACGGCATACGAGAT	TAATCTCGCCGG	AGTCAGTCAG	CC	GGACTACHVGGGTWTCTAAT	CAAGCAGAAGACGGCATACGAGATTAATCTCGCCGGAGTCAGTCAGCCGGACTACHVGGGTWTCTAAT	806rcbc1832
CAAGCAGAAGACGGCATACGAGAT	CAGATCCCAACC	AGTCAGTCAG	CC	GGACTACHVGGGTWTCTAAT	CAAGCAGAAGACGGCATACGAGATCAGATCCCAACCAGTCAGTCAGCCGGACTACHVGGGTWTCTAAT	806rcbc1833
CAAGCAGAAGACGGCATACGAGAT	AGAGATTATGCC	AGTCAGTCAG	CC	GGACTACHVGGGTWTCTAAT	CAAGCAGAAGACGGCATACGAGATAGAGATTATGCCAGTCAGTCAGCCGGACTACHVGGGTWTCTAAT	806rcbc1834
CAAGCAGAAGACGGCATACGAGAT	TGAATACCTGGC	AGTCAGTCAG	CC	GGACTACHVGGGTWTCTAAT	CAAGCAGAAGACGGCATACGAGATTGAATACCTGGCAGTCAGTCAGCCGGACTACHVGGGTWTCTAAT	806rcbc1835
CAAGCAGAAGACGGCATACGAGAT	CTCCCACTAGAG	AGTCAGTCAG	CC	GGACTACHVGGGTWTCTAAT	CAAGCAGAAGACGGCATACGAGATCTCCCACTAGAGAGTCAGTCAGCCGGACTACHVGGGTWTCTAAT	806rcbc1836
CAAGCAGAAGACGGCATACGAGAT	AGCCCTGCTACA	AGTCAGTCAG	CC	GGACTACHVGGGTWTCTAAT	CAAGCAGAAGACGGCATACGAGATAGCCCTGCTACAAGTCAGTCAGCCGGACTACHVGGGTWTCTAAT	806rcbc1837
CAAGCAGAAGACGGCATACGAGAT	CCTTATAGAAGG	AGTCAGTCAG	CC	GGACTACHVGGGTWTCTAAT	CAAGCAGAAGACGGCATACGAGATCCTTATAGAAGGAGTCAGTCAGCCGGACTACHVGGGTWTCTAAT	806rcbc1838
CAAGCAGAAGACGGCATACGAGAT	GGCCAAGGAAGT	AGTCAGTCAG	CC	GGACTACHVGGGTWTCTAAT	CAAGCAGAAGACGGCATACGAGATGGCCAAGGAAGTAGTCAGTCAGCCGGACTACHVGGGTWTCTAAT	806rcbc1839
CAAGCAGAAGACGGCATACGAGAT	CCTCTACTCTAA	AGTCAGTCAG	CC	GGACTACHVGGGTWTCTAAT	CAAGCAGAAGACGGCATACGAGATCCTCTACTCTAAAGTCAGTCAGCCGGACTACHVGGGTWTCTAAT	806rcbc1840
CAAGCAGAAGACGGCATACGAGAT	GAGTCGATCTTG	AGTCAGTCAG	CC	GGACTACHVGGGTWTCTAAT	CAAGCAGAAGACGGCATACGAGATGAGTCGATCTTGAGTCAGTCAGCCGGACTACHVGGGTWTCTAAT	806rcbc1841
CAAGCAGAAGACGGCATACGAGAT	GACCTACCGCAT	AGTCAGTCAG	CC	GGACTACHVGGGTWTCTAAT	CAAGCAGAAGACGGCATACGAGATGACCTACCGCATAGTCAGTCAGCCGGACTACHVGGGTWTCTAAT	806rcbc1842
CAAGCAGAAGACGGCATACGAGAT	ATGTAATAGGCC	AGTCAGTCAG	CC	GGACTACHVGGGTWTCTAAT	CAAGCAGAAGACGGCATACGAGATATGTAATAGGCCAGTCAGTCAGCCGGACTACHVGGGTWTCTAAT	806rcbc1843
CAAGCAGAAGACGGCATACGAGAT	GACTCGCAACTA	AGTCAGTCAG	CC	GGACTACHVGGGTWTCTAAT	CAAGCAGAAGACGGCATACGAGATGACTCGCAACTAAGTCAGTCAGCCGGACTACHVGGGTWTCTAAT	806rcbc1844
CAAGCAGAAGACGGCATACGAGAT	CTGACGATCCGT	AGTCAGTCAG	CC	GGACTACHVGGGTWTCTAAT	CAAGCAGAAGACGGCATACGAGATCTGACGATCCGTAGTCAGTCAGCCGGACTACHVGGGTWTCTAAT	806rcbc1845
CAAGCAGAAGACGGCATACGAGAT	GTGCGAGGACAA	AGTCAGTCAG	CC	GGACTACHVGGGTWTCTAAT	CAAGCAGAAGACGGCATACGAGATGTGCGAGGACAAAGTCAGTCAGCCGGACTACHVGGGTWTCTAAT	806rcbc1846
CAAGCAGAAGACGGCATACGAGAT	GCAGAGAGGCTA	AGTCAGTCAG	CC	GGACTACHVGGGTWTCTAAT	CAAGCAGAAGACGGCATACGAGATGCAGAGAGGCTAAGTCAGTCAGCCGGACTACHVGGGTWTCTAAT	806rcbc1847
CAAGCAGAAGACGGCATACGAGAT	TCCTTGTCCTTG	AGTCAGTCAG	CC	GGACTACHVGGGTWTCTAAT	CAAGCAGAAGACGGCATACGAGATTCCTTGTCCTTGAGTCAGTCAGCCGGACTACHVGGGTWTCTAAT	806rcbc1848
CAAGCAGAAGACGGCATACGAGAT	CTACAATTGAGG	AGTCAGTCAG	CC	GGACTACHVGGGTWTCTAAT	CAAGCAGAAGACGGCATACGAGATCTACAATTGAGGAGTCAGTCAGCCGGACTACHVGGGTWTCTAAT	806rcbc1849
CAAGCAGAAGACGGCATACGAGAT	GTTGACCATCGC	AGTCAGTCAG	CC	GGACTACHVGGGTWTCTAAT	CAAGCAGAAGACGGCATACGAGATGTTGACCATCGCAGTCAGTCAGCCGGACTACHVGGGTWTCTAAT	806rcbc1850
CAAGCAGAAGACGGCATACGAGAT	CAATGAGGGAGA	AGTCAGTCAG	CC	GGACTACHVGGGTWTCTAAT	CAAGCAGAAGACGGCATACGAGATCAATGAGGGAGAAGTCAGTCAGCCGGACTACHVGGGTWTCTAAT	806rcbc1851
CAAGCAGAAGACGGCATACGAGAT	AAGCAACGGTGG	AGTCAGTCAG	CC	GGACTACHVGGGTWTCTAAT	CAAGCAGAAGACGGCATACGAGATAAGCAACGGTGGAGTCAGTCAGCCGGACTACHVGGGTWTCTAAT	806rcbc1852
CAAGCAGAAGACGGCATACGAGAT	CTCCAATGACGC	AGTCAGTCAG	CC	GGACTACHVGGGTWTCTAAT	CAAGCAGAAGACGGCATACGAGATCTCCAATGACGCAGTCAGTCAGCCGGACTACHVGGGTWTCTAAT	806rcbc1853
CAAGCAGAAGACGGCATACGAGAT	ATGGAAGGTGGC	AGTCAGTCAG	CC	GGACTACHVGGGTWTCTAAT	CAAGCAGAAGACGGCATACGAGATATGGAAGGTGGCAGTCAGTCAGCCGGACTACHVGGGTWTCTAAT	806rcbc1854
CAAGCAGAAGACGGCATACGAGAT	CCGGCTTATGTG	AGTCAGTCAG	CC	GGACTACHVGGGTWTCTAAT	CAAGCAGAAGACGGCATACGAGATCCGGCTTATGTGAGTCAGTCAGCCGGACTACHVGGGTWTCTAAT	806rcbc1855
CAAGCAGAAGACGGCATACGAGAT	CTGTGCAACGTC	AGTCAGTCAG	CC	GGACTACHVGGGTWTCTAAT	CAAGCAGAAGACGGCATACGAGATCTGTGCAACGTCAGTCAGTCAGCCGGACTACHVGGGTWTCTAAT	806rcbc1856
CAAGCAGAAGACGGCATACGAGAT	AGTCAATGGCCT	AGTCAGTCAG	CC	GGACTACHVGGGTWTCTAAT	CAAGCAGAAGACGGCATACGAGATAGTCAATGGCCTAGTCAGTCAGCCGGACTACHVGGGTWTCTAAT	806rcbc1857
CAAGCAGAAGACGGCATACGAGAT	GGAACACATGTT	AGTCAGTCAG	CC	GGACTACHVGGGTWTCTAAT	CAAGCAGAAGACGGCATACGAGATGGAACACATGTTAGTCAGTCAGCCGGACTACHVGGGTWTCTAAT	806rcbc1858
CAAGCAGAAGACGGCATACGAGAT	AGCGCATATCCA	AGTCAGTCAG	CC	GGACTACHVGGGTWTCTAAT	CAAGCAGAAGACGGCATACGAGATAGCGCATATCCAAGTCAGTCAGCCGGACTACHVGGGTWTCTAAT	806rcbc1859
CAAGCAGAAGACGGCATACGAGAT	TGCAACTTGCAG	AGTCAGTCAG	CC	GGACTACHVGGGTWTCTAAT	CAAGCAGAAGACGGCATACGAGATTGCAACTTGCAGAGTCAGTCAGCCGGACTACHVGGGTWTCTAAT	806rcbc1860
CAAGCAGAAGACGGCATACGAGAT	GTGTGGCAGAAG	AGTCAGTCAG	CC	GGACTACHVGGGTWTCTAAT	CAAGCAGAAGACGGCATACGAGATGTGTGGCAGAAGAGTCAGTCAGCCGGACTACHVGGGTWTCTAAT	806rcbc1861
CAAGCAGAAGACGGCATACGAGAT	GTGACCCTGTCA	AGTCAGTCAG	CC	GGACTACHVGGGTWTCTAAT	CAAGCAGAAGACGGCATACGAGATGTGACCCTGTCAAGTCAGTCAGCCGGACTACHVGGGTWTCTAAT	806rcbc1862
CAAGCAGAAGACGGCATACGAGAT	CACGCAGTCTAC	AGTCAGTCAG	CC	GGACTACHVGGGTWTCTAAT	CAAGCAGAAGACGGCATACGAGATCACGCAGTCTACAGTCAGTCAGCCGGACTACHVGGGTWTCTAAT	806rcbc1863
CAAGCAGAAGACGGCATACGAGAT	TTCACTGTGCGG	AGTCAGTCAG	CC	GGACTACHVGGGTWTCTAAT	CAAGCAGAAGACGGCATACGAGATTTCACTGTGCGGAGTCAGTCAGCCGGACTACHVGGGTWTCTAAT	806rcbc1864
CAAGCAGAAGACGGCATACGAGAT	AACGAATACCAC	AGTCAGTCAG	CC	GGACTACHVGGGTWTCTAAT	CAAGCAGAAGACGGCATACGAGATAACGAATACCACAGTCAGTCAGCCGGACTACHVGGGTWTCTAAT	806rcbc1865
CAAGCAGAAGACGGCATACGAGAT	ATGGTTCACCCG	AGTCAGTCAG	CC	GGACTACHVGGGTWTCTAAT	CAAGCAGAAGACGGCATACGAGATATGGTTCACCCGAGTCAGTCAGCCGGACTACHVGGGTWTCTAAT	806rcbc1866
CAAGCAGAAGACGGCATACGAGAT	TAGCGGAAGACG	AGTCAGTCAG	CC	GGACTACHVGGGTWTCTAAT	CAAGCAGAAGACGGCATACGAGATTAGCGGAAGACGAGTCAGTCAGCCGGACTACHVGGGTWTCTAAT	806rcbc1867
CAAGCAGAAGACGGCATACGAGAT	CCTCATGCTATT	AGTCAGTCAG	CC	GGACTACHVGGGTWTCTAAT	CAAGCAGAAGACGGCATACGAGATCCTCATGCTATTAGTCAGTCAGCCGGACTACHVGGGTWTCTAAT	806rcbc1868
CAAGCAGAAGACGGCATACGAGAT	CCATCTTACCAT	AGTCAGTCAG	CC	GGACTACHVGGGTWTCTAAT	CAAGCAGAAGACGGCATACGAGATCCATCTTACCATAGTCAGTCAGCCGGACTACHVGGGTWTCTAAT	806rcbc1869
CAAGCAGAAGACGGCATACGAGAT	TATGCTCTCTCA	AGTCAGTCAG	CC	GGACTACHVGGGTWTCTAAT	CAAGCAGAAGACGGCATACGAGATTATGCTCTCTCAAGTCAGTCAGCCGGACTACHVGGGTWTCTAAT	806rcbc1870
CAAGCAGAAGACGGCATACGAGAT	CGTGTAGTAGAT	AGTCAGTCAG	CC	GGACTACHVGGGTWTCTAAT	CAAGCAGAAGACGGCATACGAGATCGTGTAGTAGATAGTCAGTCAGCCGGACTACHVGGGTWTCTAAT	806rcbc1871
CAAGCAGAAGACGGCATACGAGAT	ACATGGGCGGAA	AGTCAGTCAG	CC	GGACTACHVGGGTWTCTAAT	CAAGCAGAAGACGGCATACGAGATACATGGGCGGAAAGTCAGTCAGCCGGACTACHVGGGTWTCTAAT	806rcbc1872
CAAGCAGAAGACGGCATACGAGAT	CCGCTGATGTCA	AGTCAGTCAG	CC	GGACTACHVGGGTWTCTAAT	CAAGCAGAAGACGGCATACGAGATCCGCTGATGTCAAGTCAGTCAGCCGGACTACHVGGGTWTCTAAT	806rcbc1873
CAAGCAGAAGACGGCATACGAGAT	ACGAGTTTACCG	AGTCAGTCAG	CC	GGACTACHVGGGTWTCTAAT	CAAGCAGAAGACGGCATACGAGATACGAGTTTACCGAGTCAGTCAGCCGGACTACHVGGGTWTCTAAT	806rcbc1874
CAAGCAGAAGACGGCATACGAGAT	GGAGATTGGAGA	AGTCAGTCAG	CC	GGACTACHVGGGTWTCTAAT	CAAGCAGAAGACGGCATACGAGATGGAGATTGGAGAAGTCAGTCAGCCGGACTACHVGGGTWTCTAAT	806rcbc1875
CAAGCAGAAGACGGCATACGAGAT	AAGCCCAGCATT	AGTCAGTCAG	CC	GGACTACHVGGGTWTCTAAT	CAAGCAGAAGACGGCATACGAGATAAGCCCAGCATTAGTCAGTCAGCCGGACTACHVGGGTWTCTAAT	806rcbc1876
CAAGCAGAAGACGGCATACGAGAT	GGTGAAACCTAT	AGTCAGTCAG	CC	GGACTACHVGGGTWTCTAAT	CAAGCAGAAGACGGCATACGAGATGGTGAAACCTATAGTCAGTCAGCCGGACTACHVGGGTWTCTAAT	806rcbc1877
CAAGCAGAAGACGGCATACGAGAT	TGGTAAGAGTCT	AGTCAGTCAG	CC	GGACTACHVGGGTWTCTAAT	CAAGCAGAAGACGGCATACGAGATTGGTAAGAGTCTAGTCAGTCAGCCGGACTACHVGGGTWTCTAAT	806rcbc1878
CAAGCAGAAGACGGCATACGAGAT	GCGCTTAGAATA	AGTCAGTCAG	CC	GGACTACHVGGGTWTCTAAT	CAAGCAGAAGACGGCATACGAGATGCGCTTAGAATAAGTCAGTCAGCCGGACTACHVGGGTWTCTAAT	806rcbc1879
CAAGCAGAAGACGGCATACGAGAT	AGGTGTATCACC	AGTCAGTCAG	CC	GGACTACHVGGGTWTCTAAT	CAAGCAGAAGACGGCATACGAGATAGGTGTATCACCAGTCAGTCAGCCGGACTACHVGGGTWTCTAAT	806rcbc1880
CAAGCAGAAGACGGCATACGAGAT	ATTGTCAAGCAG	AGTCAGTCAG	CC	GGACTACHVGGGTWTCTAAT	CAAGCAGAAGACGGCATACGAGATATTGTCAAGCAGAGTCAGTCAGCCGGACTACHVGGGTWTCTAAT	806rcbc1881
CAAGCAGAAGACGGCATACGAGAT	TTCGCAGATACG	AGTCAGTCAG	CC	GGACTACHVGGGTWTCTAAT	CAAGCAGAAGACGGCATACGAGATTTCGCAGATACGAGTCAGTCAGCCGGACTACHVGGGTWTCTAAT	806rcbc1882
CAAGCAGAAGACGGCATACGAGAT	CATAGGCCATCA	AGTCAGTCAG	CC	GGACTACHVGGGTWTCTAAT	CAAGCAGAAGACGGCATACGAGATCATAGGCCATCAAGTCAGTCAGCCGGACTACHVGGGTWTCTAAT	806rcbc1883
CAAGCAGAAGACGGCATACGAGAT	CCTTGGAATCGC	AGTCAGTCAG	CC	GGACTACHVGGGTWTCTAAT	CAAGCAGAAGACGGCATACGAGATCCTTGGAATCGCAGTCAGTCAGCCGGACTACHVGGGTWTCTAAT	806rcbc1884
CAAGCAGAAGACGGCATACGAGAT	CACTTGCTCTCT	AGTCAGTCAG	CC	GGACTACHVGGGTWTCTAAT	CAAGCAGAAGACGGCATACGAGATCACTTGCTCTCTAGTCAGTCAGCCGGACTACHVGGGTWTCTAAT	806rcbc1885
CAAGCAGAAGACGGCATACGAGAT	GCAACTTCGGTA	AGTCAGTCAG	CC	GGACTACHVGGGTWTCTAAT	CAAGCAGAAGACGGCATACGAGATGCAACTTCGGTAAGTCAGTCAGCCGGACTACHVGGGTWTCTAAT	806rcbc1886
CAAGCAGAAGACGGCATACGAGAT	GCCAATCCAACA	AGTCAGTCAG	CC	GGACTACHVGGGTWTCTAAT	CAAGCAGAAGACGGCATACGAGATGCCAATCCAACAAGTCAGTCAGCCGGACTACHVGGGTWTCTAAT	806rcbc1887
CAAGCAGAAGACGGCATACGAGAT	CTGGAACATTAG	AGTCAGTCAG	CC	GGACTACHVGGGTWTCTAAT	CAAGCAGAAGACGGCATACGAGATCTGGAACATTAGAGTCAGTCAGCCGGACTACHVGGGTWTCTAAT	806rcbc1888
CAAGCAGAAGACGGCATACGAGAT	TTAGCCCAGCGT	AGTCAGTCAG	CC	GGACTACHVGGGTWTCTAAT	CAAGCAGAAGACGGCATACGAGATTTAGCCCAGCGTAGTCAGTCAGCCGGACTACHVGGGTWTCTAAT	806rcbc1889
CAAGCAGAAGACGGCATACGAGAT	AATGGTTCAGCA	AGTCAGTCAG	CC	GGACTACHVGGGTWTCTAAT	CAAGCAGAAGACGGCATACGAGATAATGGTTCAGCAAGTCAGTCAGCCGGACTACHVGGGTWTCTAAT	806rcbc1890
CAAGCAGAAGACGGCATACGAGAT	CAGCAAGAGGAC	AGTCAGTCAG	CC	GGACTACHVGGGTWTCTAAT	CAAGCAGAAGACGGCATACGAGATCAGCAAGAGGACAGTCAGTCAGCCGGACTACHVGGGTWTCTAAT	806rcbc1891
CAAGCAGAAGACGGCATACGAGAT	CTAGTACAAGCC	AGTCAGTCAG	CC	GGACTACHVGGGTWTCTAAT	CAAGCAGAAGACGGCATACGAGATCTAGTACAAGCCAGTCAGTCAGCCGGACTACHVGGGTWTCTAAT	806rcbc1892
CAAGCAGAAGACGGCATACGAGAT	AGAGCGGAACAA	AGTCAGTCAG	CC	GGACTACHVGGGTWTCTAAT	CAAGCAGAAGACGGCATACGAGATAGAGCGGAACAAAGTCAGTCAGCCGGACTACHVGGGTWTCTAAT	806rcbc1893
CAAGCAGAAGACGGCATACGAGAT	GCAGTTGCCTCA	AGTCAGTCAG	CC	GGACTACHVGGGTWTCTAAT	CAAGCAGAAGACGGCATACGAGATGCAGTTGCCTCAAGTCAGTCAGCCGGACTACHVGGGTWTCTAAT	806rcbc1894
CAAGCAGAAGACGGCATACGAGAT	CGCGCCTTAAAC	AGTCAGTCAG	CC	GGACTACHVGGGTWTCTAAT	CAAGCAGAAGACGGCATACGAGATCGCGCCTTAAACAGTCAGTCAGCCGGACTACHVGGGTWTCTAAT	806rcbc1895
CAAGCAGAAGACGGCATACGAGAT	TCCGCGCAAGTT	AGTCAGTCAG	CC	GGACTACHVGGGTWTCTAAT	CAAGCAGAAGACGGCATACGAGATTCCGCGCAAGTTAGTCAGTCAGCCGGACTACHVGGGTWTCTAAT	806rcbc1896
CAAGCAGAAGACGGCATACGAGAT	TAACCACCAACG	AGTCAGTCAG	CC	GGACTACHVGGGTWTCTAAT	CAAGCAGAAGACGGCATACGAGATTAACCACCAACGAGTCAGTCAGCCGGACTACHVGGGTWTCTAAT	806rcbc1897
CAAGCAGAAGACGGCATACGAGAT	TGCGTCAGCTAC	AGTCAGTCAG	CC	GGACTACHVGGGTWTCTAAT	CAAGCAGAAGACGGCATACGAGATTGCGTCAGCTACAGTCAGTCAGCCGGACTACHVGGGTWTCTAAT	806rcbc1898
CAAGCAGAAGACGGCATACGAGAT	CGAAATGCATGT	AGTCAGTCAG	CC	GGACTACHVGGGTWTCTAAT	CAAGCAGAAGACGGCATACGAGATCGAAATGCATGTAGTCAGTCAGCCGGACTACHVGGGTWTCTAAT	806rcbc1899
CAAGCAGAAGACGGCATACGAGAT	ATGATCGGTACA	AGTCAGTCAG	CC	GGACTACHVGGGTWTCTAAT	CAAGCAGAAGACGGCATACGAGATATGATCGGTACAAGTCAGTCAGCCGGACTACHVGGGTWTCTAAT	806rcbc1900
CAAGCAGAAGACGGCATACGAGAT	TTACCCGCACAG	AGTCAGTCAG	CC	GGACTACHVGGGTWTCTAAT	CAAGCAGAAGACGGCATACGAGATTTACCCGCACAGAGTCAGTCAGCCGGACTACHVGGGTWTCTAAT	806rcbc1901
CAAGCAGAAGACGGCATACGAGAT	CCTGTTAGCGAA	AGTCAGTCAG	CC	GGACTACHVGGGTWTCTAAT	CAAGCAGAAGACGGCATACGAGATCCTGTTAGCGAAAGTCAGTCAGCCGGACTACHVGGGTWTCTAAT	806rcbc1902
CAAGCAGAAGACGGCATACGAGAT	GCTCCGACCATA	AGTCAGTCAG	CC	GGACTACHVGGGTWTCTAAT	CAAGCAGAAGACGGCATACGAGATGCTCCGACCATAAGTCAGTCAGCCGGACTACHVGGGTWTCTAAT	806rcbc1903
CAAGCAGAAGACGGCATACGAGAT	ACAAATCGTTGG	AGTCAGTCAG	CC	GGACTACHVGGGTWTCTAAT	CAAGCAGAAGACGGCATACGAGATACAAATCGTTGGAGTCAGTCAGCCGGACTACHVGGGTWTCTAAT	806rcbc1904
CAAGCAGAAGACGGCATACGAGAT	GAAGGAAAGTAG	AGTCAGTCAG	CC	GGACTACHVGGGTWTCTAAT	CAAGCAGAAGACGGCATACGAGATGAAGGAAAGTAGAGTCAGTCAGCCGGACTACHVGGGTWTCTAAT	806rcbc1905
CAAGCAGAAGACGGCATACGAGAT	ACAAACATGGTC	AGTCAGTCAG	CC	GGACTACHVGGGTWTCTAAT	CAAGCAGAAGACGGCATACGAGATACAAACATGGTCAGTCAGTCAGCCGGACTACHVGGGTWTCTAAT	806rcbc1906
CAAGCAGAAGACGGCATACGAGAT	GGACTATCGTTG	AGTCAGTCAG	CC	GGACTACHVGGGTWTCTAAT	CAAGCAGAAGACGGCATACGAGATGGACTATCGTTGAGTCAGTCAGCCGGACTACHVGGGTWTCTAAT	806rcbc1907
CAAGCAGAAGACGGCATACGAGAT	GCTATATCCAGG	AGTCAGTCAG	CC	GGACTACHVGGGTWTCTAAT	CAAGCAGAAGACGGCATACGAGATGCTATATCCAGGAGTCAGTCAGCCGGACTACHVGGGTWTCTAAT	806rcbc1908
CAAGCAGAAGACGGCATACGAGAT	TATTCCCACGTT	AGTCAGTCAG	CC	GGACTACHVGGGTWTCTAAT	CAAGCAGAAGACGGCATACGAGATTATTCCCACGTTAGTCAGTCAGCCGGACTACHVGGGTWTCTAAT	806rcbc1909
CAAGCAGAAGACGGCATACGAGAT	CCATTAGTTCCT	AGTCAGTCAG	CC	GGACTACHVGGGTWTCTAAT	CAAGCAGAAGACGGCATACGAGATCCATTAGTTCCTAGTCAGTCAGCCGGACTACHVGGGTWTCTAAT	806rcbc1910
CAAGCAGAAGACGGCATACGAGAT	TAACCTTCGCTT	AGTCAGTCAG	CC	GGACTACHVGGGTWTCTAAT	CAAGCAGAAGACGGCATACGAGATTAACCTTCGCTTAGTCAGTCAGCCGGACTACHVGGGTWTCTAAT	806rcbc1911
CAAGCAGAAGACGGCATACGAGAT	GTAATCTGCCGA	AGTCAGTCAG	CC	GGACTACHVGGGTWTCTAAT	CAAGCAGAAGACGGCATACGAGATGTAATCTGCCGAAGTCAGTCAGCCGGACTACHVGGGTWTCTAAT	806rcbc1912
CAAGCAGAAGACGGCATACGAGAT	GGTGGCATGGAA	AGTCAGTCAG	CC	GGACTACHVGGGTWTCTAAT	CAAGCAGAAGACGGCATACGAGATGGTGGCATGGAAAGTCAGTCAGCCGGACTACHVGGGTWTCTAAT	806rcbc1913
CAAGCAGAAGACGGCATACGAGAT	GTCATTGGGCTA	AGTCAGTCAG	CC	GGACTACHVGGGTWTCTAAT	CAAGCAGAAGACGGCATACGAGATGTCATTGGGCTAAGTCAGTCAGCCGGACTACHVGGGTWTCTAAT	806rcbc1914
CAAGCAGAAGACGGCATACGAGAT	AGAGACGCGTAG	AGTCAGTCAG	CC	GGACTACHVGGGTWTCTAAT	CAAGCAGAAGACGGCATACGAGATAGAGACGCGTAGAGTCAGTCAGCCGGACTACHVGGGTWTCTAAT	806rcbc1915
CAAGCAGAAGACGGCATACGAGAT	TTAATGGATCGG	AGTCAGTCAG	CC	GGACTACHVGGGTWTCTAAT	CAAGCAGAAGACGGCATACGAGATTTAATGGATCGGAGTCAGTCAGCCGGACTACHVGGGTWTCTAAT	806rcbc1916
CAAGCAGAAGACGGCATACGAGAT	ATATTGGCAGCC	AGTCAGTCAG	CC	GGACTACHVGGGTWTCTAAT	CAAGCAGAAGACGGCATACGAGATATATTGGCAGCCAGTCAGTCAGCCGGACTACHVGGGTWTCTAAT	806rcbc1917
CAAGCAGAAGACGGCATACGAGAT	TCGCATGGATAC	AGTCAGTCAG	CC	GGACTACHVGGGTWTCTAAT	CAAGCAGAAGACGGCATACGAGATTCGCATGGATACAGTCAGTCAGCCGGACTACHVGGGTWTCTAAT	806rcbc1918
CAAGCAGAAGACGGCATACGAGAT	CAACAATGCCAA	AGTCAGTCAG	CC	GGACTACHVGGGTWTCTAAT	CAAGCAGAAGACGGCATACGAGATCAACAATGCCAAAGTCAGTCAGCCGGACTACHVGGGTWTCTAAT	806rcbc1919
CAAGCAGAAGACGGCATACGAGAT	GCCCGACATATA	AGTCAGTCAG	CC	GGACTACHVGGGTWTCTAAT	CAAGCAGAAGACGGCATACGAGATGCCCGACATATAAGTCAGTCAGCCGGACTACHVGGGTWTCTAAT	806rcbc1920
CAAGCAGAAGACGGCATACGAGAT	GATTGAACGCTA	AGTCAGTCAG	CC	GGACTACHVGGGTWTCTAAT	CAAGCAGAAGACGGCATACGAGATGATTGAACGCTAAGTCAGTCAGCCGGACTACHVGGGTWTCTAAT	806rcbc1921
CAAGCAGAAGACGGCATACGAGAT	AGTATTCGCGCA	AGTCAGTCAG	CC	GGACTACHVGGGTWTCTAAT	CAAGCAGAAGACGGCATACGAGATAGTATTCGCGCAAGTCAGTCAGCCGGACTACHVGGGTWTCTAAT	806rcbc1922
CAAGCAGAAGACGGCATACGAGAT	TGCCAACAACAA	AGTCAGTCAG	CC	GGACTACHVGGGTWTCTAAT	CAAGCAGAAGACGGCATACGAGATTGCCAACAACAAAGTCAGTCAGCCGGACTACHVGGGTWTCTAAT	806rcbc1923
CAAGCAGAAGACGGCATACGAGAT	CTAAAGTAGCAC	AGTCAGTCAG	CC	GGACTACHVGGGTWTCTAAT	CAAGCAGAAGACGGCATACGAGATCTAAAGTAGCACAGTCAGTCAGCCGGACTACHVGGGTWTCTAAT	806rcbc1924
CAAGCAGAAGACGGCATACGAGAT	AGTGCTAGGTTA	AGTCAGTCAG	CC	GGACTACHVGGGTWTCTAAT	CAAGCAGAAGACGGCATACGAGATAGTGCTAGGTTAAGTCAGTCAGCCGGACTACHVGGGTWTCTAAT	806rcbc1925
CAAGCAGAAGACGGCATACGAGAT	CGGAAACTCCAT	AGTCAGTCAG	CC	GGACTACHVGGGTWTCTAAT	CAAGCAGAAGACGGCATACGAGATCGGAAACTCCATAGTCAGTCAGCCGGACTACHVGGGTWTCTAAT	806rcbc1926
CAAGCAGAAGACGGCATACGAGAT	AGGAAAGCCAGA	AGTCAGTCAG	CC	GGACTACHVGGGTWTCTAAT	CAAGCAGAAGACGGCATACGAGATAGGAAAGCCAGAAGTCAGTCAGCCGGACTACHVGGGTWTCTAAT	806rcbc1927
CAAGCAGAAGACGGCATACGAGAT	GTCTGACGGTCT	AGTCAGTCAG	CC	GGACTACHVGGGTWTCTAAT	CAAGCAGAAGACGGCATACGAGATGTCTGACGGTCTAGTCAGTCAGCCGGACTACHVGGGTWTCTAAT	806rcbc1928
CAAGCAGAAGACGGCATACGAGAT	GAAACCAAGCTT	AGTCAGTCAG	CC	GGACTACHVGGGTWTCTAAT	CAAGCAGAAGACGGCATACGAGATGAAACCAAGCTTAGTCAGTCAGCCGGACTACHVGGGTWTCTAAT	806rcbc1929
CAAGCAGAAGACGGCATACGAGAT	TCATCACGGGCT	AGTCAGTCAG	CC	GGACTACHVGGGTWTCTAAT	CAAGCAGAAGACGGCATACGAGATTCATCACGGGCTAGTCAGTCAGCCGGACTACHVGGGTWTCTAAT	806rcbc1930
CAAGCAGAAGACGGCATACGAGAT	TGTTCTGAGACG	AGTCAGTCAG	CC	GGACTACHVGGGTWTCTAAT	CAAGCAGAAGACGGCATACGAGATTGTTCTGAGACGAGTCAGTCAGCCGGACTACHVGGGTWTCTAAT	806rcbc1931
CAAGCAGAAGACGGCATACGAGAT	ATAGCACCAGAT	AGTCAGTCAG	CC	GGACTACHVGGGTWTCTAAT	CAAGCAGAAGACGGCATACGAGATATAGCACCAGATAGTCAGTCAGCCGGACTACHVGGGTWTCTAAT	806rcbc1932
CAAGCAGAAGACGGCATACGAGAT	ATCTCGCTGGGT	AGTCAGTCAG	CC	GGACTACHVGGGTWTCTAAT	CAAGCAGAAGACGGCATACGAGATATCTCGCTGGGTAGTCAGTCAGCCGGACTACHVGGGTWTCTAAT	806rcbc1933
CAAGCAGAAGACGGCATACGAGAT	GCGCGTGTATCT	AGTCAGTCAG	CC	GGACTACHVGGGTWTCTAAT	CAAGCAGAAGACGGCATACGAGATGCGCGTGTATCTAGTCAGTCAGCCGGACTACHVGGGTWTCTAAT	806rcbc1934
CAAGCAGAAGACGGCATACGAGAT	AACGCGAAATTC	AGTCAGTCAG	CC	GGACTACHVGGGTWTCTAAT	CAAGCAGAAGACGGCATACGAGATAACGCGAAATTCAGTCAGTCAGCCGGACTACHVGGGTWTCTAAT	806rcbc1935
CAAGCAGAAGACGGCATACGAGAT	ATCTGGACGATC	AGTCAGTCAG	CC	GGACTACHVGGGTWTCTAAT	CAAGCAGAAGACGGCATACGAGATATCTGGACGATCAGTCAGTCAGCCGGACTACHVGGGTWTCTAAT	806rcbc1936
CAAGCAGAAGACGGCATACGAGAT	CCAGCTGGACTT	AGTCAGTCAG	CC	GGACTACHVGGGTWTCTAAT	CAAGCAGAAGACGGCATACGAGATCCAGCTGGACTTAGTCAGTCAGCCGGACTACHVGGGTWTCTAAT	806rcbc1937
CAAGCAGAAGACGGCATACGAGAT	CTCTAACCTCTA	AGTCAGTCAG	CC	GGACTACHVGGGTWTCTAAT	CAAGCAGAAGACGGCATACGAGATCTCTAACCTCTAAGTCAGTCAGCCGGACTACHVGGGTWTCTAAT	806rcbc1938
CAAGCAGAAGACGGCATACGAGAT	CAACCGAGATTA	AGTCAGTCAG	CC	GGACTACHVGGGTWTCTAAT	CAAGCAGAAGACGGCATACGAGATCAACCGAGATTAAGTCAGTCAGCCGGACTACHVGGGTWTCTAAT	806rcbc1939
CAAGCAGAAGACGGCATACGAGAT	GATTCGAGTGTC	AGTCAGTCAG	CC	GGACTACHVGGGTWTCTAAT	CAAGCAGAAGACGGCATACGAGATGATTCGAGTGTCAGTCAGTCAGCCGGACTACHVGGGTWTCTAAT	806rcbc1940
CAAGCAGAAGACGGCATACGAGAT	GGTAACCTCTGA	AGTCAGTCAG	CC	GGACTACHVGGGTWTCTAAT	CAAGCAGAAGACGGCATACGAGATGGTAACCTCTGAAGTCAGTCAGCCGGACTACHVGGGTWTCTAAT	806rcbc1941
CAAGCAGAAGACGGCATACGAGAT	AGCGAACCTGTT	AGTCAGTCAG	CC	GGACTACHVGGGTWTCTAAT	CAAGCAGAAGACGGCATACGAGATAGCGAACCTGTTAGTCAGTCAGCCGGACTACHVGGGTWTCTAAT	806rcbc1942
CAAGCAGAAGACGGCATACGAGAT	ACATGCACATGC	AGTCAGTCAG	CC	GGACTACHVGGGTWTCTAAT	CAAGCAGAAGACGGCATACGAGATACATGCACATGCAGTCAGTCAGCCGGACTACHVGGGTWTCTAAT	806rcbc1943
CAAGCAGAAGACGGCATACGAGAT	CCTTACCTCCTC	AGTCAGTCAG	CC	GGACTACHVGGGTWTCTAAT	CAAGCAGAAGACGGCATACGAGATCCTTACCTCCTCAGTCAGTCAGCCGGACTACHVGGGTWTCTAAT	806rcbc1944
CAAGCAGAAGACGGCATACGAGAT	ACACTGGTCCTG	AGTCAGTCAG	CC	GGACTACHVGGGTWTCTAAT	CAAGCAGAAGACGGCATACGAGATACACTGGTCCTGAGTCAGTCAGCCGGACTACHVGGGTWTCTAAT	806rcbc1945
CAAGCAGAAGACGGCATACGAGAT	AGCTTGAATCAG	AGTCAGTCAG	CC	GGACTACHVGGGTWTCTAAT	CAAGCAGAAGACGGCATACGAGATAGCTTGAATCAGAGTCAGTCAGCCGGACTACHVGGGTWTCTAAT	806rcbc1946
CAAGCAGAAGACGGCATACGAGAT	TAAAGCGAGGAG	AGTCAGTCAG	CC	GGACTACHVGGGTWTCTAAT	CAAGCAGAAGACGGCATACGAGATTAAAGCGAGGAGAGTCAGTCAGCCGGACTACHVGGGTWTCTAAT	806rcbc1947
CAAGCAGAAGACGGCATACGAGAT	CGACAACTTGTG	AGTCAGTCAG	CC	GGACTACHVGGGTWTCTAAT	CAAGCAGAAGACGGCATACGAGATCGACAACTTGTGAGTCAGTCAGCCGGACTACHVGGGTWTCTAAT	806rcbc1948
CAAGCAGAAGACGGCATACGAGAT	CGCTGGCTTTAG	AGTCAGTCAG	CC	GGACTACHVGGGTWTCTAAT	CAAGCAGAAGACGGCATACGAGATCGCTGGCTTTAGAGTCAGTCAGCCGGACTACHVGGGTWTCTAAT	806rcbc1949
CAAGCAGAAGACGGCATACGAGAT	GTGATACCCGCT	AGTCAGTCAG	CC	GGACTACHVGGGTWTCTAAT	CAAGCAGAAGACGGCATACGAGATGTGATACCCGCTAGTCAGTCAGCCGGACTACHVGGGTWTCTAAT	806rcbc1950
CAAGCAGAAGACGGCATACGAGAT	CCAGTTCCAAAG	AGTCAGTCAG	CC	GGACTACHVGGGTWTCTAAT	CAAGCAGAAGACGGCATACGAGATCCAGTTCCAAAGAGTCAGTCAGCCGGACTACHVGGGTWTCTAAT	806rcbc1951
CAAGCAGAAGACGGCATACGAGAT	GTCTGGATTGAA	AGTCAGTCAG	CC	GGACTACHVGGGTWTCTAAT	CAAGCAGAAGACGGCATACGAGATGTCTGGATTGAAAGTCAGTCAGCCGGACTACHVGGGTWTCTAAT	806rcbc1952
CAAGCAGAAGACGGCATACGAGAT	GCGCAATAGTAT	AGTCAGTCAG	CC	GGACTACHVGGGTWTCTAAT	CAAGCAGAAGACGGCATACGAGATGCGCAATAGTATAGTCAGTCAGCCGGACTACHVGGGTWTCTAAT	806rcbc1953
CAAGCAGAAGACGGCATACGAGAT	AGCGTTGTCCAA	AGTCAGTCAG	CC	GGACTACHVGGGTWTCTAAT	CAAGCAGAAGACGGCATACGAGATAGCGTTGTCCAAAGTCAGTCAGCCGGACTACHVGGGTWTCTAAT	806rcbc1954
CAAGCAGAAGACGGCATACGAGAT	CGCCTAAACCGT	AGTCAGTCAG	CC	GGACTACHVGGGTWTCTAAT	CAAGCAGAAGACGGCATACGAGATCGCCTAAACCGTAGTCAGTCAGCCGGACTACHVGGGTWTCTAAT	806rcbc1955
CAAGCAGAAGACGGCATACGAGAT	AACACCATCGAC	AGTCAGTCAG	CC	GGACTACHVGGGTWTCTAAT	CAAGCAGAAGACGGCATACGAGATAACACCATCGACAGTCAGTCAGCCGGACTACHVGGGTWTCTAAT	806rcbc1956
CAAGCAGAAGACGGCATACGAGAT	CTATAGACACGA	AGTCAGTCAG	CC	GGACTACHVGGGTWTCTAAT	CAAGCAGAAGACGGCATACGAGATCTATAGACACGAAGTCAGTCAGCCGGACTACHVGGGTWTCTAAT	806rcbc1957
CAAGCAGAAGACGGCATACGAGAT	CAAGAGCGGATG	AGTCAGTCAG	CC	GGACTACHVGGGTWTCTAAT	CAAGCAGAAGACGGCATACGAGATCAAGAGCGGATGAGTCAGTCAGCCGGACTACHVGGGTWTCTAAT	806rcbc1958
CAAGCAGAAGACGGCATACGAGAT	CCTTTGGCTGAG	AGTCAGTCAG	CC	GGACTACHVGGGTWTCTAAT	CAAGCAGAAGACGGCATACGAGATCCTTTGGCTGAGAGTCAGTCAGCCGGACTACHVGGGTWTCTAAT	806rcbc1959
CAAGCAGAAGACGGCATACGAGAT	CGACCCATACGT	AGTCAGTCAG	CC	GGACTACHVGGGTWTCTAAT	CAAGCAGAAGACGGCATACGAGATCGACCCATACGTAGTCAGTCAGCCGGACTACHVGGGTWTCTAAT	806rcbc1960
CAAGCAGAAGACGGCATACGAGAT	CTGGATTACGGT	AGTCAGTCAG	CC	GGACTACHVGGGTWTCTAAT	CAAGCAGAAGACGGCATACGAGATCTGGATTACGGTAGTCAGTCAGCCGGACTACHVGGGTWTCTAAT	806rcbc1961
CAAGCAGAAGACGGCATACGAGAT	ACCACACGTAGT	AGTCAGTCAG	CC	GGACTACHVGGGTWTCTAAT	CAAGCAGAAGACGGCATACGAGATACCACACGTAGTAGTCAGTCAGCCGGACTACHVGGGTWTCTAAT	806rcbc1962
CAAGCAGAAGACGGCATACGAGAT	CTAGTGACCTAG	AGTCAGTCAG	CC	GGACTACHVGGGTWTCTAAT	CAAGCAGAAGACGGCATACGAGATCTAGTGACCTAGAGTCAGTCAGCCGGACTACHVGGGTWTCTAAT	806rcbc1963
CAAGCAGAAGACGGCATACGAGAT	GGATTCGTGTCC	AGTCAGTCAG	CC	GGACTACHVGGGTWTCTAAT	CAAGCAGAAGACGGCATACGAGATGGATTCGTGTCCAGTCAGTCAGCCGGACTACHVGGGTWTCTAAT	806rcbc1964
[truncated: 203 more rows]

## Sheet: 515f806rB
515f/806rB sequencing and PCR primer constructs				Complete sequence
Note-the barcoded 515f PCR constructs are the same as those used with 515f/926r
******************
Sequencing Primers
******************
	Reverse Primer Pad	Reverse Primer Linker	806rB Reverse Primer	Read 2 Sequencing Primer
	AGTCAGCCAG	CC	GGACTACNVGGGTWTCTAAT	AGTCAGCCAGCCGGACTACNVGGGTWTCTAAT
	Forward Primer Pad	Forward Primer Linker	515f Forward Primer	Read 1 Sequencing Primer
	TATGGTAATT	GT	GTGYCAGCMGCCGCGGTAA	TATGGTAATTGTGTGYCAGCMGCCGCGGTAA
				Index Sequence Primer (5' Illumina adapter with added bases)
				AATGATACGGCGACCACCGAGATCTACACGCT
******************
PCR Primers
******************
RC of 3' Illumina Adapter	Reverse Primer Pad	Reverse Primer Linker	806rB Reverse Primer	Primer For PCR
CAAGCAGAAGACGGCATACGAGAT	AGTCAGCCAG	CC	GGACTACNVGGGTWTCTAAT	CAAGCAGAAGACGGCATACGAGATAGTCAGCCAGCCGGACTACNVGGGTWTCTAAT
Plate	Well	Name	Illumina 5' Adapter	Golay Barcode	Forward Primer Pad	Forward Primer Linker	515f forward primer	Primer For PCR
1	A1	515rcbc0	AATGATACGGCGACCACCGAGATCTACACGCT	AGCCTTCGTCGC	TATGGTAATT	GT	GTGYCAGCMGCCGCGGTAA	AATGATACGGCGACCACCGAGATCTACACGCTAGCCTTCGTCGCTATGGTAATTGTGTGYCAGCMGCCGCGGTAA
1	A2	515rcbc1	AATGATACGGCGACCACCGAGATCTACACGCT	TCCATACCGGAA	TATGGTAATT	GT	GTGYCAGCMGCCGCGGTAA	AATGATACGGCGACCACCGAGATCTACACGCTTCCATACCGGAATATGGTAATTGTGTGYCAGCMGCCGCGGTAA
1	A3	515rcbc2	AATGATACGGCGACCACCGAGATCTACACGCT	AGCCCTGCTACA	TATGGTAATT	GT	GTGYCAGCMGCCGCGGTAA	AATGATACGGCGACCACCGAGATCTACACGCTAGCCCTGCTACATATGGTAATTGTGTGYCAGCMGCCGCGGTAA
1	A4	515rcbc3	AATGATACGGCGACCACCGAGATCTACACGCT	CCTAACGGTCCA	TATGGTAATT	GT	GTGYCAGCMGCCGCGGTAA	AATGATACGGCGACCACCGAGATCTACACGCTCCTAACGGTCCATATGGTAATTGTGTGYCAGCMGCCGCGGTAA
1	A5	515rcbc4	AATGATACGGCGACCACCGAGATCTACACGCT	CGCGCCTTAAAC	TATGGTAATT	GT	GTGYCAGCMGCCGCGGTAA	AATGATACGGCGACCACCGAGATCTACACGCTCGCGCCTTAAACTATGGTAATTGTGTGYCAGCMGCCGCGGTAA
1	A6	515rcbc5	AATGATACGGCGACCACCGAGATCTACACGCT	TATGGTACCCAG	TATGGTAATT	GT	GTGYCAGCMGCCGCGGTAA	AATGATACGGCGACCACCGAGATCTACACGCTTATGGTACCCAGTATGGTAATTGTGTGYCAGCMGCCGCGGTAA
1	A7	515rcbc6	AATGATACGGCGACCACCGAGATCTACACGCT	TACAATATCTGT	TATGGTAATT	GT	GTGYCAGCMGCCGCGGTAA	AATGATACGGCGACCACCGAGATCTACACGCTTACAATATCTGTTATGGTAATTGTGTGYCAGCMGCCGCGGTAA
1	A8	515rcbc7	AATGATACGGCGACCACCGAGATCTACACGCT	AATTTAGGTAGG	TATGGTAATT	GT	GTGYCAGCMGCCGCGGTAA	AATGATACGGCGACCACCGAGATCTACACGCTAATTTAGGTAGGTATGGTAATTGTGTGYCAGCMGCCGCGGTAA
1	A9	515rcbc8	AATGATACGGCGACCACCGAGATCTACACGCT	GACTCAACCAGT	TATGGTAATT	GT	GTGYCAGCMGCCGCGGTAA	AATGATACGGCGACCACCGAGATCTACACGCTGACTCAACCAGTTATGGTAATTGTGTGYCAGCMGCCGCGGTAA
1	A10	515rcbc9	AATGATACGGCGACCACCGAGATCTACACGCT	GCCTCTACGTCG	TATGGTAATT	GT	GTGYCAGCMGCCGCGGTAA	AATGATACGGCGACCACCGAGATCTACACGCTGCCTCTACGTCGTATGGTAATTGTGTGYCAGCMGCCGCGGTAA
1	A11	515rcbc10	AATGATACGGCGACCACCGAGATCTACACGCT	ACTACTGAGGAT	TATGGTAATT	GT	GTGYCAGCMGCCGCGGTAA	AATGATACGGCGACCACCGAGATCTACACGCTACTACTGAGGATTATGGTAATTGTGTGYCAGCMGCCGCGGTAA
1	A12	515rcbc11	AATGATACGGCGACCACCGAGATCTACACGCT	AATTCACCTCCT	TATGGTAATT	GT	GTGYCAGCMGCCGCGGTAA	AATGATACGGCGACCACCGAGATCTACACGCTAATTCACCTCCTTATGGTAATTGTGTGYCAGCMGCCGCGGTAA
1	B1	515rcbc12	AATGATACGGCGACCACCGAGATCTACACGCT	CGTATAAATGCG	TATGGTAATT	GT	GTGYCAGCMGCCGCGGTAA	AATGATACGGCGACCACCGAGATCTACACGCTCGTATAAATGCGTATGGTAATTGTGTGYCAGCMGCCGCGGTAA
1	B2	515rcbc13	AATGATACGGCGACCACCGAGATCTACACGCT	ATGCTGCAACAC	TATGGTAATT	GT	GTGYCAGCMGCCGCGGTAA	AATGATACGGCGACCACCGAGATCTACACGCTATGCTGCAACACTATGGTAATTGTGTGYCAGCMGCCGCGGTAA
1	B3	515rcbc14	AATGATACGGCGACCACCGAGATCTACACGCT	ACTCGCTCGCTG	TATGGTAATT	GT	GTGYCAGCMGCCGCGGTAA	AATGATACGGCGACCACCGAGATCTACACGCTACTCGCTCGCTGTATGGTAATTGTGTGYCAGCMGCCGCGGTAA
1	B4	515rcbc15	AATGATACGGCGACCACCGAGATCTACACGCT	TTCCTTAGTAGT	TATGGTAATT	GT	GTGYCAGCMGCCGCGGTAA	AATGATACGGCGACCACCGAGATCTACACGCTTTCCTTAGTAGTTATGGTAATTGTGTGYCAGCMGCCGCGGTAA
1	B5	515rcbc16	AATGATACGGCGACCACCGAGATCTACACGCT	CGTCCGTATGAA	TATGGTAATT	GT	GTGYCAGCMGCCGCGGTAA	AATGATACGGCGACCACCGAGATCTACACGCTCGTCCGTATGAATATGGTAATTGTGTGYCAGCMGCCGCGGTAA
1	B6	515rcbc17	AATGATACGGCGACCACCGAGATCTACACGCT	ACGTGAGGAACG	TATGGTAATT	GT	GTGYCAGCMGCCGCGGTAA	AATGATACGGCGACCACCGAGATCTACACGCTACGTGAGGAACGTATGGTAATTGTGTGYCAGCMGCCGCGGTAA
1	B7	515rcbc18	AATGATACGGCGACCACCGAGATCTACACGCT	GGTTGCCCTGTA	TATGGTAATT	GT	GTGYCAGCMGCCGCGGTAA	AATGATACGGCGACCACCGAGATCTACACGCTGGTTGCCCTGTATATGGTAATTGTGTGYCAGCMGCCGCGGTAA
1	B8	515rcbc19	AATGATACGGCGACCACCGAGATCTACACGCT	CATATAGCCCGA	TATGGTAATT	GT	GTGYCAGCMGCCGCGGTAA	AATGATACGGCGACCACCGAGATCTACACGCTCATATAGCCCGATATGGTAATTGTGTGYCAGCMGCCGCGGTAA
1	B9	515rcbc20	AATGATACGGCGACCACCGAGATCTACACGCT	GCCTATGAGATC	TATGGTAATT	GT	GTGYCAGCMGCCGCGGTAA	AATGATACGGCGACCACCGAGATCTACACGCTGCCTATGAGATCTATGGTAATTGTGTGYCAGCMGCCGCGGTAA
1	B10	515rcbc21	AATGATACGGCGACCACCGAGATCTACACGCT	CAAGTGAAGGGA	TATGGTAATT	GT	GTGYCAGCMGCCGCGGTAA	AATGATACGGCGACCACCGAGATCTACACGCTCAAGTGAAGGGATATGGTAATTGTGTGYCAGCMGCCGCGGTAA
1	B11	515rcbc22	AATGATACGGCGACCACCGAGATCTACACGCT	CACGTTTATTCC	TATGGTAATT	GT	GTGYCAGCMGCCGCGGTAA	AATGATACGGCGACCACCGAGATCTACACGCTCACGTTTATTCCTATGGTAATTGTGTGYCAGCMGCCGCGGTAA
1	B12	515rcbc23	AATGATACGGCGACCACCGAGATCTACACGCT	TAATCGGTGCCA	TATGGTAATT	GT	GTGYCAGCMGCCGCGGTAA	AATGATACGGCGACCACCGAGATCTACACGCTTAATCGGTGCCATATGGTAATTGTGTGYCAGCMGCCGCGGTAA
1	C1	515rcbc24	AATGATACGGCGACCACCGAGATCTACACGCT	TGACTAATGGCC	TATGGTAATT	GT	GTGYCAGCMGCCGCGGTAA	AATGATACGGCGACCACCGAGATCTACACGCTTGACTAATGGCCTATGGTAATTGTGTGYCAGCMGCCGCGGTAA
1	C2	515rcbc25	AATGATACGGCGACCACCGAGATCTACACGCT	CGGGACACCCGA	TATGGTAATT	GT	GTGYCAGCMGCCGCGGTAA	AATGATACGGCGACCACCGAGATCTACACGCTCGGGACACCCGATATGGTAATTGTGTGYCAGCMGCCGCGGTAA
1	C3	515rcbc26	AATGATACGGCGACCACCGAGATCTACACGCT	CTGTCTATACTA	TATGGTAATT	GT	GTGYCAGCMGCCGCGGTAA	AATGATACGGCGACCACCGAGATCTACACGCTCTGTCTATACTATATGGTAATTGTGTGYCAGCMGCCGCGGTAA
1	C4	515rcbc27	AATGATACGGCGACCACCGAGATCTACACGCT	TATGCCAGAGAT	TATGGTAATT	GT	GTGYCAGCMGCCGCGGTAA	AATGATACGGCGACCACCGAGATCTACACGCTTATGCCAGAGATTATGGTAATTGTGTGYCAGCMGCCGCGGTAA
1	C5	515rcbc28	AATGATACGGCGACCACCGAGATCTACACGCT	CGTTTGGAATGA	TATGGTAATT	GT	GTGYCAGCMGCCGCGGTAA	AATGATACGGCGACCACCGAGATCTACACGCTCGTTTGGAATGATATGGTAATTGTGTGYCAGCMGCCGCGGTAA
1	C6	515rcbc29	AATGATACGGCGACCACCGAGATCTACACGCT	AAGAACTCATGA	TATGGTAATT	GT	GTGYCAGCMGCCGCGGTAA	AATGATACGGCGACCACCGAGATCTACACGCTAAGAACTCATGATATGGTAATTGTGTGYCAGCMGCCGCGGTAA
1	C7	515rcbc30	AATGATACGGCGACCACCGAGATCTACACGCT	TGATATCGTCTT	TATGGTAATT	GT	GTGYCAGCMGCCGCGGTAA	AATGATACGGCGACCACCGAGATCTACACGCTTGATATCGTCTTTATGGTAATTGTGTGYCAGCMGCCGCGGTAA
1	C8	515rcbc31	AATGATACGGCGACCACCGAGATCTACACGCT	CGGTGACCTACT	TATGGTAATT	GT	GTGYCAGCMGCCGCGGTAA	AATGATACGGCGACCACCGAGATCTACACGCTCGGTGACCTACTTATGGTAATTGTGTGYCAGCMGCCGCGGTAA
1	C9	515rcbc32	AATGATACGGCGACCACCGAGATCTACACGCT	AATGCGCGTATA	TATGGTAATT	GT	GTGYCAGCMGCCGCGGTAA	AATGATACGGCGACCACCGAGATCTACACGCTAATGCGCGTATATATGGTAATTGTGTGYCAGCMGCCGCGGTAA
1	C10	515rcbc33	AATGATACGGCGACCACCGAGATCTACACGCT	CTTGATTCTTGA	TATGGTAATT	GT	GTGYCAGCMGCCGCGGTAA	AATGATACGGCGACCACCGAGATCTACACGCTCTTGATTCTTGATATGGTAATTGTGTGYCAGCMGCCGCGGTAA
1	C11	515rcbc34	AATGATACGGCGACCACCGAGATCTACACGCT	GAAATCTTGAAG	TATGGTAATT	GT	GTGYCAGCMGCCGCGGTAA	AATGATACGGCGACCACCGAGATCTACACGCTGAAATCTTGAAGTATGGTAATTGTGTGYCAGCMGCCGCGGTAA
1	C12	515rcbc35	AATGATACGGCGACCACCGAGATCTACACGCT	GAGATACAGTTC	TATGGTAATT	GT	GTGYCAGCMGCCGCGGTAA	AATGATACGGCGACCACCGAGATCTACACGCTGAGATACAGTTCTATGGTAATTGTGTGYCAGCMGCCGCGGTAA
1	D1	515rcbc36	AATGATACGGCGACCACCGAGATCTACACGCT	GTGGAGTCTCAT	TATGGTAATT	GT	GTGYCAGCMGCCGCGGTAA	AATGATACGGCGACCACCGAGATCTACACGCTGTGGAGTCTCATTATGGTAATTGTGTGYCAGCMGCCGCGGTAA
1	D2	515rcbc37	AATGATACGGCGACCACCGAGATCTACACGCT	ACCTTACACCTT	TATGGTAATT	GT	GTGYCAGCMGCCGCGGTAA	AATGATACGGCGACCACCGAGATCTACACGCTACCTTACACCTTTATGGTAATTGTGTGYCAGCMGCCGCGGTAA
1	D3	515rcbc38	AATGATACGGCGACCACCGAGATCTACACGCT	TAATCTCGCCGG	TATGGTAATT	GT	GTGYCAGCMGCCGCGGTAA	AATGATACGGCGACCACCGAGATCTACACGCTTAATCTCGCCGGTATGGTAATTGTGTGYCAGCMGCCGCGGTAA
1	D4	515rcbc39	AATGATACGGCGACCACCGAGATCTACACGCT	ATCTAGTGGCAA	TATGGTAATT	GT	GTGYCAGCMGCCGCGGTAA	AATGATACGGCGACCACCGAGATCTACACGCTATCTAGTGGCAATATGGTAATTGTGTGYCAGCMGCCGCGGTAA
1	D5	515rcbc40	AATGATACGGCGACCACCGAGATCTACACGCT	ACGCTTAACGAC	TATGGTAATT	GT	GTGYCAGCMGCCGCGGTAA	AATGATACGGCGACCACCGAGATCTACACGCTACGCTTAACGACTATGGTAATTGTGTGYCAGCMGCCGCGGTAA
1	D6	515rcbc41	AATGATACGGCGACCACCGAGATCTACACGCT	TACGGATTATGG	TATGGTAATT	GT	GTGYCAGCMGCCGCGGTAA	AATGATACGGCGACCACCGAGATCTACACGCTTACGGATTATGGTATGGTAATTGTGTGYCAGCMGCCGCGGTAA
1	D7	515rcbc42	AATGATACGGCGACCACCGAGATCTACACGCT	ATACATGCAAGA	TATGGTAATT	GT	GTGYCAGCMGCCGCGGTAA	AATGATACGGCGACCACCGAGATCTACACGCTATACATGCAAGATATGGTAATTGTGTGYCAGCMGCCGCGGTAA
1	D8	515rcbc43	AATGATACGGCGACCACCGAGATCTACACGCT	CTTAGTGCAGAA	TATGGTAATT	GT	GTGYCAGCMGCCGCGGTAA	AATGATACGGCGACCACCGAGATCTACACGCTCTTAGTGCAGAATATGGTAATTGTGTGYCAGCMGCCGCGGTAA
1	D9	515rcbc44	AATGATACGGCGACCACCGAGATCTACACGCT	AATCTTGCGCCG	TATGGTAATT	GT	GTGYCAGCMGCCGCGGTAA	AATGATACGGCGACCACCGAGATCTACACGCTAATCTTGCGCCGTATGGTAATTGTGTGYCAGCMGCCGCGGTAA
1	D10	515rcbc45	AATGATACGGCGACCACCGAGATCTACACGCT	AGGATCAGGGAA	TATGGTAATT	GT	GTGYCAGCMGCCGCGGTAA	AATGATACGGCGACCACCGAGATCTACACGCTAGGATCAGGGAATATGGTAATTGTGTGYCAGCMGCCGCGGTAA
1	D11	515rcbc46	AATGATACGGCGACCACCGAGATCTACACGCT	AATAACTAGGGT	TATGGTAATT	GT	GTGYCAGCMGCCGCGGTAA	AATGATACGGCGACCACCGAGATCTACACGCTAATAACTAGGGTTATGGTAATTGTGTGYCAGCMGCCGCGGTAA
1	D12	515rcbc47	AATGATACGGCGACCACCGAGATCTACACGCT	TATTGCAGCAGC	TATGGTAATT	GT	GTGYCAGCMGCCGCGGTAA	AATGATACGGCGACCACCGAGATCTACACGCTTATTGCAGCAGCTATGGTAATTGTGTGYCAGCMGCCGCGGTAA
1	E1	515rcbc48	AATGATACGGCGACCACCGAGATCTACACGCT	TGATGTGCTAAG	TATGGTAATT	GT	GTGYCAGCMGCCGCGGTAA	AATGATACGGCGACCACCGAGATCTACACGCTTGATGTGCTAAGTATGGTAATTGTGTGYCAGCMGCCGCGGTAA
1	E2	515rcbc49	AATGATACGGCGACCACCGAGATCTACACGCT	GTAGTAGACCAT	TATGGTAATT	GT	GTGYCAGCMGCCGCGGTAA	AATGATACGGCGACCACCGAGATCTACACGCTGTAGTAGACCATTATGGTAATTGTGTGYCAGCMGCCGCGGTAA
1	E3	515rcbc50	AATGATACGGCGACCACCGAGATCTACACGCT	AGTAAAGATCGT	TATGGTAATT	GT	GTGYCAGCMGCCGCGGTAA	AATGATACGGCGACCACCGAGATCTACACGCTAGTAAAGATCGTTATGGTAATTGTGTGYCAGCMGCCGCGGTAA
1	E4	515rcbc51	AATGATACGGCGACCACCGAGATCTACACGCT	CTCGCCCTCGCC	TATGGTAATT	GT	GTGYCAGCMGCCGCGGTAA	AATGATACGGCGACCACCGAGATCTACACGCTCTCGCCCTCGCCTATGGTAATTGTGTGYCAGCMGCCGCGGTAA
1	E5	515rcbc52	AATGATACGGCGACCACCGAGATCTACACGCT	TCTCTTTCGACA	TATGGTAATT	GT	GTGYCAGCMGCCGCGGTAA	AATGATACGGCGACCACCGAGATCTACACGCTTCTCTTTCGACATATGGTAATTGTGTGYCAGCMGCCGCGGTAA
1	E6	515rcbc53	AATGATACGGCGACCACCGAGATCTACACGCT	ACATACTGAGCA	TATGGTAATT	GT	GTGYCAGCMGCCGCGGTAA	AATGATACGGCGACCACCGAGATCTACACGCTACATACTGAGCATATGGTAATTGTGTGYCAGCMGCCGCGGTAA
1	E7	515rcbc54	AATGATACGGCGACCACCGAGATCTACACGCT	GTTGATACGATG	TATGGTAATT	GT	GTGYCAGCMGCCGCGGTAA	AATGATACGGCGACCACCGAGATCTACACGCTGTTGATACGATGTATGGTAATTGTGTGYCAGCMGCCGCGGTAA
1	E8	515rcbc55	AATGATACGGCGACCACCGAGATCTACACGCT	GTCAACGCTGTC	TATGGTAATT	GT	GTGYCAGCMGCCGCGGTAA	AATGATACGGCGACCACCGAGATCTACACGCTGTCAACGCTGTCTATGGTAATTGTGTGYCAGCMGCCGCGGTAA
1	E9	515rcbc56	AATGATACGGCGACCACCGAGATCTACACGCT	TGAGACCCTACA	TATGGTAATT	GT	GTGYCAGCMGCCGCGGTAA	AATGATACGGCGACCACCGAGATCTACACGCTTGAGACCCTACATATGGTAATTGTGTGYCAGCMGCCGCGGTAA
1	E10	515rcbc57	AATGATACGGCGACCACCGAGATCTACACGCT	ACTTGGTGTAAG	TATGGTAATT	GT	GTGYCAGCMGCCGCGGTAA	AATGATACGGCGACCACCGAGATCTACACGCTACTTGGTGTAAGTATGGTAATTGTGTGYCAGCMGCCGCGGTAA
1	E11	515rcbc58	AATGATACGGCGACCACCGAGATCTACACGCT	ATTACGTATCAT	TATGGTAATT	GT	GTGYCAGCMGCCGCGGTAA	AATGATACGGCGACCACCGAGATCTACACGCTATTACGTATCATTATGGTAATTGTGTGYCAGCMGCCGCGGTAA
1	E12	515rcbc59	AATGATACGGCGACCACCGAGATCTACACGCT	CACGCAGTCTAC	TATGGTAATT	GT	GTGYCAGCMGCCGCGGTAA	AATGATACGGCGACCACCGAGATCTACACGCTCACGCAGTCTACTATGGTAATTGTGTGYCAGCMGCCGCGGTAA
1	F1	515rcbc60	AATGATACGGCGACCACCGAGATCTACACGCT	TGTGCACGCCAT	TATGGTAATT	GT	GTGYCAGCMGCCGCGGTAA	AATGATACGGCGACCACCGAGATCTACACGCTTGTGCACGCCATTATGGTAATTGTGTGYCAGCMGCCGCGGTAA
1	F2	515rcbc61	AATGATACGGCGACCACCGAGATCTACACGCT	CCGGACAAGAAG	TATGGTAATT	GT	GTGYCAGCMGCCGCGGTAA	AATGATACGGCGACCACCGAGATCTACACGCTCCGGACAAGAAGTATGGTAATTGTGTGYCAGCMGCCGCGGTAA
1	F3	515rcbc62	AATGATACGGCGACCACCGAGATCTACACGCT	TTGCTGGACGCT	TATGGTAATT	GT	GTGYCAGCMGCCGCGGTAA	AATGATACGGCGACCACCGAGATCTACACGCTTTGCTGGACGCTTATGGTAATTGTGTGYCAGCMGCCGCGGTAA
1	F4	515rcbc63	AATGATACGGCGACCACCGAGATCTACACGCT	TACTAACGCGGT	TATGGTAATT	GT	GTGYCAGCMGCCGCGGTAA	AATGATACGGCGACCACCGAGATCTACACGCTTACTAACGCGGTTATGGTAATTGTGTGYCAGCMGCCGCGGTAA
1	F5	515rcbc64	AATGATACGGCGACCACCGAGATCTACACGCT	GCGATCACACCT	TATGGTAATT	GT	GTGYCAGCMGCCGCGGTAA	AATGATACGGCGACCACCGAGATCTACACGCTGCGATCACACCTTATGGTAATTGTGTGYCAGCMGCCGCGGTAA
1	F6	515rcbc65	AATGATACGGCGACCACCGAGATCTACACGCT	CAAACGCACTAA	TATGGTAATT	GT	GTGYCAGCMGCCGCGGTAA	AATGATACGGCGACCACCGAGATCTACACGCTCAAACGCACTAATATGGTAATTGTGTGYCAGCMGCCGCGGTAA
1	F7	515rcbc66	AATGATACGGCGACCACCGAGATCTACACGCT	GAAGAGGGTTGA	TATGGTAATT	GT	GTGYCAGCMGCCGCGGTAA	AATGATACGGCGACCACCGAGATCTACACGCTGAAGAGGGTTGATATGGTAATTGTGTGYCAGCMGCCGCGGTAA
1	F8	515rcbc67	AATGATACGGCGACCACCGAGATCTACACGCT	TGAGTGGTCTGT	TATGGTAATT	GT	GTGYCAGCMGCCGCGGTAA	AATGATACGGCGACCACCGAGATCTACACGCTTGAGTGGTCTGTTATGGTAATTGTGTGYCAGCMGCCGCGGTAA
1	F9	515rcbc68	AATGATACGGCGACCACCGAGATCTACACGCT	TTACACAAAGGC	TATGGTAATT	GT	GTGYCAGCMGCCGCGGTAA	AATGATACGGCGACCACCGAGATCTACACGCTTTACACAAAGGCTATGGTAATTGTGTGYCAGCMGCCGCGGTAA
1	F10	515rcbc69	AATGATACGGCGACCACCGAGATCTACACGCT	ACGACGCATTTG	TATGGTAATT	GT	GTGYCAGCMGCCGCGGTAA	AATGATACGGCGACCACCGAGATCTACACGCTACGACGCATTTGTATGGTAATTGTGTGYCAGCMGCCGCGGTAA
1	F11	515rcbc70	AATGATACGGCGACCACCGAGATCTACACGCT	TATCCAAGCGCA	TATGGTAATT	GT	GTGYCAGCMGCCGCGGTAA	AATGATACGGCGACCACCGAGATCTACACGCTTATCCAAGCGCATATGGTAATTGTGTGYCAGCMGCCGCGGTAA
1	F12	515rcbc71	AATGATACGGCGACCACCGAGATCTACACGCT	AGAGCCAAGAGC	TATGGTAATT	GT	GTGYCAGCMGCCGCGGTAA	AATGATACGGCGACCACCGAGATCTACACGCTAGAGCCAAGAGCTATGGTAATTGTGTGYCAGCMGCCGCGGTAA
1	G1	515rcbc72	AATGATACGGCGACCACCGAGATCTACACGCT	GGTGAGCAAGCA	TATGGTAATT	GT	GTGYCAGCMGCCGCGGTAA	AATGATACGGCGACCACCGAGATCTACACGCTGGTGAGCAAGCATATGGTAATTGTGTGYCAGCMGCCGCGGTAA
1	G2	515rcbc73	AATGATACGGCGACCACCGAGATCTACACGCT	TAAATATACCCT	TATGGTAATT	GT	GTGYCAGCMGCCGCGGTAA	AATGATACGGCGACCACCGAGATCTACACGCTTAAATATACCCTTATGGTAATTGTGTGYCAGCMGCCGCGGTAA
1	G3	515rcbc74	AATGATACGGCGACCACCGAGATCTACACGCT	TTGCGGACCCTA	TATGGTAATT	GT	GTGYCAGCMGCCGCGGTAA	AATGATACGGCGACCACCGAGATCTACACGCTTTGCGGACCCTATATGGTAATTGTGTGYCAGCMGCCGCGGTAA
1	G4	515rcbc75	AATGATACGGCGACCACCGAGATCTACACGCT	GTCGTCCAAATG	TATGGTAATT	GT	GTGYCAGCMGCCGCGGTAA	AATGATACGGCGACCACCGAGATCTACACGCTGTCGTCCAAATGTATGGTAATTGTGTGYCAGCMGCCGCGGTAA
1	G5	515rcbc76	AATGATACGGCGACCACCGAGATCTACACGCT	TGCACAGTCGCT	TATGGTAATT	GT	GTGYCAGCMGCCGCGGTAA	AATGATACGGCGACCACCGAGATCTACACGCTTGCACAGTCGCTTATGGTAATTGTGTGYCAGCMGCCGCGGTAA
1	G6	515rcbc77	AATGATACGGCGACCACCGAGATCTACACGCT	TTACTGTGGCCG	TATGGTAATT	GT	GTGYCAGCMGCCGCGGTAA	AATGATACGGCGACCACCGAGATCTACACGCTTTACTGTGGCCGTATGGTAATTGTGTGYCAGCMGCCGCGGTAA
1	G7	515rcbc78	AATGATACGGCGACCACCGAGATCTACACGCT	GGTTCATGAACA	TATGGTAATT	GT	GTGYCAGCMGCCGCGGTAA	AATGATACGGCGACCACCGAGATCTACACGCTGGTTCATGAACATATGGTAATTGTGTGYCAGCMGCCGCGGTAA
1	G8	515rcbc79	AATGATACGGCGACCACCGAGATCTACACGCT	TAACAATAATTC	TATGGTAATT	GT	GTGYCAGCMGCCGCGGTAA	AATGATACGGCGACCACCGAGATCTACACGCTTAACAATAATTCTATGGTAATTGTGTGYCAGCMGCCGCGGTAA
1	G9	515rcbc80	AATGATACGGCGACCACCGAGATCTACACGCT	CTTATTAAACGT	TATGGTAATT	GT	GTGYCAGCMGCCGCGGTAA	AATGATACGGCGACCACCGAGATCTACACGCTCTTATTAAACGTTATGGTAATTGTGTGYCAGCMGCCGCGGTAA
1	G10	515rcbc81	AATGATACGGCGACCACCGAGATCTACACGCT	GCTCGAAGATTC	TATGGTAATT	GT	GTGYCAGCMGCCGCGGTAA	AATGATACGGCGACCACCGAGATCTACACGCTGCTCGAAGATTCTATGGTAATTGTGTGYCAGCMGCCGCGGTAA
1	G11	515rcbc82	AATGATACGGCGACCACCGAGATCTACACGCT	TATTTGATTGGT	TATGGTAATT	GT	GTGYCAGCMGCCGCGGTAA	AATGATACGGCGACCACCGAGATCTACACGCTTATTTGATTGGTTATGGTAATTGTGTGYCAGCMGCCGCGGTAA
1	G12	515rcbc83	AATGATACGGCGACCACCGAGATCTACACGCT	TGTCAAAGTGAC	TATGGTAATT	GT	GTGYCAGCMGCCGCGGTAA	AATGATACGGCGACCACCGAGATCTACACGCTTGTCAAAGTGACTATGGTAATTGTGTGYCAGCMGCCGCGGTAA
1	H1	515rcbc84	AATGATACGGCGACCACCGAGATCTACACGCT	CTATGTATTAGT	TATGGTAATT	GT	GTGYCAGCMGCCGCGGTAA	AATGATACGGCGACCACCGAGATCTACACGCTCTATGTATTAGTTATGGTAATTGTGTGYCAGCMGCCGCGGTAA
1	H2	515rcbc85	AATGATACGGCGACCACCGAGATCTACACGCT	ACTCCCGTGTGA	TATGGTAATT	GT	GTGYCAGCMGCCGCGGTAA	AATGATACGGCGACCACCGAGATCTACACGCTACTCCCGTGTGATATGGTAATTGTGTGYCAGCMGCCGCGGTAA
1	H3	515rcbc86	AATGATACGGCGACCACCGAGATCTACACGCT	CGGTATAGCAAT	TATGGTAATT	GT	GTGYCAGCMGCCGCGGTAA	AATGATACGGCGACCACCGAGATCTACACGCTCGGTATAGCAATTATGGTAATTGTGTGYCAGCMGCCGCGGTAA
1	H4	515rcbc87	AATGATACGGCGACCACCGAGATCTACACGCT	GACTCTGCTCAG	TATGGTAATT	GT	GTGYCAGCMGCCGCGGTAA	AATGATACGGCGACCACCGAGATCTACACGCTGACTCTGCTCAGTATGGTAATTGTGTGYCAGCMGCCGCGGTAA
1	H5	515rcbc88	AATGATACGGCGACCACCGAGATCTACACGCT	GTCATGCTCCAG	TATGGTAATT	GT	GTGYCAGCMGCCGCGGTAA	AATGATACGGCGACCACCGAGATCTACACGCTGTCATGCTCCAGTATGGTAATTGTGTGYCAGCMGCCGCGGTAA
1	H6	515rcbc89	AATGATACGGCGACCACCGAGATCTACACGCT	TACCGAAGGTAT	TATGGTAATT	GT	GTGYCAGCMGCCGCGGTAA	AATGATACGGCGACCACCGAGATCTACACGCTTACCGAAGGTATTATGGTAATTGTGTGYCAGCMGCCGCGGTAA
1	H7	515rcbc90	AATGATACGGCGACCACCGAGATCTACACGCT	TGAGTATGAGTA	TATGGTAATT	GT	GTGYCAGCMGCCGCGGTAA	AATGATACGGCGACCACCGAGATCTACACGCTTGAGTATGAGTATATGGTAATTGTGTGYCAGCMGCCGCGGTAA
1	H8	515rcbc91	AATGATACGGCGACCACCGAGATCTACACGCT	AATGGTTCAGCA	TATGGTAATT	GT	GTGYCAGCMGCCGCGGTAA	AATGATACGGCGACCACCGAGATCTACACGCTAATGGTTCAGCATATGGTAATTGTGTGYCAGCMGCCGCGGTAA
1	H9	515rcbc92	AATGATACGGCGACCACCGAGATCTACACGCT	GAACCAGTACTC	TATGGTAATT	GT	GTGYCAGCMGCCGCGGTAA	AATGATACGGCGACCACCGAGATCTACACGCTGAACCAGTACTCTATGGTAATTGTGTGYCAGCMGCCGCGGTAA
1	H10	515rcbc93	AATGATACGGCGACCACCGAGATCTACACGCT	CGCACCCATACA	TATGGTAATT	GT	GTGYCAGCMGCCGCGGTAA	AATGATACGGCGACCACCGAGATCTACACGCTCGCACCCATACATATGGTAATTGTGTGYCAGCMGCCGCGGTAA
1	H11	515rcbc94	AATGATACGGCGACCACCGAGATCTACACGCT	GTGCCATAATCG	TATGGTAATT	GT	GTGYCAGCMGCCGCGGTAA	AATGATACGGCGACCACCGAGATCTACACGCTGTGCCATAATCGTATGGTAATTGTGTGYCAGCMGCCGCGGTAA
1	H12	515rcbc95	AATGATACGGCGACCACCGAGATCTACACGCT	ACTCTTACTTAG	TATGGTAATT	GT	GTGYCAGCMGCCGCGGTAA	AATGATACGGCGACCACCGAGATCTACACGCTACTCTTACTTAGTATGGTAATTGTGTGYCAGCMGCCGCGGTAA
2	A1	515rcbc96	AATGATACGGCGACCACCGAGATCTACACGCT	CTACAGGGTCTC	TATGGTAATT	GT	GTGYCAGCMGCCGCGGTAA	AATGATACGGCGACCACCGAGATCTACACGCTCTACAGGGTCTCTATGGTAATTGTGTGYCAGCMGCCGCGGTAA
2	A2	515rcbc97	AATGATACGGCGACCACCGAGATCTACACGCT	CTTGGAGGCTTA	TATGGTAATT	GT	GTGYCAGCMGCCGCGGTAA	AATGATACGGCGACCACCGAGATCTACACGCTCTTGGAGGCTTATATGGTAATTGTGTGYCAGCMGCCGCGGTAA
2	A3	515rcbc98	AATGATACGGCGACCACCGAGATCTACACGCT	TATCATATTACG	TATGGTAATT	GT	GTGYCAGCMGCCGCGGTAA	AATGATACGGCGACCACCGAGATCTACACGCTTATCATATTACGTATGGTAATTGTGTGYCAGCMGCCGCGGTAA
2	A4	515rcbc99	AATGATACGGCGACCACCGAGATCTACACGCT	CTATATTATCCG	TATGGTAATT	GT	GTGYCAGCMGCCGCGGTAA	AATGATACGGCGACCACCGAGATCTACACGCTCTATATTATCCGTATGGTAATTGTGTGYCAGCMGCCGCGGTAA
2	A5	515rcbc100	AATGATACGGCGACCACCGAGATCTACACGCT	ACCGAACAATCC	TATGGTAATT	GT	GTGYCAGCMGCCGCGGTAA	AATGATACGGCGACCACCGAGATCTACACGCTACCGAACAATCCTATGGTAATTGTGTGYCAGCMGCCGCGGTAA
2	A6	515rcbc101	AATGATACGGCGACCACCGAGATCTACACGCT	ACGGTACCCTAC	TATGGTAATT	GT	GTGYCAGCMGCCGCGGTAA	AATGATACGGCGACCACCGAGATCTACACGCTACGGTACCCTACTATGGTAATTGTGTGYCAGCMGCCGCGGTAA
2	A7	515rcbc102	AATGATACGGCGACCACCGAGATCTACACGCT	TGAGTCATTGAG	TATGGTAATT	GT	GTGYCAGCMGCCGCGGTAA	AATGATACGGCGACCACCGAGATCTACACGCTTGAGTCATTGAGTATGGTAATTGTGTGYCAGCMGCCGCGGTAA
2	A8	515rcbc103	AATGATACGGCGACCACCGAGATCTACACGCT	ACCTACTTGTCT	TATGGTAATT	GT	GTGYCAGCMGCCGCGGTAA	AATGATACGGCGACCACCGAGATCTACACGCTACCTACTTGTCTTATGGTAATTGTGTGYCAGCMGCCGCGGTAA
2	A9	515rcbc104	AATGATACGGCGACCACCGAGATCTACACGCT	ACTGTGACGTCC	TATGGTAATT	GT	GTGYCAGCMGCCGCGGTAA	AATGATACGGCGACCACCGAGATCTACACGCTACTGTGACGTCCTATGGTAATTGTGTGYCAGCMGCCGCGGTAA
2	A10	515rcbc105	AATGATACGGCGACCACCGAGATCTACACGCT	CTCTGAGGTAAC	TATGGTAATT	GT	GTGYCAGCMGCCGCGGTAA	AATGATACGGCGACCACCGAGATCTACACGCTCTCTGAGGTAACTATGGTAATTGTGTGYCAGCMGCCGCGGTAA
2	A11	515rcbc106	AATGATACGGCGACCACCGAGATCTACACGCT	CATGTCTTCCAT	TATGGTAATT	GT	GTGYCAGCMGCCGCGGTAA	AATGATACGGCGACCACCGAGATCTACACGCTCATGTCTTCCATTATGGTAATTGTGTGYCAGCMGCCGCGGTAA
2	A12	515rcbc107	AATGATACGGCGACCACCGAGATCTACACGCT	AACAGTAAACAA	TATGGTAATT	GT	GTGYCAGCMGCCGCGGTAA	AATGATACGGCGACCACCGAGATCTACACGCTAACAGTAAACAATATGGTAATTGTGTGYCAGCMGCCGCGGTAA
2	B1	515rcbc108	AATGATACGGCGACCACCGAGATCTACACGCT	GTTCATTAAACT	TATGGTAATT	GT	GTGYCAGCMGCCGCGGTAA	AATGATACGGCGACCACCGAGATCTACACGCTGTTCATTAAACTTATGGTAATTGTGTGYCAGCMGCCGCGGTAA
2	B2	515rcbc109	AATGATACGGCGACCACCGAGATCTACACGCT	GTGCCGGCCGAC	TATGGTAATT	GT	GTGYCAGCMGCCGCGGTAA	AATGATACGGCGACCACCGAGATCTACACGCTGTGCCGGCCGACTATGGTAATTGTGTGYCAGCMGCCGCGGTAA
2	B3	515rcbc110	AATGATACGGCGACCACCGAGATCTACACGCT	CCTTGACCGATG	TATGGTAATT	GT	GTGYCAGCMGCCGCGGTAA	AATGATACGGCGACCACCGAGATCTACACGCTCCTTGACCGATGTATGGTAATTGTGTGYCAGCMGCCGCGGTAA
2	B4	515rcbc111	AATGATACGGCGACCACCGAGATCTACACGCT	CAAACTGCGTTG	TATGGTAATT	GT	GTGYCAGCMGCCGCGGTAA	AATGATACGGCGACCACCGAGATCTACACGCTCAAACTGCGTTGTATGGTAATTGTGTGYCAGCMGCCGCGGTAA
2	B5	515rcbc112	AATGATACGGCGACCACCGAGATCTACACGCT	TCGAGAGTTTGC	TATGGTAATT	GT	GTGYCAGCMGCCGCGGTAA	AATGATACGGCGACCACCGAGATCTACACGCTTCGAGAGTTTGCTATGGTAATTGTGTGYCAGCMGCCGCGGTAA
2	B6	515rcbc113	AATGATACGGCGACCACCGAGATCTACACGCT	CGACACGGAGAA	TATGGTAATT	GT	GTGYCAGCMGCCGCGGTAA	AATGATACGGCGACCACCGAGATCTACACGCTCGACACGGAGAATATGGTAATTGTGTGYCAGCMGCCGCGGTAA
2	B7	515rcbc114	AATGATACGGCGACCACCGAGATCTACACGCT	TCCACAGGGTTC	TATGGTAATT	GT	GTGYCAGCMGCCGCGGTAA	AATGATACGGCGACCACCGAGATCTACACGCTTCCACAGGGTTCTATGGTAATTGTGTGYCAGCMGCCGCGGTAA
2	B8	515rcbc115	AATGATACGGCGACCACCGAGATCTACACGCT	GGAGAACGACAC	TATGGTAATT	GT	GTGYCAGCMGCCGCGGTAA	AATGATACGGCGACCACCGAGATCTACACGCTGGAGAACGACACTATGGTAATTGTGTGYCAGCMGCCGCGGTAA
2	B9	515rcbc116	AATGATACGGCGACCACCGAGATCTACACGCT	CCTACCATTGTT	TATGGTAATT	GT	GTGYCAGCMGCCGCGGTAA	AATGATACGGCGACCACCGAGATCTACACGCTCCTACCATTGTTTATGGTAATTGTGTGYCAGCMGCCGCGGTAA
2	B10	515rcbc117	AATGATACGGCGACCACCGAGATCTACACGCT	TCCGGCGGGCAA	TATGGTAATT	GT	GTGYCAGCMGCCGCGGTAA	AATGATACGGCGACCACCGAGATCTACACGCTTCCGGCGGGCAATATGGTAATTGTGTGYCAGCMGCCGCGGTAA
2	B11	515rcbc118	AATGATACGGCGACCACCGAGATCTACACGCT	TAATCCATAATC	TATGGTAATT	GT	GTGYCAGCMGCCGCGGTAA	AATGATACGGCGACCACCGAGATCTACACGCTTAATCCATAATCTATGGTAATTGTGTGYCAGCMGCCGCGGTAA
2	B12	515rcbc119	AATGATACGGCGACCACCGAGATCTACACGCT	CCTCCGTCATGG	TATGGTAATT	GT	GTGYCAGCMGCCGCGGTAA	AATGATACGGCGACCACCGAGATCTACACGCTCCTCCGTCATGGTATGGTAATTGTGTGYCAGCMGCCGCGGTAA
2	C1	515rcbc120	AATGATACGGCGACCACCGAGATCTACACGCT	TTCGATGCCGCA	TATGGTAATT	GT	GTGYCAGCMGCCGCGGTAA	AATGATACGGCGACCACCGAGATCTACACGCTTTCGATGCCGCATATGGTAATTGTGTGYCAGCMGCCGCGGTAA
2	C2	515rcbc121	AATGATACGGCGACCACCGAGATCTACACGCT	AGAGGGTGATCG	TATGGTAATT	GT	GTGYCAGCMGCCGCGGTAA	AATGATACGGCGACCACCGAGATCTACACGCTAGAGGGTGATCGTATGGTAATTGTGTGYCAGCMGCCGCGGTAA
2	C3	515rcbc122	AATGATACGGCGACCACCGAGATCTACACGCT	AGCTCTAGAAAC	TATGGTAATT	GT	GTGYCAGCMGCCGCGGTAA	AATGATACGGCGACCACCGAGATCTACACGCTAGCTCTAGAAACTATGGTAATTGTGTGYCAGCMGCCGCGGTAA
2	C4	515rcbc123	AATGATACGGCGACCACCGAGATCTACACGCT	CTGACACGAATA	TATGGTAATT	GT	GTGYCAGCMGCCGCGGTAA	AATGATACGGCGACCACCGAGATCTACACGCTCTGACACGAATATATGGTAATTGTGTGYCAGCMGCCGCGGTAA
2	C5	515rcbc124	AATGATACGGCGACCACCGAGATCTACACGCT	GCTGCCCACCTA	TATGGTAATT	GT	GTGYCAGCMGCCGCGGTAA	AATGATACGGCGACCACCGAGATCTACACGCTGCTGCCCACCTATATGGTAATTGTGTGYCAGCMGCCGCGGTAA
2	C6	515rcbc125	AATGATACGGCGACCACCGAGATCTACACGCT	GCGTTTGCTAGC	TATGGTAATT	GT	GTGYCAGCMGCCGCGGTAA	AATGATACGGCGACCACCGAGATCTACACGCTGCGTTTGCTAGCTATGGTAATTGTGTGYCAGCMGCCGCGGTAA
2	C7	515rcbc126	AATGATACGGCGACCACCGAGATCTACACGCT	AGATCGTGCCTA	TATGGTAATT	GT	GTGYCAGCMGCCGCGGTAA	AATGATACGGCGACCACCGAGATCTACACGCTAGATCGTGCCTATATGGTAATTGTGTGYCAGCMGCCGCGGTAA
2	C8	515rcbc127	AATGATACGGCGACCACCGAGATCTACACGCT	AATTAATATGTA	TATGGTAATT	GT	GTGYCAGCMGCCGCGGTAA	AATGATACGGCGACCACCGAGATCTACACGCTAATTAATATGTATATGGTAATTGTGTGYCAGCMGCCGCGGTAA
2	C9	515rcbc128	AATGATACGGCGACCACCGAGATCTACACGCT	CATTTCGCACTT	TATGGTAATT	GT	GTGYCAGCMGCCGCGGTAA	AATGATACGGCGACCACCGAGATCTACACGCTCATTTCGCACTTTATGGTAATTGTGTGYCAGCMGCCGCGGTAA
2	C10	515rcbc129	AATGATACGGCGACCACCGAGATCTACACGCT	ACATGATATTCT	TATGGTAATT	GT	GTGYCAGCMGCCGCGGTAA	AATGATACGGCGACCACCGAGATCTACACGCTACATGATATTCTTATGGTAATTGTGTGYCAGCMGCCGCGGTAA
2	C11	515rcbc130	AATGATACGGCGACCACCGAGATCTACACGCT	GCAACGAACGAG	TATGGTAATT	GT	GTGYCAGCMGCCGCGGTAA	AATGATACGGCGACCACCGAGATCTACACGCTGCAACGAACGAGTATGGTAATTGTGTGYCAGCMGCCGCGGTAA
2	C12	515rcbc131	AATGATACGGCGACCACCGAGATCTACACGCT	AGATGTCCGTCA	TATGGTAATT	GT	GTGYCAGCMGCCGCGGTAA	AATGATACGGCGACCACCGAGATCTACACGCTAGATGTCCGTCATATGGTAATTGTGTGYCAGCMGCCGCGGTAA
2	D1	515rcbc132	AATGATACGGCGACCACCGAGATCTACACGCT	TCGTTATTCAGT	TATGGTAATT	GT	GTGYCAGCMGCCGCGGTAA	AATGATACGGCGACCACCGAGATCTACACGCTTCGTTATTCAGTTATGGTAATTGTGTGYCAGCMGCCGCGGTAA
2	D2	515rcbc133	AATGATACGGCGACCACCGAGATCTACACGCT	GGATACTCGCAT	TATGGTAATT	GT	GTGYCAGCMGCCGCGGTAA	AATGATACGGCGACCACCGAGATCTACACGCTGGATACTCGCATTATGGTAATTGTGTGYCAGCMGCCGCGGTAA
2	D3	515rcbc134	AATGATACGGCGACCACCGAGATCTACACGCT	AATGTTCAACTT	TATGGTAATT	GT	GTGYCAGCMGCCGCGGTAA	AATGATACGGCGACCACCGAGATCTACACGCTAATGTTCAACTTTATGGTAATTGTGTGYCAGCMGCCGCGGTAA
2	D4	515rcbc135	AATGATACGGCGACCACCGAGATCTACACGCT	AGCAGTGCGGTG	TATGGTAATT	GT	GTGYCAGCMGCCGCGGTAA	AATGATACGGCGACCACCGAGATCTACACGCTAGCAGTGCGGTGTATGGTAATTGTGTGYCAGCMGCCGCGGTAA
2	D5	515rcbc136	AATGATACGGCGACCACCGAGATCTACACGCT	GCATATGCACTG	TATGGTAATT	GT	GTGYCAGCMGCCGCGGTAA	AATGATACGGCGACCACCGAGATCTACACGCTGCATATGCACTGTATGGTAATTGTGTGYCAGCMGCCGCGGTAA
2	D6	515rcbc137	AATGATACGGCGACCACCGAGATCTACACGCT	CCGGCGACAGAA	TATGGTAATT	GT	GTGYCAGCMGCCGCGGTAA	AATGATACGGCGACCACCGAGATCTACACGCTCCGGCGACAGAATATGGTAATTGTGTGYCAGCMGCCGCGGTAA
2	D7	515rcbc138	AATGATACGGCGACCACCGAGATCTACACGCT	CCTCACTAGCGA	TATGGTAATT	GT	GTGYCAGCMGCCGCGGTAA	AATGATACGGCGACCACCGAGATCTACACGCTCCTCACTAGCGATATGGTAATTGTGTGYCAGCMGCCGCGGTAA
2	D8	515rcbc139	AATGATACGGCGACCACCGAGATCTACACGCT	CTAATCAGAGTG	TATGGTAATT	GT	GTGYCAGCMGCCGCGGTAA	AATGATACGGCGACCACCGAGATCTACACGCTCTAATCAGAGTGTATGGTAATTGTGTGYCAGCMGCCGCGGTAA
2	D9	515rcbc140	AATGATACGGCGACCACCGAGATCTACACGCT	CTACTCCACGAG	TATGGTAATT	GT	GTGYCAGCMGCCGCGGTAA	AATGATACGGCGACCACCGAGATCTACACGCTCTACTCCACGAGTATGGTAATTGTGTGYCAGCMGCCGCGGTAA
2	D10	515rcbc141	AATGATACGGCGACCACCGAGATCTACACGCT	TAAGGCATCGCT	TATGGTAATT	GT	GTGYCAGCMGCCGCGGTAA	AATGATACGGCGACCACCGAGATCTACACGCTTAAGGCATCGCTTATGGTAATTGTGTGYCAGCMGCCGCGGTAA
2	D11	515rcbc142	AATGATACGGCGACCACCGAGATCTACACGCT	AGCGCGGCGAAT	TATGGTAATT	GT	GTGYCAGCMGCCGCGGTAA	AATGATACGGCGACCACCGAGATCTACACGCTAGCGCGGCGAATTATGGTAATTGTGTGYCAGCMGCCGCGGTAA
2	D12	515rcbc143	AATGATACGGCGACCACCGAGATCTACACGCT	TAGCAGTTGCGT	TATGGTAATT	GT	GTGYCAGCMGCCGCGGTAA	AATGATACGGCGACCACCGAGATCTACACGCTTAGCAGTTGCGTTATGGTAATTGTGTGYCAGCMGCCGCGGTAA
2	E1	515rcbc144	AATGATACGGCGACCACCGAGATCTACACGCT	ACTCTGTAATTA	TATGGTAATT	GT	GTGYCAGCMGCCGCGGTAA	AATGATACGGCGACCACCGAGATCTACACGCTACTCTGTAATTATATGGTAATTGTGTGYCAGCMGCCGCGGTAA
2	E2	515rcbc145	AATGATACGGCGACCACCGAGATCTACACGCT	TCATGGCCTCCG	TATGGTAATT	GT	GTGYCAGCMGCCGCGGTAA	AATGATACGGCGACCACCGAGATCTACACGCTTCATGGCCTCCGTATGGTAATTGTGTGYCAGCMGCCGCGGTAA
2	E3	515rcbc146	AATGATACGGCGACCACCGAGATCTACACGCT	CAATCATAGGTG	TATGGTAATT	GT	GTGYCAGCMGCCGCGGTAA	AATGATACGGCGACCACCGAGATCTACACGCTCAATCATAGGTGTATGGTAATTGTGTGYCAGCMGCCGCGGTAA
2	E4	515rcbc147	AATGATACGGCGACCACCGAGATCTACACGCT	GTTGGACGAAGG	TATGGTAATT	GT	GTGYCAGCMGCCGCGGTAA	AATGATACGGCGACCACCGAGATCTACACGCTGTTGGACGAAGGTATGGTAATTGTGTGYCAGCMGCCGCGGTAA
2	E5	515rcbc148	AATGATACGGCGACCACCGAGATCTACACGCT	GTCACTCCGAAC	TATGGTAATT	GT	GTGYCAGCMGCCGCGGTAA	AATGATACGGCGACCACCGAGATCTACACGCTGTCACTCCGAACTATGGTAATTGTGTGYCAGCMGCCGCGGTAA
2	E6	515rcbc149	AATGATACGGCGACCACCGAGATCTACACGCT	CGTTCTGGTGGT	TATGGTAATT	GT	GTGYCAGCMGCCGCGGTAA	AATGATACGGCGACCACCGAGATCTACACGCTCGTTCTGGTGGTTATGGTAATTGTGTGYCAGCMGCCGCGGTAA
2	E7	515rcbc150	AATGATACGGCGACCACCGAGATCTACACGCT	TAGTTCGGTGAC	TATGGTAATT	GT	GTGYCAGCMGCCGCGGTAA	AATGATACGGCGACCACCGAGATCTACACGCTTAGTTCGGTGACTATGGTAATTGTGTGYCAGCMGCCGCGGTAA
2	E8	515rcbc151	AATGATACGGCGACCACCGAGATCTACACGCT	TTAATGGATCGG	TATGGTAATT	GT	GTGYCAGCMGCCGCGGTAA	AATGATACGGCGACCACCGAGATCTACACGCTTTAATGGATCGGTATGGTAATTGTGTGYCAGCMGCCGCGGTAA
2	E9	515rcbc152	AATGATACGGCGACCACCGAGATCTACACGCT	TCAAGTCCGCAC	TATGGTAATT	GT	GTGYCAGCMGCCGCGGTAA	AATGATACGGCGACCACCGAGATCTACACGCTTCAAGTCCGCACTATGGTAATTGTGTGYCAGCMGCCGCGGTAA
2	E10	515rcbc153	AATGATACGGCGACCACCGAGATCTACACGCT	CACACAAAGTCA	TATGGTAATT	GT	GTGYCAGCMGCCGCGGTAA	AATGATACGGCGACCACCGAGATCTACACGCTCACACAAAGTCATATGGTAATTGTGTGYCAGCMGCCGCGGTAA
2	E11	515rcbc154	AATGATACGGCGACCACCGAGATCTACACGCT	GTCAGGTGCGGC	TATGGTAATT	GT	GTGYCAGCMGCCGCGGTAA	AATGATACGGCGACCACCGAGATCTACACGCTGTCAGGTGCGGCTATGGTAATTGTGTGYCAGCMGCCGCGGTAA
2	E12	515rcbc155	AATGATACGGCGACCACCGAGATCTACACGCT	TTGAACAAGCCA	TATGGTAATT	GT	GTGYCAGCMGCCGCGGTAA	AATGATACGGCGACCACCGAGATCTACACGCTTTGAACAAGCCATATGGTAATTGTGTGYCAGCMGCCGCGGTAA
2	F1	515rcbc156	AATGATACGGCGACCACCGAGATCTACACGCT	ATATGTTCTCAA	TATGGTAATT	GT	GTGYCAGCMGCCGCGGTAA	AATGATACGGCGACCACCGAGATCTACACGCTATATGTTCTCAATATGGTAATTGTGTGYCAGCMGCCGCGGTAA
2	F2	515rcbc157	AATGATACGGCGACCACCGAGATCTACACGCT	ATGTGCTGCTCG	TATGGTAATT	GT	GTGYCAGCMGCCGCGGTAA	AATGATACGGCGACCACCGAGATCTACACGCTATGTGCTGCTCGTATGGTAATTGTGTGYCAGCMGCCGCGGTAA
2	F3	515rcbc158	AATGATACGGCGACCACCGAGATCTACACGCT	CCGATAAAGGTT	TATGGTAATT	GT	GTGYCAGCMGCCGCGGTAA	AATGATACGGCGACCACCGAGATCTACACGCTCCGATAAAGGTTTATGGTAATTGTGTGYCAGCMGCCGCGGTAA
2	F4	515rcbc159	AATGATACGGCGACCACCGAGATCTACACGCT	CAGGAACCAGGA	TATGGTAATT	GT	GTGYCAGCMGCCGCGGTAA	AATGATACGGCGACCACCGAGATCTACACGCTCAGGAACCAGGATATGGTAATTGTGTGYCAGCMGCCGCGGTAA
2	F5	515rcbc160	AATGATACGGCGACCACCGAGATCTACACGCT	GCATAAACGACT	TATGGTAATT	GT	GTGYCAGCMGCCGCGGTAA	AATGATACGGCGACCACCGAGATCTACACGCTGCATAAACGACTTATGGTAATTGTGTGYCAGCMGCCGCGGTAA
2	F6	515rcbc161	AATGATACGGCGACCACCGAGATCTACACGCT	ATCGTAGTGGTC	TATGGTAATT	GT	GTGYCAGCMGCCGCGGTAA	AATGATACGGCGACCACCGAGATCTACACGCTATCGTAGTGGTCTATGGTAATTGTGTGYCAGCMGCCGCGGTAA
2	F7	515rcbc162	AATGATACGGCGACCACCGAGATCTACACGCT	ACTAAAGCAAAC	TATGGTAATT	GT	GTGYCAGCMGCCGCGGTAA	AATGATACGGCGACCACCGAGATCTACACGCTACTAAAGCAAACTATGGTAATTGTGTGYCAGCMGCCGCGGTAA
2	F8	515rcbc163	AATGATACGGCGACCACCGAGATCTACACGCT	TAGGAACTCACC	TATGGTAATT	GT	GTGYCAGCMGCCGCGGTAA	AATGATACGGCGACCACCGAGATCTACACGCTTAGGAACTCACCTATGGTAATTGTGTGYCAGCMGCCGCGGTAA
2	F9	515rcbc164	AATGATACGGCGACCACCGAGATCTACACGCT	GTCCGTCCTGGT	TATGGTAATT	GT	GTGYCAGCMGCCGCGGTAA	AATGATACGGCGACCACCGAGATCTACACGCTGTCCGTCCTGGTTATGGTAATTGTGTGYCAGCMGCCGCGGTAA
2	F10	515rcbc165	AATGATACGGCGACCACCGAGATCTACACGCT	CGAGGCGAGTCA	TATGGTAATT	GT	GTGYCAGCMGCCGCGGTAA	AATGATACGGCGACCACCGAGATCTACACGCTCGAGGCGAGTCATATGGTAATTGTGTGYCAGCMGCCGCGGTAA
2	F11	515rcbc166	AATGATACGGCGACCACCGAGATCTACACGCT	TTCCAATACTCA	TATGGTAATT	GT	GTGYCAGCMGCCGCGGTAA	AATGATACGGCGACCACCGAGATCTACACGCTTTCCAATACTCATATGGTAATTGTGTGYCAGCMGCCGCGGTAA
2	F12	515rcbc167	AATGATACGGCGACCACCGAGATCTACACGCT	AACTCAATAGCG	TATGGTAATT	GT	GTGYCAGCMGCCGCGGTAA	AATGATACGGCGACCACCGAGATCTACACGCTAACTCAATAGCGTATGGTAATTGTGTGYCAGCMGCCGCGGTAA
2	G1	515rcbc168	AATGATACGGCGACCACCGAGATCTACACGCT	TCAGACCAACTG	TATGGTAATT	GT	GTGYCAGCMGCCGCGGTAA	AATGATACGGCGACCACCGAGATCTACACGCTTCAGACCAACTGTATGGTAATTGTGTGYCAGCMGCCGCGGTAA
2	G2	515rcbc169	AATGATACGGCGACCACCGAGATCTACACGCT	CCACGAGCAGGC	TATGGTAATT	GT	GTGYCAGCMGCCGCGGTAA	AATGATACGGCGACCACCGAGATCTACACGCTCCACGAGCAGGCTATGGTAATTGTGTGYCAGCMGCCGCGGTAA
2	G3	515rcbc170	AATGATACGGCGACCACCGAGATCTACACGCT	GCGTGCCCGGCC	TATGGTAATT	GT	GTGYCAGCMGCCGCGGTAA	AATGATACGGCGACCACCGAGATCTACACGCTGCGTGCCCGGCCTATGGTAATTGTGTGYCAGCMGCCGCGGTAA
2	G4	515rcbc171	AATGATACGGCGACCACCGAGATCTACACGCT	CAAAGGAGCCCG	TATGGTAATT	GT	GTGYCAGCMGCCGCGGTAA	AATGATACGGCGACCACCGAGATCTACACGCTCAAAGGAGCCCGTATGGTAATTGTGTGYCAGCMGCCGCGGTAA
2	G5	515rcbc172	AATGATACGGCGACCACCGAGATCTACACGCT	TGCGGCGTCAGG	TATGGTAATT	GT	GTGYCAGCMGCCGCGGTAA	AATGATACGGCGACCACCGAGATCTACACGCTTGCGGCGTCAGGTATGGTAATTGTGTGYCAGCMGCCGCGGTAA
2	G6	515rcbc173	AATGATACGGCGACCACCGAGATCTACACGCT	CGCTGTGGATTA	TATGGTAATT	GT	GTGYCAGCMGCCGCGGTAA	AATGATACGGCGACCACCGAGATCTACACGCTCGCTGTGGATTATATGGTAATTGTGTGYCAGCMGCCGCGGTAA
2	G7	515rcbc174	AATGATACGGCGACCACCGAGATCTACACGCT	CTTGCTCATAAT	TATGGTAATT	GT	GTGYCAGCMGCCGCGGTAA	AATGATACGGCGACCACCGAGATCTACACGCTCTTGCTCATAATTATGGTAATTGTGTGYCAGCMGCCGCGGTAA
2	G8	515rcbc175	AATGATACGGCGACCACCGAGATCTACACGCT	ACGACAACGGGC	TATGGTAATT	GT	GTGYCAGCMGCCGCGGTAA	AATGATACGGCGACCACCGAGATCTACACGCTACGACAACGGGCTATGGTAATTGTGTGYCAGCMGCCGCGGTAA
2	G9	515rcbc176	AATGATACGGCGACCACCGAGATCTACACGCT	CTAGCGTGCGTT	TATGGTAATT	GT	GTGYCAGCMGCCGCGGTAA	AATGATACGGCGACCACCGAGATCTACACGCTCTAGCGTGCGTTTATGGTAATTGTGTGYCAGCMGCCGCGGTAA
2	G10	515rcbc177	AATGATACGGCGACCACCGAGATCTACACGCT	TAGTCTAAGGGT	TATGGTAATT	GT	GTGYCAGCMGCCGCGGTAA	AATGATACGGCGACCACCGAGATCTACACGCTTAGTCTAAGGGTTATGGTAATTGTGTGYCAGCMGCCGCGGTAA
2	G11	515rcbc178	AATGATACGGCGACCACCGAGATCTACACGCT	GTTTGAAACACG	TATGGTAATT	GT	GTGYCAGCMGCCGCGGTAA	AATGATACGGCGACCACCGAGATCTACACGCTGTTTGAAACACGTATGGTAATTGTGTGYCAGCMGCCGCGGTAA
2	G12	515rcbc179	AATGATACGGCGACCACCGAGATCTACACGCT	ACCTCAGTCAAG	TATGGTAATT	GT	GTGYCAGCMGCCGCGGTAA	AATGATACGGCGACCACCGAGATCTACACGCTACCTCAGTCAAGTATGGTAATTGTGTGYCAGCMGCCGCGGTAA
2	H1	515rcbc180	AATGATACGGCGACCACCGAGATCTACACGCT	TCATTAGCGTGG	TATGGTAATT	GT	GTGYCAGCMGCCGCGGTAA	AATGATACGGCGACCACCGAGATCTACACGCTTCATTAGCGTGGTATGGTAATTGTGTGYCAGCMGCCGCGGTAA
2	H2	515rcbc181	AATGATACGGCGACCACCGAGATCTACACGCT	CGCCGTACTTGC	TATGGTAATT	GT	GTGYCAGCMGCCGCGGTAA	AATGATACGGCGACCACCGAGATCTACACGCTCGCCGTACTTGCTATGGTAATTGTGTGYCAGCMGCCGCGGTAA
2	H3	515rcbc182	AATGATACGGCGACCACCGAGATCTACACGCT	TAAACCTGGACA	TATGGTAATT	GT	GTGYCAGCMGCCGCGGTAA	AATGATACGGCGACCACCGAGATCTACACGCTTAAACCTGGACATATGGTAATTGTGTGYCAGCMGCCGCGGTAA
2	H4	515rcbc183	AATGATACGGCGACCACCGAGATCTACACGCT	CCAACCCAGATC	TATGGTAATT	GT	GTGYCAGCMGCCGCGGTAA	AATGATACGGCGACCACCGAGATCTACACGCTCCAACCCAGATCTATGGTAATTGTGTGYCAGCMGCCGCGGTAA
2	H5	515rcbc184	AATGATACGGCGACCACCGAGATCTACACGCT	TTAAGTTAAGTT	TATGGTAATT	GT	GTGYCAGCMGCCGCGGTAA	AATGATACGGCGACCACCGAGATCTACACGCTTTAAGTTAAGTTTATGGTAATTGTGTGYCAGCMGCCGCGGTAA
2	H6	515rcbc185	AATGATACGGCGACCACCGAGATCTACACGCT	AGCCGCGGGTCC	TATGGTAATT	GT	GTGYCAGCMGCCGCGGTAA	AATGATACGGCGACCACCGAGATCTACACGCTAGCCGCGGGTCCTATGGTAATTGTGTGYCAGCMGCCGCGGTAA
2	H7	515rcbc186	AATGATACGGCGACCACCGAGATCTACACGCT	GGTAGTTCATAG	TATGGTAATT	GT	GTGYCAGCMGCCGCGGTAA	AATGATACGGCGACCACCGAGATCTACACGCTGGTAGTTCATAGTATGGTAATTGTGTGYCAGCMGCCGCGGTAA
2	H8	515rcbc187	AATGATACGGCGACCACCGAGATCTACACGCT	CGATGAATATCG	TATGGTAATT	GT	GTGYCAGCMGCCGCGGTAA	AATGATACGGCGACCACCGAGATCTACACGCTCGATGAATATCGTATGGTAATTGTGTGYCAGCMGCCGCGGTAA
2	H9	515rcbc188	AATGATACGGCGACCACCGAGATCTACACGCT	GTTCTAAGGTGA	TATGGTAATT	GT	GTGYCAGCMGCCGCGGTAA	AATGATACGGCGACCACCGAGATCTACACGCTGTTCTAAGGTGATATGGTAATTGTGTGYCAGCMGCCGCGGTAA
2	H10	515rcbc189	AATGATACGGCGACCACCGAGATCTACACGCT	ATGACTAAGATG	TATGGTAATT	GT	GTGYCAGCMGCCGCGGTAA	AATGATACGGCGACCACCGAGATCTACACGCTATGACTAAGATGTATGGTAATTGTGTGYCAGCMGCCGCGGTAA
2	H11	515rcbc190	AATGATACGGCGACCACCGAGATCTACACGCT	TACAGCGCATAC	TATGGTAATT	GT	GTGYCAGCMGCCGCGGTAA	AATGATACGGCGACCACCGAGATCTACACGCTTACAGCGCATACTATGGTAATTGTGTGYCAGCMGCCGCGGTAA
2	H12	515rcbc191	AATGATACGGCGACCACCGAGATCTACACGCT	TGACAGAATCCA	TATGGTAATT	GT	GTGYCAGCMGCCGCGGTAA	AATGATACGGCGACCACCGAGATCTACACGCTTGACAGAATCCATATGGTAATTGTGTGYCAGCMGCCGCGGTAA
3	A1	515rcbc192	AATGATACGGCGACCACCGAGATCTACACGCT	CCTCGCATGACC	TATGGTAATT	GT	GTGYCAGCMGCCGCGGTAA	AATGATACGGCGACCACCGAGATCTACACGCTCCTCGCATGACCTATGGTAATTGTGTGYCAGCMGCCGCGGTAA
3	A2	515rcbc193	AATGATACGGCGACCACCGAGATCTACACGCT	GGCGTAACGGCA	TATGGTAATT	GT	GTGYCAGCMGCCGCGGTAA	AATGATACGGCGACCACCGAGATCTACACGCTGGCGTAACGGCATATGGTAATTGTGTGYCAGCMGCCGCGGTAA
3	A3	515rcbc194	AATGATACGGCGACCACCGAGATCTACACGCT	GCGAGGAAGTCC	TATGGTAATT	GT	GTGYCAGCMGCCGCGGTAA	AATGATACGGCGACCACCGAGATCTACACGCTGCGAGGAAGTCCTATGGTAATTGTGTGYCAGCMGCCGCGGTAA
3	A4	515rcbc195	AATGATACGGCGACCACCGAGATCTACACGCT	CAAATTCGGGAT	TATGGTAATT	GT	GTGYCAGCMGCCGCGGTAA	AATGATACGGCGACCACCGAGATCTACACGCTCAAATTCGGGATTATGGTAATTGTGTGYCAGCMGCCGCGGTAA
3	A5	515rcbc196	AATGATACGGCGACCACCGAGATCTACACGCT	TTGTGTCTCCCT	TATGGTAATT	GT	GTGYCAGCMGCCGCGGTAA	AATGATACGGCGACCACCGAGATCTACACGCTTTGTGTCTCCCTTATGGTAATTGTGTGYCAGCMGCCGCGGTAA
3	A6	515rcbc197	AATGATACGGCGACCACCGAGATCTACACGCT	CAATGTAGACAC	TATGGTAATT	GT	GTGYCAGCMGCCGCGGTAA	AATGATACGGCGACCACCGAGATCTACACGCTCAATGTAGACACTATGGTAATTGTGTGYCAGCMGCCGCGGTAA
3	A7	515rcbc198	AATGATACGGCGACCACCGAGATCTACACGCT	AACCACTAACCG	TATGGTAATT	GT	GTGYCAGCMGCCGCGGTAA	AATGATACGGCGACCACCGAGATCTACACGCTAACCACTAACCGTATGGTAATTGTGTGYCAGCMGCCGCGGTAA
3	A8	515rcbc199	AATGATACGGCGACCACCGAGATCTACACGCT	AACTTTCAGGAG	TATGGTAATT	GT	GTGYCAGCMGCCGCGGTAA	AATGATACGGCGACCACCGAGATCTACACGCTAACTTTCAGGAGTATGGTAATTGTGTGYCAGCMGCCGCGGTAA
3	A9	515rcbc200	AATGATACGGCGACCACCGAGATCTACACGCT	CCAGGACAGGAA	TATGGTAATT	GT	GTGYCAGCMGCCGCGGTAA	AATGATACGGCGACCACCGAGATCTACACGCTCCAGGACAGGAATATGGTAATTGTGTGYCAGCMGCCGCGGTAA
3	A10	515rcbc201	AATGATACGGCGACCACCGAGATCTACACGCT	GCGCGGCGTTGC	TATGGTAATT	GT	GTGYCAGCMGCCGCGGTAA	AATGATACGGCGACCACCGAGATCTACACGCTGCGCGGCGTTGCTATGGTAATTGTGTGYCAGCMGCCGCGGTAA
3	A11	515rcbc202	AATGATACGGCGACCACCGAGATCTACACGCT	GTCGCTTGCACA	TATGGTAATT	GT	GTGYCAGCMGCCGCGGTAA	AATGATACGGCGACCACCGAGATCTACACGCTGTCGCTTGCACATATGGTAATTGTGTGYCAGCMGCCGCGGTAA
3	A12	515rcbc203	AATGATACGGCGACCACCGAGATCTACACGCT	TCCGCCTAGTCG	TATGGTAATT	GT	GTGYCAGCMGCCGCGGTAA	AATGATACGGCGACCACCGAGATCTACACGCTTCCGCCTAGTCGTATGGTAATTGTGTGYCAGCMGCCGCGGTAA
3	B1	515rcbc204	AATGATACGGCGACCACCGAGATCTACACGCT	CGCGCAAGTATT	TATGGTAATT	GT	GTGYCAGCMGCCGCGGTAA	AATGATACGGCGACCACCGAGATCTACACGCTCGCGCAAGTATTTATGGTAATTGTGTGYCAGCMGCCGCGGTAA
3	B2	515rcbc205	AATGATACGGCGACCACCGAGATCTACACGCT	AATACAGACCTG	TATGGTAATT	GT	GTGYCAGCMGCCGCGGTAA	AATGATACGGCGACCACCGAGATCTACACGCTAATACAGACCTGTATGGTAATTGTGTGYCAGCMGCCGCGGTAA
3	B3	515rcbc206	AATGATACGGCGACCACCGAGATCTACACGCT	GGACAAGTGCGA	TATGGTAATT	GT	GTGYCAGCMGCCGCGGTAA	AATGATACGGCGACCACCGAGATCTACACGCTGGACAAGTGCGATATGGTAATTGTGTGYCAGCMGCCGCGGTAA
3	B4	515rcbc207	AATGATACGGCGACCACCGAGATCTACACGCT	TACGGTCTGGAT	TATGGTAATT	GT	GTGYCAGCMGCCGCGGTAA	AATGATACGGCGACCACCGAGATCTACACGCTTACGGTCTGGATTATGGTAATTGTGTGYCAGCMGCCGCGGTAA
3	B5	515rcbc208	AATGATACGGCGACCACCGAGATCTACACGCT	TTCAGTTCGTTA	TATGGTAATT	GT	GTGYCAGCMGCCGCGGTAA	AATGATACGGCGACCACCGAGATCTACACGCTTTCAGTTCGTTATATGGTAATTGTGTGYCAGCMGCCGCGGTAA
3	B6	515rcbc209	AATGATACGGCGACCACCGAGATCTACACGCT	CCGCGTCTCAAC	TATGGTAATT	GT	GTGYCAGCMGCCGCGGTAA	AATGATACGGCGACCACCGAGATCTACACGCTCCGCGTCTCAACTATGGTAATTGTGTGYCAGCMGCCGCGGTAA
3	B7	515rcbc210	AATGATACGGCGACCACCGAGATCTACACGCT	CCGAGGTATAAT	TATGGTAATT	GT	GTGYCAGCMGCCGCGGTAA	AATGATACGGCGACCACCGAGATCTACACGCTCCGAGGTATAATTATGGTAATTGTGTGYCAGCMGCCGCGGTAA
3	B8	515rcbc211	AATGATACGGCGACCACCGAGATCTACACGCT	AGATTCGCTCGA	TATGGTAATT	GT	GTGYCAGCMGCCGCGGTAA	AATGATACGGCGACCACCGAGATCTACACGCTAGATTCGCTCGATATGGTAATTGTGTGYCAGCMGCCGCGGTAA
3	B9	515rcbc212	AATGATACGGCGACCACCGAGATCTACACGCT	TTGCCGCTCTGG	TATGGTAATT	GT	GTGYCAGCMGCCGCGGTAA	AATGATACGGCGACCACCGAGATCTACACGCTTTGCCGCTCTGGTATGGTAATTGTGTGYCAGCMGCCGCGGTAA
3	B10	515rcbc213	AATGATACGGCGACCACCGAGATCTACACGCT	AGACTTCTCAGG	TATGGTAATT	GT	GTGYCAGCMGCCGCGGTAA	AATGATACGGCGACCACCGAGATCTACACGCTAGACTTCTCAGGTATGGTAATTGTGTGYCAGCMGCCGCGGTAA
3	B11	515rcbc214	AATGATACGGCGACCACCGAGATCTACACGCT	TCTTGCGGAGTC	TATGGTAATT	GT	GTGYCAGCMGCCGCGGTAA	AATGATACGGCGACCACCGAGATCTACACGCTTCTTGCGGAGTCTATGGTAATTGTGTGYCAGCMGCCGCGGTAA
3	B12	515rcbc215	AATGATACGGCGACCACCGAGATCTACACGCT	CTATCTCCTGTC	TATGGTAATT	GT	GTGYCAGCMGCCGCGGTAA	AATGATACGGCGACCACCGAGATCTACACGCTCTATCTCCTGTCTATGGTAATTGTGTGYCAGCMGCCGCGGTAA
3	C1	515rcbc216	AATGATACGGCGACCACCGAGATCTACACGCT	AAGGCGCTCCTT	TATGGTAATT	GT	GTGYCAGCMGCCGCGGTAA	AATGATACGGCGACCACCGAGATCTACACGCTAAGGCGCTCCTTTATGGTAATTGTGTGYCAGCMGCCGCGGTAA
3	C2	515rcbc217	AATGATACGGCGACCACCGAGATCTACACGCT	GATCTAATCGAG	TATGGTAATT	GT	GTGYCAGCMGCCGCGGTAA	AATGATACGGCGACCACCGAGATCTACACGCTGATCTAATCGAGTATGGTAATTGTGTGYCAGCMGCCGCGGTAA
3	C3	515rcbc218	AATGATACGGCGACCACCGAGATCTACACGCT	CTGATGTACACG	TATGGTAATT	GT	GTGYCAGCMGCCGCGGTAA	AATGATACGGCGACCACCGAGATCTACACGCTCTGATGTACACGTATGGTAATTGTGTGYCAGCMGCCGCGGTAA
3	C4	515rcbc219	AATGATACGGCGACCACCGAGATCTACACGCT	ACGTATTCGAAG	TATGGTAATT	GT	GTGYCAGCMGCCGCGGTAA	AATGATACGGCGACCACCGAGATCTACACGCTACGTATTCGAAGTATGGTAATTGTGTGYCAGCMGCCGCGGTAA
3	C5	515rcbc220	AATGATACGGCGACCACCGAGATCTACACGCT	GACGTTAAGAAT	TATGGTAATT	GT	GTGYCAGCMGCCGCGGTAA	AATGATACGGCGACCACCGAGATCTACACGCTGACGTTAAGAATTATGGTAATTGTGTGYCAGCMGCCGCGGTAA
3	C6	515rcbc221	AATGATACGGCGACCACCGAGATCTACACGCT	TGGTGGAGTTTC	TATGGTAATT	GT	GTGYCAGCMGCCGCGGTAA	AATGATACGGCGACCACCGAGATCTACACGCTTGGTGGAGTTTCTATGGTAATTGTGTGYCAGCMGCCGCGGTAA
3	C7	515rcbc222	AATGATACGGCGACCACCGAGATCTACACGCT	TTAACAAGGCAA	TATGGTAATT	GT	GTGYCAGCMGCCGCGGTAA	AATGATACGGCGACCACCGAGATCTACACGCTTTAACAAGGCAATATGGTAATTGTGTGYCAGCMGCCGCGGTAA
3	C8	515rcbc223	AATGATACGGCGACCACCGAGATCTACACGCT	AACCGCATAAGT	TATGGTAATT	GT	GTGYCAGCMGCCGCGGTAA	AATGATACGGCGACCACCGAGATCTACACGCTAACCGCATAAGTTATGGTAATTGTGTGYCAGCMGCCGCGGTAA
3	C9	515rcbc224	AATGATACGGCGACCACCGAGATCTACACGCT	CCACAACGATCA	TATGGTAATT	GT	GTGYCAGCMGCCGCGGTAA	AATGATACGGCGACCACCGAGATCTACACGCTCCACAACGATCATATGGTAATTGTGTGYCAGCMGCCGCGGTAA
3	C10	515rcbc225	AATGATACGGCGACCACCGAGATCTACACGCT	AGTTCTCATTAA	TATGGTAATT	GT	GTGYCAGCMGCCGCGGTAA	AATGATACGGCGACCACCGAGATCTACACGCTAGTTCTCATTAATATGGTAATTGTGTGYCAGCMGCCGCGGTAA
3	C11	515rcbc226	AATGATACGGCGACCACCGAGATCTACACGCT	GAGCCATCTGTA	TATGGTAATT	GT	GTGYCAGCMGCCGCGGTAA	AATGATACGGCGACCACCGAGATCTACACGCTGAGCCATCTGTATATGGTAATTGTGTGYCAGCMGCCGCGGTAA
3	C12	515rcbc227	AATGATACGGCGACCACCGAGATCTACACGCT	GATATACCAGTG	TATGGTAATT	GT	GTGYCAGCMGCCGCGGTAA	AATGATACGGCGACCACCGAGATCTACACGCTGATATACCAGTGTATGGTAATTGTGTGYCAGCMGCCGCGGTAA
3	D1	515rcbc228	AATGATACGGCGACCACCGAGATCTACACGCT	CGCAATGAGGGA	TATGGTAATT	GT	GTGYCAGCMGCCGCGGTAA	AATGATACGGCGACCACCGAGATCTACACGCTCGCAATGAGGGATATGGTAATTGTGTGYCAGCMGCCGCGGTAA
3	D2	515rcbc229	AATGATACGGCGACCACCGAGATCTACACGCT	CCGCAGCCGCAG	TATGGTAATT	GT	GTGYCAGCMGCCGCGGTAA	AATGATACGGCGACCACCGAGATCTACACGCTCCGCAGCCGCAGTATGGTAATTGTGTGYCAGCMGCCGCGGTAA
3	D3	515rcbc230	AATGATACGGCGACCACCGAGATCTACACGCT	TGGAGCCTTGTC	TATGGTAATT	GT	GTGYCAGCMGCCGCGGTAA	AATGATACGGCGACCACCGAGATCTACACGCTTGGAGCCTTGTCTATGGTAATTGTGTGYCAGCMGCCGCGGTAA
3	D4	515rcbc231	AATGATACGGCGACCACCGAGATCTACACGCT	TTACTTATCCGA	TATGGTAATT	GT	GTGYCAGCMGCCGCGGTAA	AATGATACGGCGACCACCGAGATCTACACGCTTTACTTATCCGATATGGTAATTGTGTGYCAGCMGCCGCGGTAA
3	D5	515rcbc232	AATGATACGGCGACCACCGAGATCTACACGCT	ATGGGACCTTCA	TATGGTAATT	GT	GTGYCAGCMGCCGCGGTAA	AATGATACGGCGACCACCGAGATCTACACGCTATGGGACCTTCATATGGTAATTGTGTGYCAGCMGCCGCGGTAA
3	D6	515rcbc233	AATGATACGGCGACCACCGAGATCTACACGCT	TCCGATAATCGG	TATGGTAATT	GT	GTGYCAGCMGCCGCGGTAA	AATGATACGGCGACCACCGAGATCTACACGCTTCCGATAATCGGTATGGTAATTGTGTGYCAGCMGCCGCGGTAA
3	D7	515rcbc234	AATGATACGGCGACCACCGAGATCTACACGCT	AAGTCACACACA	TATGGTAATT	GT	GTGYCAGCMGCCGCGGTAA	AATGATACGGCGACCACCGAGATCTACACGCTAAGTCACACACATATGGTAATTGTGTGYCAGCMGCCGCGGTAA
3	D8	515rcbc235	AATGATACGGCGACCACCGAGATCTACACGCT	GAAGTAGCGAGC	TATGGTAATT	GT	GTGYCAGCMGCCGCGGTAA	AATGATACGGCGACCACCGAGATCTACACGCTGAAGTAGCGAGCTATGGTAATTGTGTGYCAGCMGCCGCGGTAA
3	D9	515rcbc236	AATGATACGGCGACCACCGAGATCTACACGCT	CACCATCTCCGG	TATGGTAATT	GT	GTGYCAGCMGCCGCGGTAA	AATGATACGGCGACCACCGAGATCTACACGCTCACCATCTCCGGTATGGTAATTGTGTGYCAGCMGCCGCGGTAA
3	D10	515rcbc237	AATGATACGGCGACCACCGAGATCTACACGCT	GTGTCGAGGGCA	TATGGTAATT	GT	GTGYCAGCMGCCGCGGTAA	AATGATACGGCGACCACCGAGATCTACACGCTGTGTCGAGGGCATATGGTAATTGTGTGYCAGCMGCCGCGGTAA
3	D11	515rcbc238	AATGATACGGCGACCACCGAGATCTACACGCT	TTCCACACGTGG	TATGGTAATT	GT	GTGYCAGCMGCCGCGGTAA	AATGATACGGCGACCACCGAGATCTACACGCTTTCCACACGTGGTATGGTAATTGTGTGYCAGCMGCCGCGGTAA
3	D12	515rcbc239	AATGATACGGCGACCACCGAGATCTACACGCT	AGAATCCACCAC	TATGGTAATT	GT	GTGYCAGCMGCCGCGGTAA	AATGATACGGCGACCACCGAGATCTACACGCTAGAATCCACCACTATGGTAATTGTGTGYCAGCMGCCGCGGTAA
3	E1	515rcbc240	AATGATACGGCGACCACCGAGATCTACACGCT	ACGGCGTTATGT	TATGGTAATT	GT	GTGYCAGCMGCCGCGGTAA	AATGATACGGCGACCACCGAGATCTACACGCTACGGCGTTATGTTATGGTAATTGTGTGYCAGCMGCCGCGGTAA
3	E2	515rcbc241	AATGATACGGCGACCACCGAGATCTACACGCT	GAACCGTGCAGG	TATGGTAATT	GT	GTGYCAGCMGCCGCGGTAA	AATGATACGGCGACCACCGAGATCTACACGCTGAACCGTGCAGGTATGGTAATTGTGTGYCAGCMGCCGCGGTAA
3	E3	515rcbc242	AATGATACGGCGACCACCGAGATCTACACGCT	ACGTGCCTTAGA	TATGGTAATT	GT	GTGYCAGCMGCCGCGGTAA	AATGATACGGCGACCACCGAGATCTACACGCTACGTGCCTTAGATATGGTAATTGTGTGYCAGCMGCCGCGGTAA
3	E4	515rcbc243	AATGATACGGCGACCACCGAGATCTACACGCT	AGTTGTAGTCCG	TATGGTAATT	GT	GTGYCAGCMGCCGCGGTAA	AATGATACGGCGACCACCGAGATCTACACGCTAGTTGTAGTCCGTATGGTAATTGTGTGYCAGCMGCCGCGGTAA
3	E5	515rcbc244	AATGATACGGCGACCACCGAGATCTACACGCT	AGGGACTTCAAT	TATGGTAATT	GT	GTGYCAGCMGCCGCGGTAA	AATGATACGGCGACCACCGAGATCTACACGCTAGGGACTTCAATTATGGTAATTGTGTGYCAGCMGCCGCGGTAA
3	E6	515rcbc245	AATGATACGGCGACCACCGAGATCTACACGCT	CGGCCAGAAGCA	TATGGTAATT	GT	GTGYCAGCMGCCGCGGTAA	AATGATACGGCGACCACCGAGATCTACACGCTCGGCCAGAAGCATATGGTAATTGTGTGYCAGCMGCCGCGGTAA
3	E7	515rcbc246	AATGATACGGCGACCACCGAGATCTACACGCT	TGGCAGCGAGCC	TATGGTAATT	GT	GTGYCAGCMGCCGCGGTAA	AATGATACGGCGACCACCGAGATCTACACGCTTGGCAGCGAGCCTATGGTAATTGTGTGYCAGCMGCCGCGGTAA
3	E8	515rcbc247	AATGATACGGCGACCACCGAGATCTACACGCT	GTGAATGTTCGA	TATGGTAATT	GT	GTGYCAGCMGCCGCGGTAA	AATGATACGGCGACCACCGAGATCTACACGCTGTGAATGTTCGATATGGTAATTGTGTGYCAGCMGCCGCGGTAA
3	E9	515rcbc248	AATGATACGGCGACCACCGAGATCTACACGCT	TATGTTGACGGC	TATGGTAATT	GT	GTGYCAGCMGCCGCGGTAA	AATGATACGGCGACCACCGAGATCTACACGCTTATGTTGACGGCTATGGTAATTGTGTGYCAGCMGCCGCGGTAA
3	E10	515rcbc249	AATGATACGGCGACCACCGAGATCTACACGCT	AGTGTTTCGGAC	TATGGTAATT	GT	GTGYCAGCMGCCGCGGTAA	AATGATACGGCGACCACCGAGATCTACACGCTAGTGTTTCGGACTATGGTAATTGTGTGYCAGCMGCCGCGGTAA
3	E11	515rcbc250	AATGATACGGCGACCACCGAGATCTACACGCT	ATTTCCGCTAAT	TATGGTAATT	GT	GTGYCAGCMGCCGCGGTAA	AATGATACGGCGACCACCGAGATCTACACGCTATTTCCGCTAATTATGGTAATTGTGTGYCAGCMGCCGCGGTAA
3	E12	515rcbc251	AATGATACGGCGACCACCGAGATCTACACGCT	CAAACCTATGGC	TATGGTAATT	GT	GTGYCAGCMGCCGCGGTAA	AATGATACGGCGACCACCGAGATCTACACGCTCAAACCTATGGCTATGGTAATTGTGTGYCAGCMGCCGCGGTAA
3	F1	515rcbc252	AATGATACGGCGACCACCGAGATCTACACGCT	CATTTGACGACG	TATGGTAATT	GT	GTGYCAGCMGCCGCGGTAA	AATGATACGGCGACCACCGAGATCTACACGCTCATTTGACGACGTATGGTAATTGTGTGYCAGCMGCCGCGGTAA
3	F2	515rcbc253	AATGATACGGCGACCACCGAGATCTACACGCT	ACTAAGTACCCG	TATGGTAATT	GT	GTGYCAGCMGCCGCGGTAA	AATGATACGGCGACCACCGAGATCTACACGCTACTAAGTACCCGTATGGTAATTGTGTGYCAGCMGCCGCGGTAA
3	F3	515rcbc254	AATGATACGGCGACCACCGAGATCTACACGCT	CACCCTTGCGAC	TATGGTAATT	GT	GTGYCAGCMGCCGCGGTAA	AATGATACGGCGACCACCGAGATCTACACGCTCACCCTTGCGACTATGGTAATTGTGTGYCAGCMGCCGCGGTAA
3	F4	515rcbc255	AATGATACGGCGACCACCGAGATCTACACGCT	GATGCCTAATGA	TATGGTAATT	GT	GTGYCAGCMGCCGCGGTAA	AATGATACGGCGACCACCGAGATCTACACGCTGATGCCTAATGATATGGTAATTGTGTGYCAGCMGCCGCGGTAA
3	F5	515rcbc256	AATGATACGGCGACCACCGAGATCTACACGCT	GTACGTCACTGA	TATGGTAATT	GT	GTGYCAGCMGCCGCGGTAA	AATGATACGGCGACCACCGAGATCTACACGCTGTACGTCACTGATATGGTAATTGTGTGYCAGCMGCCGCGGTAA
3	F6	515rcbc257	AATGATACGGCGACCACCGAGATCTACACGCT	TCGCTACAGATG	TATGGTAATT	GT	GTGYCAGCMGCCGCGGTAA	AATGATACGGCGACCACCGAGATCTACACGCTTCGCTACAGATGTATGGTAATTGTGTGYCAGCMGCCGCGGTAA
3	F7	515rcbc258	AATGATACGGCGACCACCGAGATCTACACGCT	CCGGCTTATGTG	TATGGTAATT	GT	GTGYCAGCMGCCGCGGTAA	AATGATACGGCGACCACCGAGATCTACACGCTCCGGCTTATGTGTATGGTAATTGTGTGYCAGCMGCCGCGGTAA
3	F8	515rcbc259	AATGATACGGCGACCACCGAGATCTACACGCT	ATAGTCCTTTAA	TATGGTAATT	GT	GTGYCAGCMGCCGCGGTAA	AATGATACGGCGACCACCGAGATCTACACGCTATAGTCCTTTAATATGGTAATTGTGTGYCAGCMGCCGCGGTAA
3	F9	515rcbc260	AATGATACGGCGACCACCGAGATCTACACGCT	TCGAGCCGATCT	TATGGTAATT	GT	GTGYCAGCMGCCGCGGTAA	AATGATACGGCGACCACCGAGATCTACACGCTTCGAGCCGATCTTATGGTAATTGTGTGYCAGCMGCCGCGGTAA
3	F10	515rcbc261	AATGATACGGCGACCACCGAGATCTACACGCT	AGTGCAGGAGCC	TATGGTAATT	GT	GTGYCAGCMGCCGCGGTAA	AATGATACGGCGACCACCGAGATCTACACGCTAGTGCAGGAGCCTATGGTAATTGTGTGYCAGCMGCCGCGGTAA
3	F11	515rcbc262	AATGATACGGCGACCACCGAGATCTACACGCT	GTACTCGAACCA	TATGGTAATT	GT	GTGYCAGCMGCCGCGGTAA	AATGATACGGCGACCACCGAGATCTACACGCTGTACTCGAACCATATGGTAATTGTGTGYCAGCMGCCGCGGTAA
3	F12	515rcbc263	AATGATACGGCGACCACCGAGATCTACACGCT	ATAGGAATAACC	TATGGTAATT	GT	GTGYCAGCMGCCGCGGTAA	AATGATACGGCGACCACCGAGATCTACACGCTATAGGAATAACCTATGGTAATTGTGTGYCAGCMGCCGCGGTAA
3	G1	515rcbc264	AATGATACGGCGACCACCGAGATCTACACGCT	GCTGCGTATACC	TATGGTAATT	GT	GTGYCAGCMGCCGCGGTAA	AATGATACGGCGACCACCGAGATCTACACGCTGCTGCGTATACCTATGGTAATTGTGTGYCAGCMGCCGCGGTAA
3	G2	515rcbc265	AATGATACGGCGACCACCGAGATCTACACGCT	CTCAGCGGGACG	TATGGTAATT	GT	GTGYCAGCMGCCGCGGTAA	AATGATACGGCGACCACCGAGATCTACACGCTCTCAGCGGGACGTATGGTAATTGTGTGYCAGCMGCCGCGGTAA
3	G3	515rcbc266	AATGATACGGCGACCACCGAGATCTACACGCT	ATGCCTCGTAAG	TATGGTAATT	GT	GTGYCAGCMGCCGCGGTAA	AATGATACGGCGACCACCGAGATCTACACGCTATGCCTCGTAAGTATGGTAATTGTGTGYCAGCMGCCGCGGTAA
3	G4	515rcbc267	AATGATACGGCGACCACCGAGATCTACACGCT	TTAGTTTGTCAC	TATGGTAATT	GT	GTGYCAGCMGCCGCGGTAA	AATGATACGGCGACCACCGAGATCTACACGCTTTAGTTTGTCACTATGGTAATTGTGTGYCAGCMGCCGCGGTAA
3	G5	515rcbc268	AATGATACGGCGACCACCGAGATCTACACGCT	CCGGCCGCGTGC	TATGGTAATT	GT	GTGYCAGCMGCCGCGGTAA	AATGATACGGCGACCACCGAGATCTACACGCTCCGGCCGCGTGCTATGGTAATTGTGTGYCAGCMGCCGCGGTAA
3	G6	515rcbc269	AATGATACGGCGACCACCGAGATCTACACGCT	ATTATGATTATG	TATGGTAATT	GT	GTGYCAGCMGCCGCGGTAA	AATGATACGGCGACCACCGAGATCTACACGCTATTATGATTATGTATGGTAATTGTGTGYCAGCMGCCGCGGTAA
3	G7	515rcbc270	AATGATACGGCGACCACCGAGATCTACACGCT	CGAATACTGACA	TATGGTAATT	GT	GTGYCAGCMGCCGCGGTAA	AATGATACGGCGACCACCGAGATCTACACGCTCGAATACTGACATATGGTAATTGTGTGYCAGCMGCCGCGGTAA
3	G8	515rcbc271	AATGATACGGCGACCACCGAGATCTACACGCT	TCTTATAACGCT	TATGGTAATT	GT	GTGYCAGCMGCCGCGGTAA	AATGATACGGCGACCACCGAGATCTACACGCTTCTTATAACGCTTATGGTAATTGTGTGYCAGCMGCCGCGGTAA
3	G9	515rcbc272	AATGATACGGCGACCACCGAGATCTACACGCT	TAAGGTCGATAA	TATGGTAATT	GT	GTGYCAGCMGCCGCGGTAA	AATGATACGGCGACCACCGAGATCTACACGCTTAAGGTCGATAATATGGTAATTGTGTGYCAGCMGCCGCGGTAA
3	G10	515rcbc273	AATGATACGGCGACCACCGAGATCTACACGCT	GTTGCTGAGTCC	TATGGTAATT	GT	GTGYCAGCMGCCGCGGTAA	AATGATACGGCGACCACCGAGATCTACACGCTGTTGCTGAGTCCTATGGTAATTGTGTGYCAGCMGCCGCGGTAA
3	G11	515rcbc274	AATGATACGGCGACCACCGAGATCTACACGCT	ACACCGCACAAT	TATGGTAATT	GT	GTGYCAGCMGCCGCGGTAA	AATGATACGGCGACCACCGAGATCTACACGCTACACCGCACAATTATGGTAATTGTGTGYCAGCMGCCGCGGTAA
3	G12	515rcbc275	AATGATACGGCGACCACCGAGATCTACACGCT	CACAACCACAAC	TATGGTAATT	GT	GTGYCAGCMGCCGCGGTAA	AATGATACGGCGACCACCGAGATCTACACGCTCACAACCACAACTATGGTAATTGTGTGYCAGCMGCCGCGGTAA
3	H1	515rcbc276	AATGATACGGCGACCACCGAGATCTACACGCT	GAGAAGCTTATA	TATGGTAATT	GT	GTGYCAGCMGCCGCGGTAA	AATGATACGGCGACCACCGAGATCTACACGCTGAGAAGCTTATATATGGTAATTGTGTGYCAGCMGCCGCGGTAA
3	H2	515rcbc277	AATGATACGGCGACCACCGAGATCTACACGCT	GTTAACTTACTA	TATGGTAATT	GT	GTGYCAGCMGCCGCGGTAA	AATGATACGGCGACCACCGAGATCTACACGCTGTTAACTTACTATATGGTAATTGTGTGYCAGCMGCCGCGGTAA
3	H3	515rcbc278	AATGATACGGCGACCACCGAGATCTACACGCT	GTTGTTCTGGGA	TATGGTAATT	GT	GTGYCAGCMGCCGCGGTAA	AATGATACGGCGACCACCGAGATCTACACGCTGTTGTTCTGGGATATGGTAATTGTGTGYCAGCMGCCGCGGTAA
3	H4	515rcbc279	AATGATACGGCGACCACCGAGATCTACACGCT	AGGGTGACTTTA	TATGGTAATT	GT	GTGYCAGCMGCCGCGGTAA	AATGATACGGCGACCACCGAGATCTACACGCTAGGGTGACTTTATATGGTAATTGTGTGYCAGCMGCCGCGGTAA
3	H5	515rcbc280	AATGATACGGCGACCACCGAGATCTACACGCT	GCCGCCAGGGTC	TATGGTAATT	GT	GTGYCAGCMGCCGCGGTAA	AATGATACGGCGACCACCGAGATCTACACGCTGCCGCCAGGGTCTATGGTAATTGTGTGYCAGCMGCCGCGGTAA
3	H6	515rcbc281	AATGATACGGCGACCACCGAGATCTACACGCT	GCCACCGCCGGA	TATGGTAATT	GT	GTGYCAGCMGCCGCGGTAA	AATGATACGGCGACCACCGAGATCTACACGCTGCCACCGCCGGATATGGTAATTGTGTGYCAGCMGCCGCGGTAA
3	H7	515rcbc282	AATGATACGGCGACCACCGAGATCTACACGCT	ACACACCCTGAC	TATGGTAATT	GT	GTGYCAGCMGCCGCGGTAA	AATGATACGGCGACCACCGAGATCTACACGCTACACACCCTGACTATGGTAATTGTGTGYCAGCMGCCGCGGTAA
3	H8	515rcbc283	AATGATACGGCGACCACCGAGATCTACACGCT	TATAGGCTCCGC	TATGGTAATT	GT	GTGYCAGCMGCCGCGGTAA	AATGATACGGCGACCACCGAGATCTACACGCTTATAGGCTCCGCTATGGTAATTGTGTGYCAGCMGCCGCGGTAA
3	H9	515rcbc284	AATGATACGGCGACCACCGAGATCTACACGCT	ATAATTGCCGAG	TATGGTAATT	GT	GTGYCAGCMGCCGCGGTAA	AATGATACGGCGACCACCGAGATCTACACGCTATAATTGCCGAGTATGGTAATTGTGTGYCAGCMGCCGCGGTAA
3	H10	515rcbc285	AATGATACGGCGACCACCGAGATCTACACGCT	CGGAGAGACATG	TATGGTAATT	GT	GTGYCAGCMGCCGCGGTAA	AATGATACGGCGACCACCGAGATCTACACGCTCGGAGAGACATGTATGGTAATTGTGTGYCAGCMGCCGCGGTAA
3	H11	515rcbc286	AATGATACGGCGACCACCGAGATCTACACGCT	CAGCCCTACCCA	TATGGTAATT	GT	GTGYCAGCMGCCGCGGTAA	AATGATACGGCGACCACCGAGATCTACACGCTCAGCCCTACCCATATGGTAATTGTGTGYCAGCMGCCGCGGTAA
3	H12	515rcbc287	AATGATACGGCGACCACCGAGATCTACACGCT	TCGTTGGGACTA	TATGGTAATT	GT	GTGYCAGCMGCCGCGGTAA	AATGATACGGCGACCACCGAGATCTACACGCTTCGTTGGGACTATATGGTAATTGTGTGYCAGCMGCCGCGGTAA
4	A1	515rcbc288	AATGATACGGCGACCACCGAGATCTACACGCT	TAGGACGGGAGT	TATGGTAATT	GT	GTGYCAGCMGCCGCGGTAA	AATGATACGGCGACCACCGAGATCTACACGCTTAGGACGGGAGTTATGGTAATTGTGTGYCAGCMGCCGCGGTAA
4	A2	515rcbc289	AATGATACGGCGACCACCGAGATCTACACGCT	AAGTCTTATCTC	TATGGTAATT	GT	GTGYCAGCMGCCGCGGTAA	AATGATACGGCGACCACCGAGATCTACACGCTAAGTCTTATCTCTATGGTAATTGTGTGYCAGCMGCCGCGGTAA
4	A3	515rcbc290	AATGATACGGCGACCACCGAGATCTACACGCT	TTGCACCGTCGA	TATGGTAATT	GT	GTGYCAGCMGCCGCGGTAA	AATGATACGGCGACCACCGAGATCTACACGCTTTGCACCGTCGATATGGTAATTGTGTGYCAGCMGCCGCGGTAA
4	A4	515rcbc291	AATGATACGGCGACCACCGAGATCTACACGCT	CTCCGAACAACA	TATGGTAATT	GT	GTGYCAGCMGCCGCGGTAA	AATGATACGGCGACCACCGAGATCTACACGCTCTCCGAACAACATATGGTAATTGTGTGYCAGCMGCCGCGGTAA
4	A5	515rcbc292	AATGATACGGCGACCACCGAGATCTACACGCT	TCTGGCTACGAC	TATGGTAATT	GT	GTGYCAGCMGCCGCGGTAA	AATGATACGGCGACCACCGAGATCTACACGCTTCTGGCTACGACTATGGTAATTGTGTGYCAGCMGCCGCGGTAA
4	A6	515rcbc293	AATGATACGGCGACCACCGAGATCTACACGCT	AGTAGTTTCCTT	TATGGTAATT	GT	GTGYCAGCMGCCGCGGTAA	AATGATACGGCGACCACCGAGATCTACACGCTAGTAGTTTCCTTTATGGTAATTGTGTGYCAGCMGCCGCGGTAA
4	A7	515rcbc294	AATGATACGGCGACCACCGAGATCTACACGCT	CAGATCCCAACC	TATGGTAATT	GT	GTGYCAGCMGCCGCGGTAA	AATGATACGGCGACCACCGAGATCTACACGCTCAGATCCCAACCTATGGTAATTGTGTGYCAGCMGCCGCGGTAA
4	A8	515rcbc295	AATGATACGGCGACCACCGAGATCTACACGCT	GATAGCACTCGT	TATGGTAATT	GT	GTGYCAGCMGCCGCGGTAA	AATGATACGGCGACCACCGAGATCTACACGCTGATAGCACTCGTTATGGTAATTGTGTGYCAGCMGCCGCGGTAA
4	A9	515rcbc296	AATGATACGGCGACCACCGAGATCTACACGCT	GTAATTGTAATT	TATGGTAATT	GT	GTGYCAGCMGCCGCGGTAA	AATGATACGGCGACCACCGAGATCTACACGCTGTAATTGTAATTTATGGTAATTGTGTGYCAGCMGCCGCGGTAA
4	A10	515rcbc297	AATGATACGGCGACCACCGAGATCTACACGCT	TGCTACAGACGT	TATGGTAATT	GT	GTGYCAGCMGCCGCGGTAA	AATGATACGGCGACCACCGAGATCTACACGCTTGCTACAGACGTTATGGTAATTGTGTGYCAGCMGCCGCGGTAA
4	A11	515rcbc298	AATGATACGGCGACCACCGAGATCTACACGCT	AGGTGAGTTCTA	TATGGTAATT	GT	GTGYCAGCMGCCGCGGTAA	AATGATACGGCGACCACCGAGATCTACACGCTAGGTGAGTTCTATATGGTAATTGTGTGYCAGCMGCCGCGGTAA
4	A12	515rcbc299	AATGATACGGCGACCACCGAGATCTACACGCT	AACGATCATAGA	TATGGTAATT	GT	GTGYCAGCMGCCGCGGTAA	AATGATACGGCGACCACCGAGATCTACACGCTAACGATCATAGATATGGTAATTGTGTGYCAGCMGCCGCGGTAA
4	B1	515rcbc300	AATGATACGGCGACCACCGAGATCTACACGCT	GTTTGGCCACAC	TATGGTAATT	GT	GTGYCAGCMGCCGCGGTAA	AATGATACGGCGACCACCGAGATCTACACGCTGTTTGGCCACACTATGGTAATTGTGTGYCAGCMGCCGCGGTAA
4	B2	515rcbc301	AATGATACGGCGACCACCGAGATCTACACGCT	GTCCTACACAGC	TATGGTAATT	GT	GTGYCAGCMGCCGCGGTAA	AATGATACGGCGACCACCGAGATCTACACGCTGTCCTACACAGCTATGGTAATTGTGTGYCAGCMGCCGCGGTAA
4	B3	515rcbc302	AATGATACGGCGACCACCGAGATCTACACGCT	ATTTACAATTGA	TATGGTAATT	GT	GTGYCAGCMGCCGCGGTAA	AATGATACGGCGACCACCGAGATCTACACGCTATTTACAATTGATATGGTAATTGTGTGYCAGCMGCCGCGGTAA
4	B4	515rcbc303	AATGATACGGCGACCACCGAGATCTACACGCT	CCACTGCCCACC	TATGGTAATT	GT	GTGYCAGCMGCCGCGGTAA	AATGATACGGCGACCACCGAGATCTACACGCTCCACTGCCCACCTATGGTAATTGTGTGYCAGCMGCCGCGGTAA
4	B5	515rcbc304	AATGATACGGCGACCACCGAGATCTACACGCT	ATAGTTAGGGCT	TATGGTAATT	GT	GTGYCAGCMGCCGCGGTAA	AATGATACGGCGACCACCGAGATCTACACGCTATAGTTAGGGCTTATGGTAATTGTGTGYCAGCMGCCGCGGTAA
4	B6	515rcbc305	AATGATACGGCGACCACCGAGATCTACACGCT	GACCCGTTTCGC	TATGGTAATT	GT	GTGYCAGCMGCCGCGGTAA	AATGATACGGCGACCACCGAGATCTACACGCTGACCCGTTTCGCTATGGTAATTGTGTGYCAGCMGCCGCGGTAA
4	B7	515rcbc306	AATGATACGGCGACCACCGAGATCTACACGCT	TGACTGCGTTAG	TATGGTAATT	GT	GTGYCAGCMGCCGCGGTAA	AATGATACGGCGACCACCGAGATCTACACGCTTGACTGCGTTAGTATGGTAATTGTGTGYCAGCMGCCGCGGTAA
4	B8	515rcbc307	AATGATACGGCGACCACCGAGATCTACACGCT	ACGTTAATATTC	TATGGTAATT	GT	GTGYCAGCMGCCGCGGTAA	AATGATACGGCGACCACCGAGATCTACACGCTACGTTAATATTCTATGGTAATTGTGTGYCAGCMGCCGCGGTAA
4	B9	515rcbc308	AATGATACGGCGACCACCGAGATCTACACGCT	TCTAACGAGTGC	TATGGTAATT	GT	GTGYCAGCMGCCGCGGTAA	AATGATACGGCGACCACCGAGATCTACACGCTTCTAACGAGTGCTATGGTAATTGTGTGYCAGCMGCCGCGGTAA
4	B10	515rcbc309	AATGATACGGCGACCACCGAGATCTACACGCT	GATCCCACGTAC	TATGGTAATT	GT	GTGYCAGCMGCCGCGGTAA	AATGATACGGCGACCACCGAGATCTACACGCTGATCCCACGTACTATGGTAATTGTGTGYCAGCMGCCGCGGTAA
4	B11	515rcbc310	AATGATACGGCGACCACCGAGATCTACACGCT	CCGCCAGCTTTG	TATGGTAATT	GT	GTGYCAGCMGCCGCGGTAA	AATGATACGGCGACCACCGAGATCTACACGCTCCGCCAGCTTTGTATGGTAATTGTGTGYCAGCMGCCGCGGTAA
4	B12	515rcbc311	AATGATACGGCGACCACCGAGATCTACACGCT	TCATCTTGATTG	TATGGTAATT	GT	GTGYCAGCMGCCGCGGTAA	AATGATACGGCGACCACCGAGATCTACACGCTTCATCTTGATTGTATGGTAATTGTGTGYCAGCMGCCGCGGTAA
4	C1	515rcbc312	AATGATACGGCGACCACCGAGATCTACACGCT	TATATAGTATCC	TATGGTAATT	GT	GTGYCAGCMGCCGCGGTAA	AATGATACGGCGACCACCGAGATCTACACGCTTATATAGTATCCTATGGTAATTGTGTGYCAGCMGCCGCGGTAA
4	C2	515rcbc313	AATGATACGGCGACCACCGAGATCTACACGCT	ACTGTTTACTGT	TATGGTAATT	GT	GTGYCAGCMGCCGCGGTAA	AATGATACGGCGACCACCGAGATCTACACGCTACTGTTTACTGTTATGGTAATTGTGTGYCAGCMGCCGCGGTAA
4	C3	515rcbc314	AATGATACGGCGACCACCGAGATCTACACGCT	GTCACGGACATT	TATGGTAATT	GT	GTGYCAGCMGCCGCGGTAA	AATGATACGGCGACCACCGAGATCTACACGCTGTCACGGACATTTATGGTAATTGTGTGYCAGCMGCCGCGGTAA
4	C4	515rcbc315	AATGATACGGCGACCACCGAGATCTACACGCT	GAATATACCTGG	TATGGTAATT	GT	GTGYCAGCMGCCGCGGTAA	AATGATACGGCGACCACCGAGATCTACACGCTGAATATACCTGGTATGGTAATTGTGTGYCAGCMGCCGCGGTAA
4	C5	515rcbc316	AATGATACGGCGACCACCGAGATCTACACGCT	GAATCTGACAAC	TATGGTAATT	GT	GTGYCAGCMGCCGCGGTAA	AATGATACGGCGACCACCGAGATCTACACGCTGAATCTGACAACTATGGTAATTGTGTGYCAGCMGCCGCGGTAA
4	C6	515rcbc317	AATGATACGGCGACCACCGAGATCTACACGCT	ATTGCCTTGATT	TATGGTAATT	GT	GTGYCAGCMGCCGCGGTAA	AATGATACGGCGACCACCGAGATCTACACGCTATTGCCTTGATTTATGGTAATTGTGTGYCAGCMGCCGCGGTAA
4	C7	515rcbc318	AATGATACGGCGACCACCGAGATCTACACGCT	GAGCCCAAAGAG	TATGGTAATT	GT	GTGYCAGCMGCCGCGGTAA	AATGATACGGCGACCACCGAGATCTACACGCTGAGCCCAAAGAGTATGGTAATTGTGTGYCAGCMGCCGCGGTAA
4	C8	515rcbc319	AATGATACGGCGACCACCGAGATCTACACGCT	CCATGTGGCTCC	TATGGTAATT	GT	GTGYCAGCMGCCGCGGTAA	AATGATACGGCGACCACCGAGATCTACACGCTCCATGTGGCTCCTATGGTAATTGTGTGYCAGCMGCCGCGGTAA
4	C9	515rcbc320	AATGATACGGCGACCACCGAGATCTACACGCT	CGTTCCTTGTTA	TATGGTAATT	GT	GTGYCAGCMGCCGCGGTAA	AATGATACGGCGACCACCGAGATCTACACGCTCGTTCCTTGTTATATGGTAATTGTGTGYCAGCMGCCGCGGTAA
4	C10	515rcbc321	AATGATACGGCGACCACCGAGATCTACACGCT	CGCTAGGATGTT	TATGGTAATT	GT	GTGYCAGCMGCCGCGGTAA	AATGATACGGCGACCACCGAGATCTACACGCTCGCTAGGATGTTTATGGTAATTGTGTGYCAGCMGCCGCGGTAA
4	C11	515rcbc322	AATGATACGGCGACCACCGAGATCTACACGCT	AGCGGTAGCGGT	TATGGTAATT	GT	GTGYCAGCMGCCGCGGTAA	AATGATACGGCGACCACCGAGATCTACACGCTAGCGGTAGCGGTTATGGTAATTGTGTGYCAGCMGCCGCGGTAA
4	C12	515rcbc323	AATGATACGGCGACCACCGAGATCTACACGCT	GTCAGTATGGCT	TATGGTAATT	GT	GTGYCAGCMGCCGCGGTAA	AATGATACGGCGACCACCGAGATCTACACGCTGTCAGTATGGCTTATGGTAATTGTGTGYCAGCMGCCGCGGTAA
4	D1	515rcbc324	AATGATACGGCGACCACCGAGATCTACACGCT	CATAAGGGAGGC	TATGGTAATT	GT	GTGYCAGCMGCCGCGGTAA	AATGATACGGCGACCACCGAGATCTACACGCTCATAAGGGAGGCTATGGTAATTGTGTGYCAGCMGCCGCGGTAA
4	D2	515rcbc325	AATGATACGGCGACCACCGAGATCTACACGCT	CAGGCCACTCTC	TATGGTAATT	GT	GTGYCAGCMGCCGCGGTAA	AATGATACGGCGACCACCGAGATCTACACGCTCAGGCCACTCTCTATGGTAATTGTGTGYCAGCMGCCGCGGTAA
4	D3	515rcbc326	AATGATACGGCGACCACCGAGATCTACACGCT	ACAGTTGTACGC	TATGGTAATT	GT	GTGYCAGCMGCCGCGGTAA	AATGATACGGCGACCACCGAGATCTACACGCTACAGTTGTACGCTATGGTAATTGTGTGYCAGCMGCCGCGGTAA
4	D4	515rcbc327	AATGATACGGCGACCACCGAGATCTACACGCT	ACCAGAAATGTC	TATGGTAATT	GT	GTGYCAGCMGCCGCGGTAA	AATGATACGGCGACCACCGAGATCTACACGCTACCAGAAATGTCTATGGTAATTGTGTGYCAGCMGCCGCGGTAA
4	D5	515rcbc328	AATGATACGGCGACCACCGAGATCTACACGCT	CTCATCATGTTC	TATGGTAATT	GT	GTGYCAGCMGCCGCGGTAA	AATGATACGGCGACCACCGAGATCTACACGCTCTCATCATGTTCTATGGTAATTGTGTGYCAGCMGCCGCGGTAA
4	D6	515rcbc329	AATGATACGGCGACCACCGAGATCTACACGCT	TTAGGATTCTAT	TATGGTAATT	GT	GTGYCAGCMGCCGCGGTAA	AATGATACGGCGACCACCGAGATCTACACGCTTTAGGATTCTATTATGGTAATTGTGTGYCAGCMGCCGCGGTAA
4	D7	515rcbc330	AATGATACGGCGACCACCGAGATCTACACGCT	CAACGAACCATC	TATGGTAATT	GT	GTGYCAGCMGCCGCGGTAA	AATGATACGGCGACCACCGAGATCTACACGCTCAACGAACCATCTATGGTAATTGTGTGYCAGCMGCCGCGGTAA
4	D8	515rcbc331	AATGATACGGCGACCACCGAGATCTACACGCT	ACACGTTTGGGT	TATGGTAATT	GT	GTGYCAGCMGCCGCGGTAA	AATGATACGGCGACCACCGAGATCTACACGCTACACGTTTGGGTTATGGTAATTGTGTGYCAGCMGCCGCGGTAA
4	D9	515rcbc332	AATGATACGGCGACCACCGAGATCTACACGCT	CGTCGCAGCCTT	TATGGTAATT	GT	GTGYCAGCMGCCGCGGTAA	AATGATACGGCGACCACCGAGATCTACACGCTCGTCGCAGCCTTTATGGTAATTGTGTGYCAGCMGCCGCGGTAA
4	D10	515rcbc333	AATGATACGGCGACCACCGAGATCTACACGCT	CTACTTACATCC	TATGGTAATT	GT	GTGYCAGCMGCCGCGGTAA	AATGATACGGCGACCACCGAGATCTACACGCTCTACTTACATCCTATGGTAATTGTGTGYCAGCMGCCGCGGTAA
4	D11	515rcbc334	AATGATACGGCGACCACCGAGATCTACACGCT	CGCACGTACCTC	TATGGTAATT	GT	GTGYCAGCMGCCGCGGTAA	AATGATACGGCGACCACCGAGATCTACACGCTCGCACGTACCTCTATGGTAATTGTGTGYCAGCMGCCGCGGTAA
4	D12	515rcbc335	AATGATACGGCGACCACCGAGATCTACACGCT	GTCCTCGCGACT	TATGGTAATT	GT	GTGYCAGCMGCCGCGGTAA	AATGATACGGCGACCACCGAGATCTACACGCTGTCCTCGCGACTTATGGTAATTGTGTGYCAGCMGCCGCGGTAA
4	E1	515rcbc336	AATGATACGGCGACCACCGAGATCTACACGCT	GTGCAACCAATC	TATGGTAATT	GT	GTGYCAGCMGCCGCGGTAA	AATGATACGGCGACCACCGAGATCTACACGCTGTGCAACCAATCTATGGTAATTGTGTGYCAGCMGCCGCGGTAA
4	E2	515rcbc337	AATGATACGGCGACCACCGAGATCTACACGCT	ACCCAAGCGTTA	TATGGTAATT	GT	GTGYCAGCMGCCGCGGTAA	AATGATACGGCGACCACCGAGATCTACACGCTACCCAAGCGTTATATGGTAATTGTGTGYCAGCMGCCGCGGTAA
4	E3	515rcbc338	AATGATACGGCGACCACCGAGATCTACACGCT	ACTGGCAAACCT	TATGGTAATT	GT	GTGYCAGCMGCCGCGGTAA	AATGATACGGCGACCACCGAGATCTACACGCTACTGGCAAACCTTATGGTAATTGTGTGYCAGCMGCCGCGGTAA
4	E4	515rcbc339	AATGATACGGCGACCACCGAGATCTACACGCT	AACACCATCGAC	TATGGTAATT	GT	GTGYCAGCMGCCGCGGTAA	AATGATACGGCGACCACCGAGATCTACACGCTAACACCATCGACTATGGTAATTGTGTGYCAGCMGCCGCGGTAA
4	E5	515rcbc340	AATGATACGGCGACCACCGAGATCTACACGCT	TTATCCAGTCCT	TATGGTAATT	GT	GTGYCAGCMGCCGCGGTAA	AATGATACGGCGACCACCGAGATCTACACGCTTTATCCAGTCCTTATGGTAATTGTGTGYCAGCMGCCGCGGTAA
4	E6	515rcbc341	AATGATACGGCGACCACCGAGATCTACACGCT	GTTTATCTTAAG	TATGGTAATT	GT	GTGYCAGCMGCCGCGGTAA	AATGATACGGCGACCACCGAGATCTACACGCTGTTTATCTTAAGTATGGTAATTGTGTGYCAGCMGCCGCGGTAA
4	E7	515rcbc342	AATGATACGGCGACCACCGAGATCTACACGCT	GTTCGCCGCATC	TATGGTAATT	GT	GTGYCAGCMGCCGCGGTAA	AATGATACGGCGACCACCGAGATCTACACGCTGTTCGCCGCATCTATGGTAATTGTGTGYCAGCMGCCGCGGTAA
4	E8	515rcbc343	AATGATACGGCGACCACCGAGATCTACACGCT	AGACTATTTCAT	TATGGTAATT	GT	GTGYCAGCMGCCGCGGTAA	AATGATACGGCGACCACCGAGATCTACACGCTAGACTATTTCATTATGGTAATTGTGTGYCAGCMGCCGCGGTAA
4	E9	515rcbc344	AATGATACGGCGACCACCGAGATCTACACGCT	AGCGATTCCTCG	TATGGTAATT	GT	GTGYCAGCMGCCGCGGTAA	AATGATACGGCGACCACCGAGATCTACACGCTAGCGATTCCTCGTATGGTAATTGTGTGYCAGCMGCCGCGGTAA
4	E10	515rcbc345	AATGATACGGCGACCACCGAGATCTACACGCT	ACCACCGTAACC	TATGGTAATT	GT	GTGYCAGCMGCCGCGGTAA	AATGATACGGCGACCACCGAGATCTACACGCTACCACCGTAACCTATGGTAATTGTGTGYCAGCMGCCGCGGTAA
4	E11	515rcbc346	AATGATACGGCGACCACCGAGATCTACACGCT	AGGAAGTAACTT	TATGGTAATT	GT	GTGYCAGCMGCCGCGGTAA	AATGATACGGCGACCACCGAGATCTACACGCTAGGAAGTAACTTTATGGTAATTGTGTGYCAGCMGCCGCGGTAA
4	E12	515rcbc347	AATGATACGGCGACCACCGAGATCTACACGCT	CGTTCGCTAGCC	TATGGTAATT	GT	GTGYCAGCMGCCGCGGTAA	AATGATACGGCGACCACCGAGATCTACACGCTCGTTCGCTAGCCTATGGTAATTGTGTGYCAGCMGCCGCGGTAA
4	F1	515rcbc348	AATGATACGGCGACCACCGAGATCTACACGCT	CTCACCTAGGAA	TATGGTAATT	GT	GTGYCAGCMGCCGCGGTAA	AATGATACGGCGACCACCGAGATCTACACGCTCTCACCTAGGAATATGGTAATTGTGTGYCAGCMGCCGCGGTAA
4	F2	515rcbc349	AATGATACGGCGACCACCGAGATCTACACGCT	AGATGCAATGAT	TATGGTAATT	GT	GTGYCAGCMGCCGCGGTAA	AATGATACGGCGACCACCGAGATCTACACGCTAGATGCAATGATTATGGTAATTGTGTGYCAGCMGCCGCGGTAA
4	F3	515rcbc350	AATGATACGGCGACCACCGAGATCTACACGCT	GCATTCGGCGTT	TATGGTAATT	GT	GTGYCAGCMGCCGCGGTAA	AATGATACGGCGACCACCGAGATCTACACGCTGCATTCGGCGTTTATGGTAATTGTGTGYCAGCMGCCGCGGTAA
4	F4	515rcbc351	AATGATACGGCGACCACCGAGATCTACACGCT	TCTACATACATA	TATGGTAATT	GT	GTGYCAGCMGCCGCGGTAA	AATGATACGGCGACCACCGAGATCTACACGCTTCTACATACATATATGGTAATTGTGTGYCAGCMGCCGCGGTAA
4	F5	515rcbc352	AATGATACGGCGACCACCGAGATCTACACGCT	GAGTCTTGGTAA	TATGGTAATT	GT	GTGYCAGCMGCCGCGGTAA	AATGATACGGCGACCACCGAGATCTACACGCTGAGTCTTGGTAATATGGTAATTGTGTGYCAGCMGCCGCGGTAA
4	F6	515rcbc353	AATGATACGGCGACCACCGAGATCTACACGCT	CAGTCTAGTACG	TATGGTAATT	GT	GTGYCAGCMGCCGCGGTAA	AATGATACGGCGACCACCGAGATCTACACGCTCAGTCTAGTACGTATGGTAATTGTGTGYCAGCMGCCGCGGTAA
4	F7	515rcbc354	AATGATACGGCGACCACCGAGATCTACACGCT	GTTCGAGTGAAT	TATGGTAATT	GT	GTGYCAGCMGCCGCGGTAA	AATGATACGGCGACCACCGAGATCTACACGCTGTTCGAGTGAATTATGGTAATTGTGTGYCAGCMGCCGCGGTAA
4	F8	515rcbc355	AATGATACGGCGACCACCGAGATCTACACGCT	AGTCCGAGTTGT	TATGGTAATT	GT	GTGYCAGCMGCCGCGGTAA	AATGATACGGCGACCACCGAGATCTACACGCTAGTCCGAGTTGTTATGGTAATTGTGTGYCAGCMGCCGCGGTAA
4	F9	515rcbc356	AATGATACGGCGACCACCGAGATCTACACGCT	CGTGAGGACCAG	TATGGTAATT	GT	GTGYCAGCMGCCGCGGTAA	AATGATACGGCGACCACCGAGATCTACACGCTCGTGAGGACCAGTATGGTAATTGTGTGYCAGCMGCCGCGGTAA
4	F10	515rcbc357	AATGATACGGCGACCACCGAGATCTACACGCT	CGGTTGGCGGGT	TATGGTAATT	GT	GTGYCAGCMGCCGCGGTAA	AATGATACGGCGACCACCGAGATCTACACGCTCGGTTGGCGGGTTATGGTAATTGTGTGYCAGCMGCCGCGGTAA
4	F11	515rcbc358	AATGATACGGCGACCACCGAGATCTACACGCT	CGATTCCTTAAT	TATGGTAATT	GT	GTGYCAGCMGCCGCGGTAA	AATGATACGGCGACCACCGAGATCTACACGCTCGATTCCTTAATTATGGTAATTGTGTGYCAGCMGCCGCGGTAA
4	F12	515rcbc359	AATGATACGGCGACCACCGAGATCTACACGCT	TGCCTGCTCGAC	TATGGTAATT	GT	GTGYCAGCMGCCGCGGTAA	AATGATACGGCGACCACCGAGATCTACACGCTTGCCTGCTCGACTATGGTAATTGTGTGYCAGCMGCCGCGGTAA
4	G1	515rcbc360	AATGATACGGCGACCACCGAGATCTACACGCT	TACTGTACTGTT	TATGGTAATT	GT	GTGYCAGCMGCCGCGGTAA	AATGATACGGCGACCACCGAGATCTACACGCTTACTGTACTGTTTATGGTAATTGTGTGYCAGCMGCCGCGGTAA
4	G2	515rcbc361	AATGATACGGCGACCACCGAGATCTACACGCT	TCTCGCACTGGA	TATGGTAATT	GT	GTGYCAGCMGCCGCGGTAA	AATGATACGGCGACCACCGAGATCTACACGCTTCTCGCACTGGATATGGTAATTGTGTGYCAGCMGCCGCGGTAA
4	G3	515rcbc362	AATGATACGGCGACCACCGAGATCTACACGCT	ACCAGTGACTCA	TATGGTAATT	GT	GTGYCAGCMGCCGCGGTAA	AATGATACGGCGACCACCGAGATCTACACGCTACCAGTGACTCATATGGTAATTGTGTGYCAGCMGCCGCGGTAA
4	G4	515rcbc363	AATGATACGGCGACCACCGAGATCTACACGCT	TGGCGCACGGAC	TATGGTAATT	GT	GTGYCAGCMGCCGCGGTAA	AATGATACGGCGACCACCGAGATCTACACGCTTGGCGCACGGACTATGGTAATTGTGTGYCAGCMGCCGCGGTAA
4	G5	515rcbc364	AATGATACGGCGACCACCGAGATCTACACGCT	CATTTACATCAC	TATGGTAATT	GT	GTGYCAGCMGCCGCGGTAA	AATGATACGGCGACCACCGAGATCTACACGCTCATTTACATCACTATGGTAATTGTGTGYCAGCMGCCGCGGTAA
4	G6	515rcbc365	AATGATACGGCGACCACCGAGATCTACACGCT	GTGGGACTGCGC	TATGGTAATT	GT	GTGYCAGCMGCCGCGGTAA	AATGATACGGCGACCACCGAGATCTACACGCTGTGGGACTGCGCTATGGTAATTGTGTGYCAGCMGCCGCGGTAA
4	G7	515rcbc366	AATGATACGGCGACCACCGAGATCTACACGCT	CGGCCTAAGTTC	TATGGTAATT	GT	GTGYCAGCMGCCGCGGTAA	AATGATACGGCGACCACCGAGATCTACACGCTCGGCCTAAGTTCTATGGTAATTGTGTGYCAGCMGCCGCGGTAA
4	G8	515rcbc367	AATGATACGGCGACCACCGAGATCTACACGCT	GCTGAGCCTTTG	TATGGTAATT	GT	GTGYCAGCMGCCGCGGTAA	AATGATACGGCGACCACCGAGATCTACACGCTGCTGAGCCTTTGTATGGTAATTGTGTGYCAGCMGCCGCGGTAA
4	G9	515rcbc368	AATGATACGGCGACCACCGAGATCTACACGCT	AGAGACGCGTAG	TATGGTAATT	GT	GTGYCAGCMGCCGCGGTAA	AATGATACGGCGACCACCGAGATCTACACGCTAGAGACGCGTAGTATGGTAATTGTGTGYCAGCMGCCGCGGTAA
4	G10	515rcbc369	AATGATACGGCGACCACCGAGATCTACACGCT	CCACCGGGCCGA	TATGGTAATT	GT	GTGYCAGCMGCCGCGGTAA	AATGATACGGCGACCACCGAGATCTACACGCTCCACCGGGCCGATATGGTAATTGTGTGYCAGCMGCCGCGGTAA
4	G11	515rcbc370	AATGATACGGCGACCACCGAGATCTACACGCT	AATCCGGTCACC	TATGGTAATT	GT	GTGYCAGCMGCCGCGGTAA	AATGATACGGCGACCACCGAGATCTACACGCTAATCCGGTCACCTATGGTAATTGTGTGYCAGCMGCCGCGGTAA
4	G12	515rcbc371	AATGATACGGCGACCACCGAGATCTACACGCT	TCTTACCCATAA	TATGGTAATT	GT	GTGYCAGCMGCCGCGGTAA	AATGATACGGCGACCACCGAGATCTACACGCTTCTTACCCATAATATGGTAATTGTGTGYCAGCMGCCGCGGTAA
4	H1	515rcbc372	AATGATACGGCGACCACCGAGATCTACACGCT	CTAGAGCTCCCA	TATGGTAATT	GT	GTGYCAGCMGCCGCGGTAA	AATGATACGGCGACCACCGAGATCTACACGCTCTAGAGCTCCCATATGGTAATTGTGTGYCAGCMGCCGCGGTAA
4	H2	515rcbc373	AATGATACGGCGACCACCGAGATCTACACGCT	GGTCTTAGCACC	TATGGTAATT	GT	GTGYCAGCMGCCGCGGTAA	AATGATACGGCGACCACCGAGATCTACACGCTGGTCTTAGCACCTATGGTAATTGTGTGYCAGCMGCCGCGGTAA
4	H3	515rcbc374	AATGATACGGCGACCACCGAGATCTACACGCT	GCCTACTCTCGG	TATGGTAATT	GT	GTGYCAGCMGCCGCGGTAA	AATGATACGGCGACCACCGAGATCTACACGCTGCCTACTCTCGGTATGGTAATTGTGTGYCAGCMGCCGCGGTAA
4	H4	515rcbc375	AATGATACGGCGACCACCGAGATCTACACGCT	ACTGCCCGATAC	TATGGTAATT	GT	GTGYCAGCMGCCGCGGTAA	AATGATACGGCGACCACCGAGATCTACACGCTACTGCCCGATACTATGGTAATTGTGTGYCAGCMGCCGCGGTAA
4	H5	515rcbc376	AATGATACGGCGACCACCGAGATCTACACGCT	TTCTTAACGCCT	TATGGTAATT	GT	GTGYCAGCMGCCGCGGTAA	AATGATACGGCGACCACCGAGATCTACACGCTTTCTTAACGCCTTATGGTAATTGTGTGYCAGCMGCCGCGGTAA
4	H6	515rcbc377	AATGATACGGCGACCACCGAGATCTACACGCT	CTCCCGAGCTCC	TATGGTAATT	GT	GTGYCAGCMGCCGCGGTAA	AATGATACGGCGACCACCGAGATCTACACGCTCTCCCGAGCTCCTATGGTAATTGTGTGYCAGCMGCCGCGGTAA
4	H7	515rcbc378	AATGATACGGCGACCACCGAGATCTACACGCT	TAGACTTCAGAG	TATGGTAATT	GT	GTGYCAGCMGCCGCGGTAA	AATGATACGGCGACCACCGAGATCTACACGCTTAGACTTCAGAGTATGGTAATTGTGTGYCAGCMGCCGCGGTAA
4	H8	515rcbc379	AATGATACGGCGACCACCGAGATCTACACGCT	ACTTAGACTCTT	TATGGTAATT	GT	GTGYCAGCMGCCGCGGTAA	AATGATACGGCGACCACCGAGATCTACACGCTACTTAGACTCTTTATGGTAATTGTGTGYCAGCMGCCGCGGTAA
4	H9	515rcbc380	AATGATACGGCGACCACCGAGATCTACACGCT	GGACCTGGATGG	TATGGTAATT	GT	GTGYCAGCMGCCGCGGTAA	AATGATACGGCGACCACCGAGATCTACACGCTGGACCTGGATGGTATGGTAATTGTGTGYCAGCMGCCGCGGTAA
4	H10	515rcbc381	AATGATACGGCGACCACCGAGATCTACACGCT	TATGTGCCGGCT	TATGGTAATT	GT	GTGYCAGCMGCCGCGGTAA	AATGATACGGCGACCACCGAGATCTACACGCTTATGTGCCGGCTTATGGTAATTGTGTGYCAGCMGCCGCGGTAA
4	H11	515rcbc382	AATGATACGGCGACCACCGAGATCTACACGCT	ATACCGTCTTTC	TATGGTAATT	GT	GTGYCAGCMGCCGCGGTAA	AATGATACGGCGACCACCGAGATCTACACGCTATACCGTCTTTCTATGGTAATTGTGTGYCAGCMGCCGCGGTAA
4	H12	515rcbc383	AATGATACGGCGACCACCGAGATCTACACGCT	TGTGCTTGTAGG	TATGGTAATT	GT	GTGYCAGCMGCCGCGGTAA	AATGATACGGCGACCACCGAGATCTACACGCTTGTGCTTGTAGGTATGGTAATTGTGTGYCAGCMGCCGCGGTAA
5	A1	515rcbc384	AATGATACGGCGACCACCGAGATCTACACGCT	ATGTTAGGGAAT	TATGGTAATT	GT	GTGYCAGCMGCCGCGGTAA	AATGATACGGCGACCACCGAGATCTACACGCTATGTTAGGGAATTATGGTAATTGTGTGYCAGCMGCCGCGGTAA
5	A2	515rcbc385	AATGATACGGCGACCACCGAGATCTACACGCT	GCTAGTTATGGA	TATGGTAATT	GT	GTGYCAGCMGCCGCGGTAA	AATGATACGGCGACCACCGAGATCTACACGCTGCTAGTTATGGATATGGTAATTGTGTGYCAGCMGCCGCGGTAA
5	A3	515rcbc386	AATGATACGGCGACCACCGAGATCTACACGCT	TCATCCGTCGGC	TATGGTAATT	GT	GTGYCAGCMGCCGCGGTAA	AATGATACGGCGACCACCGAGATCTACACGCTTCATCCGTCGGCTATGGTAATTGTGTGYCAGCMGCCGCGGTAA
5	A4	515rcbc387	AATGATACGGCGACCACCGAGATCTACACGCT	ATTTGGCTCTTA	TATGGTAATT	GT	GTGYCAGCMGCCGCGGTAA	AATGATACGGCGACCACCGAGATCTACACGCTATTTGGCTCTTATATGGTAATTGTGTGYCAGCMGCCGCGGTAA
5	A5	515rcbc388	AATGATACGGCGACCACCGAGATCTACACGCT	GATCCGGCAGGA	TATGGTAATT	GT	GTGYCAGCMGCCGCGGTAA	AATGATACGGCGACCACCGAGATCTACACGCTGATCCGGCAGGATATGGTAATTGTGTGYCAGCMGCCGCGGTAA
5	A6	515rcbc389	AATGATACGGCGACCACCGAGATCTACACGCT	GTTAAGCTGACC	TATGGTAATT	GT	GTGYCAGCMGCCGCGGTAA	AATGATACGGCGACCACCGAGATCTACACGCTGTTAAGCTGACCTATGGTAATTGTGTGYCAGCMGCCGCGGTAA
5	A7	515rcbc390	AATGATACGGCGACCACCGAGATCTACACGCT	CCTATTGCGGCC	TATGGTAATT	GT	GTGYCAGCMGCCGCGGTAA	AATGATACGGCGACCACCGAGATCTACACGCTCCTATTGCGGCCTATGGTAATTGTGTGYCAGCMGCCGCGGTAA
5	A8	515rcbc391	AATGATACGGCGACCACCGAGATCTACACGCT	CAATAGAATAAG	TATGGTAATT	GT	GTGYCAGCMGCCGCGGTAA	AATGATACGGCGACCACCGAGATCTACACGCTCAATAGAATAAGTATGGTAATTGTGTGYCAGCMGCCGCGGTAA
5	A9	515rcbc392	AATGATACGGCGACCACCGAGATCTACACGCT	ACATAGCGGTTC	TATGGTAATT	GT	GTGYCAGCMGCCGCGGTAA	AATGATACGGCGACCACCGAGATCTACACGCTACATAGCGGTTCTATGGTAATTGTGTGYCAGCMGCCGCGGTAA
5	A10	515rcbc393	AATGATACGGCGACCACCGAGATCTACACGCT	GCGTGGTCATTA	TATGGTAATT	GT	GTGYCAGCMGCCGCGGTAA	AATGATACGGCGACCACCGAGATCTACACGCTGCGTGGTCATTATATGGTAATTGTGTGYCAGCMGCCGCGGTAA
5	A11	515rcbc394	AATGATACGGCGACCACCGAGATCTACACGCT	GATTCTTTAGAT	TATGGTAATT	GT	GTGYCAGCMGCCGCGGTAA	AATGATACGGCGACCACCGAGATCTACACGCTGATTCTTTAGATTATGGTAATTGTGTGYCAGCMGCCGCGGTAA
5	A12	515rcbc395	AATGATACGGCGACCACCGAGATCTACACGCT	CGGATCTAGTGT	TATGGTAATT	GT	GTGYCAGCMGCCGCGGTAA	AATGATACGGCGACCACCGAGATCTACACGCTCGGATCTAGTGTTATGGTAATTGTGTGYCAGCMGCCGCGGTAA
5	B1	515rcbc396	AATGATACGGCGACCACCGAGATCTACACGCT	AAGTGGCTATCC	TATGGTAATT	GT	GTGYCAGCMGCCGCGGTAA	AATGATACGGCGACCACCGAGATCTACACGCTAAGTGGCTATCCTATGGTAATTGTGTGYCAGCMGCCGCGGTAA
5	B2	515rcbc397	AATGATACGGCGACCACCGAGATCTACACGCT	ACTAGTTGGACC	TATGGTAATT	GT	GTGYCAGCMGCCGCGGTAA	AATGATACGGCGACCACCGAGATCTACACGCTACTAGTTGGACCTATGGTAATTGTGTGYCAGCMGCCGCGGTAA
5	B3	515rcbc398	AATGATACGGCGACCACCGAGATCTACACGCT	GGCTTCGGAGCG	TATGGTAATT	GT	GTGYCAGCMGCCGCGGTAA	AATGATACGGCGACCACCGAGATCTACACGCTGGCTTCGGAGCGTATGGTAATTGTGTGYCAGCMGCCGCGGTAA
5	B4	515rcbc399	AATGATACGGCGACCACCGAGATCTACACGCT	CGCGTCAAACTA	TATGGTAATT	GT	GTGYCAGCMGCCGCGGTAA	AATGATACGGCGACCACCGAGATCTACACGCTCGCGTCAAACTATATGGTAATTGTGTGYCAGCMGCCGCGGTAA
5	B5	515rcbc400	AATGATACGGCGACCACCGAGATCTACACGCT	CTTCCAACTCAT	TATGGTAATT	GT	GTGYCAGCMGCCGCGGTAA	AATGATACGGCGACCACCGAGATCTACACGCTCTTCCAACTCATTATGGTAATTGTGTGYCAGCMGCCGCGGTAA
5	B6	515rcbc401	AATGATACGGCGACCACCGAGATCTACACGCT	GCCTAGCCCAAT	TATGGTAATT	GT	GTGYCAGCMGCCGCGGTAA	AATGATACGGCGACCACCGAGATCTACACGCTGCCTAGCCCAATTATGGTAATTGTGTGYCAGCMGCCGCGGTAA
5	B7	515rcbc402	AATGATACGGCGACCACCGAGATCTACACGCT	GTTAGGGAGCGA	TATGGTAATT	GT	GTGYCAGCMGCCGCGGTAA	AATGATACGGCGACCACCGAGATCTACACGCTGTTAGGGAGCGATATGGTAATTGTGTGYCAGCMGCCGCGGTAA
5	B8	515rcbc403	AATGATACGGCGACCACCGAGATCTACACGCT	TATACCGCTGCG	TATGGTAATT	GT	GTGYCAGCMGCCGCGGTAA	AATGATACGGCGACCACCGAGATCTACACGCTTATACCGCTGCGTATGGTAATTGTGTGYCAGCMGCCGCGGTAA
5	B9	515rcbc404	AATGATACGGCGACCACCGAGATCTACACGCT	CTTACACTGCTT	TATGGTAATT	GT	GTGYCAGCMGCCGCGGTAA	AATGATACGGCGACCACCGAGATCTACACGCTCTTACACTGCTTTATGGTAATTGTGTGYCAGCMGCCGCGGTAA
5	B10	515rcbc405	AATGATACGGCGACCACCGAGATCTACACGCT	CCTGCACCTGCA	TATGGTAATT	GT	GTGYCAGCMGCCGCGGTAA	AATGATACGGCGACCACCGAGATCTACACGCTCCTGCACCTGCATATGGTAATTGTGTGYCAGCMGCCGCGGTAA
5	B11	515rcbc406	AATGATACGGCGACCACCGAGATCTACACGCT	AGGACAAACTAT	TATGGTAATT	GT	GTGYCAGCMGCCGCGGTAA	AATGATACGGCGACCACCGAGATCTACACGCTAGGACAAACTATTATGGTAATTGTGTGYCAGCMGCCGCGGTAA
5	B12	515rcbc407	AATGATACGGCGACCACCGAGATCTACACGCT	ATAACGGTGTAC	TATGGTAATT	GT	GTGYCAGCMGCCGCGGTAA	AATGATACGGCGACCACCGAGATCTACACGCTATAACGGTGTACTATGGTAATTGTGTGYCAGCMGCCGCGGTAA
5	C1	515rcbc408	AATGATACGGCGACCACCGAGATCTACACGCT	GTCGTTACCCGC	TATGGTAATT	GT	GTGYCAGCMGCCGCGGTAA	AATGATACGGCGACCACCGAGATCTACACGCTGTCGTTACCCGCTATGGTAATTGTGTGYCAGCMGCCGCGGTAA
5	C2	515rcbc409	AATGATACGGCGACCACCGAGATCTACACGCT	CGCAAGCCCGCG	TATGGTAATT	GT	GTGYCAGCMGCCGCGGTAA	AATGATACGGCGACCACCGAGATCTACACGCTCGCAAGCCCGCGTATGGTAATTGTGTGYCAGCMGCCGCGGTAA
5	C3	515rcbc410	AATGATACGGCGACCACCGAGATCTACACGCT	CGGTCAATTGAC	TATGGTAATT	GT	GTGYCAGCMGCCGCGGTAA	AATGATACGGCGACCACCGAGATCTACACGCTCGGTCAATTGACTATGGTAATTGTGTGYCAGCMGCCGCGGTAA
5	C4	515rcbc411	AATGATACGGCGACCACCGAGATCTACACGCT	ATGTTCCTCATC	TATGGTAATT	GT	GTGYCAGCMGCCGCGGTAA	AATGATACGGCGACCACCGAGATCTACACGCTATGTTCCTCATCTATGGTAATTGTGTGYCAGCMGCCGCGGTAA
5	C5	515rcbc412	AATGATACGGCGACCACCGAGATCTACACGCT	CGACCTCGCATA	TATGGTAATT	GT	GTGYCAGCMGCCGCGGTAA	AATGATACGGCGACCACCGAGATCTACACGCTCGACCTCGCATATATGGTAATTGTGTGYCAGCMGCCGCGGTAA
5	C6	515rcbc413	AATGATACGGCGACCACCGAGATCTACACGCT	CATTCGTGGCGT	TATGGTAATT	GT	GTGYCAGCMGCCGCGGTAA	AATGATACGGCGACCACCGAGATCTACACGCTCATTCGTGGCGTTATGGTAATTGTGTGYCAGCMGCCGCGGTAA
5	C7	515rcbc414	AATGATACGGCGACCACCGAGATCTACACGCT	AGTACGCAGTCT	TATGGTAATT	GT	GTGYCAGCMGCCGCGGTAA	AATGATACGGCGACCACCGAGATCTACACGCTAGTACGCAGTCTTATGGTAATTGTGTGYCAGCMGCCGCGGTAA
5	C8	515rcbc415	AATGATACGGCGACCACCGAGATCTACACGCT	CAGTGCACGTCT	TATGGTAATT	GT	GTGYCAGCMGCCGCGGTAA	AATGATACGGCGACCACCGAGATCTACACGCTCAGTGCACGTCTTATGGTAATTGTGTGYCAGCMGCCGCGGTAA
5	C9	515rcbc416	AATGATACGGCGACCACCGAGATCTACACGCT	ACTCACAGGAAT	TATGGTAATT	GT	GTGYCAGCMGCCGCGGTAA	AATGATACGGCGACCACCGAGATCTACACGCTACTCACAGGAATTATGGTAATTGTGTGYCAGCMGCCGCGGTAA
5	C10	515rcbc417	AATGATACGGCGACCACCGAGATCTACACGCT	TGGTGTTTATAT	TATGGTAATT	GT	GTGYCAGCMGCCGCGGTAA	AATGATACGGCGACCACCGAGATCTACACGCTTGGTGTTTATATTATGGTAATTGTGTGYCAGCMGCCGCGGTAA
5	C11	515rcbc418	AATGATACGGCGACCACCGAGATCTACACGCT	TCTTCCTAAAGT	TATGGTAATT	GT	GTGYCAGCMGCCGCGGTAA	AATGATACGGCGACCACCGAGATCTACACGCTTCTTCCTAAAGTTATGGTAATTGTGTGYCAGCMGCCGCGGTAA
5	C12	515rcbc419	AATGATACGGCGACCACCGAGATCTACACGCT	GCCCTTCCCGTG	TATGGTAATT	GT	GTGYCAGCMGCCGCGGTAA	AATGATACGGCGACCACCGAGATCTACACGCTGCCCTTCCCGTGTATGGTAATTGTGTGYCAGCMGCCGCGGTAA
5	D1	515rcbc420	AATGATACGGCGACCACCGAGATCTACACGCT	AGTATATGTTTC	TATGGTAATT	GT	GTGYCAGCMGCCGCGGTAA	AATGATACGGCGACCACCGAGATCTACACGCTAGTATATGTTTCTATGGTAATTGTGTGYCAGCMGCCGCGGTAA
5	D2	515rcbc421	AATGATACGGCGACCACCGAGATCTACACGCT	AGAGCGGAACAA	TATGGTAATT	GT	GTGYCAGCMGCCGCGGTAA	AATGATACGGCGACCACCGAGATCTACACGCTAGAGCGGAACAATATGGTAATTGTGTGYCAGCMGCCGCGGTAA
5	D3	515rcbc422	AATGATACGGCGACCACCGAGATCTACACGCT	TCCGCTGCTGAC	TATGGTAATT	GT	GTGYCAGCMGCCGCGGTAA	AATGATACGGCGACCACCGAGATCTACACGCTTCCGCTGCTGACTATGGTAATTGTGTGYCAGCMGCCGCGGTAA
5	D4	515rcbc423	AATGATACGGCGACCACCGAGATCTACACGCT	TCCGTGGTATAG	TATGGTAATT	GT	GTGYCAGCMGCCGCGGTAA	AATGATACGGCGACCACCGAGATCTACACGCTTCCGTGGTATAGTATGGTAATTGTGTGYCAGCMGCCGCGGTAA
5	D5	515rcbc424	AATGATACGGCGACCACCGAGATCTACACGCT	GTCAGAGTATTG	TATGGTAATT	GT	GTGYCAGCMGCCGCGGTAA	AATGATACGGCGACCACCGAGATCTACACGCTGTCAGAGTATTGTATGGTAATTGTGTGYCAGCMGCCGCGGTAA
5	D6	515rcbc425	AATGATACGGCGACCACCGAGATCTACACGCT	GCGGTCGGTCAG	TATGGTAATT	GT	GTGYCAGCMGCCGCGGTAA	AATGATACGGCGACCACCGAGATCTACACGCTGCGGTCGGTCAGTATGGTAATTGTGTGYCAGCMGCCGCGGTAA
5	D7	515rcbc426	AATGATACGGCGACCACCGAGATCTACACGCT	TATCCTGGTTTC	TATGGTAATT	GT	GTGYCAGCMGCCGCGGTAA	AATGATACGGCGACCACCGAGATCTACACGCTTATCCTGGTTTCTATGGTAATTGTGTGYCAGCMGCCGCGGTAA
5	D8	515rcbc427	AATGATACGGCGACCACCGAGATCTACACGCT	CTGGTGCTGAAT	TATGGTAATT	GT	GTGYCAGCMGCCGCGGTAA	AATGATACGGCGACCACCGAGATCTACACGCTCTGGTGCTGAATTATGGTAATTGTGTGYCAGCMGCCGCGGTAA
5	D9	515rcbc428	AATGATACGGCGACCACCGAGATCTACACGCT	GTTGAAGCACCT	TATGGTAATT	GT	GTGYCAGCMGCCGCGGTAA	AATGATACGGCGACCACCGAGATCTACACGCTGTTGAAGCACCTTATGGTAATTGTGTGYCAGCMGCCGCGGTAA
5	D10	515rcbc429	AATGATACGGCGACCACCGAGATCTACACGCT	GTGCGGTTCACT	TATGGTAATT	GT	GTGYCAGCMGCCGCGGTAA	AATGATACGGCGACCACCGAGATCTACACGCTGTGCGGTTCACTTATGGTAATTGTGTGYCAGCMGCCGCGGTAA
5	D11	515rcbc430	AATGATACGGCGACCACCGAGATCTACACGCT	CTTGTGCGACAA	TATGGTAATT	GT	GTGYCAGCMGCCGCGGTAA	AATGATACGGCGACCACCGAGATCTACACGCTCTTGTGCGACAATATGGTAATTGTGTGYCAGCMGCCGCGGTAA
5	D12	515rcbc431	AATGATACGGCGACCACCGAGATCTACACGCT	CACAGTTGAAGT	TATGGTAATT	GT	GTGYCAGCMGCCGCGGTAA	AATGATACGGCGACCACCGAGATCTACACGCTCACAGTTGAAGTTATGGTAATTGTGTGYCAGCMGCCGCGGTAA
5	E1	515rcbc432	AATGATACGGCGACCACCGAGATCTACACGCT	GGCTCGTCGGAG	TATGGTAATT	GT	GTGYCAGCMGCCGCGGTAA	AATGATACGGCGACCACCGAGATCTACACGCTGGCTCGTCGGAGTATGGTAATTGTGTGYCAGCMGCCGCGGTAA
5	E2	515rcbc433	AATGATACGGCGACCACCGAGATCTACACGCT	ACATGGGCGGAA	TATGGTAATT	GT	GTGYCAGCMGCCGCGGTAA	AATGATACGGCGACCACCGAGATCTACACGCTACATGGGCGGAATATGGTAATTGTGTGYCAGCMGCCGCGGTAA
5	E3	515rcbc434	AATGATACGGCGACCACCGAGATCTACACGCT	TGCGCGCCTTCC	TATGGTAATT	GT	GTGYCAGCMGCCGCGGTAA	AATGATACGGCGACCACCGAGATCTACACGCTTGCGCGCCTTCCTATGGTAATTGTGTGYCAGCMGCCGCGGTAA
5	E4	515rcbc435	AATGATACGGCGACCACCGAGATCTACACGCT	GTTGGTTGGCAT	TATGGTAATT	GT	GTGYCAGCMGCCGCGGTAA	AATGATACGGCGACCACCGAGATCTACACGCTGTTGGTTGGCATTATGGTAATTGTGTGYCAGCMGCCGCGGTAA
5	E5	515rcbc436	AATGATACGGCGACCACCGAGATCTACACGCT	GAACGATCATGT	TATGGTAATT	GT	GTGYCAGCMGCCGCGGTAA	AATGATACGGCGACCACCGAGATCTACACGCTGAACGATCATGTTATGGTAATTGTGTGYCAGCMGCCGCGGTAA
5	E6	515rcbc437	AATGATACGGCGACCACCGAGATCTACACGCT	TCAGTCAGATGA	TATGGTAATT	GT	GTGYCAGCMGCCGCGGTAA	AATGATACGGCGACCACCGAGATCTACACGCTTCAGTCAGATGATATGGTAATTGTGTGYCAGCMGCCGCGGTAA
5	E7	515rcbc438	AATGATACGGCGACCACCGAGATCTACACGCT	CTGGTCTTACGG	TATGGTAATT	GT	GTGYCAGCMGCCGCGGTAA	AATGATACGGCGACCACCGAGATCTACACGCTCTGGTCTTACGGTATGGTAATTGTGTGYCAGCMGCCGCGGTAA
5	E8	515rcbc439	AATGATACGGCGACCACCGAGATCTACACGCT	ACAAAGGTATCA	TATGGTAATT	GT	GTGYCAGCMGCCGCGGTAA	AATGATACGGCGACCACCGAGATCTACACGCTACAAAGGTATCATATGGTAATTGTGTGYCAGCMGCCGCGGTAA
5	E9	515rcbc440	AATGATACGGCGACCACCGAGATCTACACGCT	GTAAACGACTTG	TATGGTAATT	GT	GTGYCAGCMGCCGCGGTAA	AATGATACGGCGACCACCGAGATCTACACGCTGTAAACGACTTGTATGGTAATTGTGTGYCAGCMGCCGCGGTAA
5	E10	515rcbc441	AATGATACGGCGACCACCGAGATCTACACGCT	TAGCGCGAACTT	TATGGTAATT	GT	GTGYCAGCMGCCGCGGTAA	AATGATACGGCGACCACCGAGATCTACACGCTTAGCGCGAACTTTATGGTAATTGTGTGYCAGCMGCCGCGGTAA
5	E11	515rcbc442	AATGATACGGCGACCACCGAGATCTACACGCT	GCGCTTAGAATA	TATGGTAATT	GT	GTGYCAGCMGCCGCGGTAA	AATGATACGGCGACCACCGAGATCTACACGCTGCGCTTAGAATATATGGTAATTGTGTGYCAGCMGCCGCGGTAA
5	E12	515rcbc443	AATGATACGGCGACCACCGAGATCTACACGCT	GCAAAGGCCCGC	TATGGTAATT	GT	GTGYCAGCMGCCGCGGTAA	AATGATACGGCGACCACCGAGATCTACACGCTGCAAAGGCCCGCTATGGTAATTGTGTGYCAGCMGCCGCGGTAA
5	F1	515rcbc444	AATGATACGGCGACCACCGAGATCTACACGCT	GACATCTGACAC	TATGGTAATT	GT	GTGYCAGCMGCCGCGGTAA	AATGATACGGCGACCACCGAGATCTACACGCTGACATCTGACACTATGGTAATTGTGTGYCAGCMGCCGCGGTAA
5	F2	515rcbc445	AATGATACGGCGACCACCGAGATCTACACGCT	CTGCGGATATAC	TATGGTAATT	GT	GTGYCAGCMGCCGCGGTAA	AATGATACGGCGACCACCGAGATCTACACGCTCTGCGGATATACTATGGTAATTGTGTGYCAGCMGCCGCGGTAA
5	F3	515rcbc446	AATGATACGGCGACCACCGAGATCTACACGCT	GCGCACACCTTC	TATGGTAATT	GT	GTGYCAGCMGCCGCGGTAA	AATGATACGGCGACCACCGAGATCTACACGCTGCGCACACCTTCTATGGTAATTGTGTGYCAGCMGCCGCGGTAA
5	F4	515rcbc447	AATGATACGGCGACCACCGAGATCTACACGCT	AACGGGCGACGT	TATGGTAATT	GT	GTGYCAGCMGCCGCGGTAA	AATGATACGGCGACCACCGAGATCTACACGCTAACGGGCGACGTTATGGTAATTGTGTGYCAGCMGCCGCGGTAA
5	F5	515rcbc448	AATGATACGGCGACCACCGAGATCTACACGCT	CTCCACATTCCT	TATGGTAATT	GT	GTGYCAGCMGCCGCGGTAA	AATGATACGGCGACCACCGAGATCTACACGCTCTCCACATTCCTTATGGTAATTGTGTGYCAGCMGCCGCGGTAA
5	F6	515rcbc449	AATGATACGGCGACCACCGAGATCTACACGCT	CGAACGTCTATG	TATGGTAATT	GT	GTGYCAGCMGCCGCGGTAA	AATGATACGGCGACCACCGAGATCTACACGCTCGAACGTCTATGTATGGTAATTGTGTGYCAGCMGCCGCGGTAA
5	F7	515rcbc450	AATGATACGGCGACCACCGAGATCTACACGCT	ATGCCGGTAATA	TATGGTAATT	GT	GTGYCAGCMGCCGCGGTAA	AATGATACGGCGACCACCGAGATCTACACGCTATGCCGGTAATATATGGTAATTGTGTGYCAGCMGCCGCGGTAA
5	F8	515rcbc451	AATGATACGGCGACCACCGAGATCTACACGCT	TGAACCCTATGG	TATGGTAATT	GT	GTGYCAGCMGCCGCGGTAA	AATGATACGGCGACCACCGAGATCTACACGCTTGAACCCTATGGTATGGTAATTGTGTGYCAGCMGCCGCGGTAA
5	F9	515rcbc452	AATGATACGGCGACCACCGAGATCTACACGCT	TTGGACGTCCAC	TATGGTAATT	GT	GTGYCAGCMGCCGCGGTAA	AATGATACGGCGACCACCGAGATCTACACGCTTTGGACGTCCACTATGGTAATTGTGTGYCAGCMGCCGCGGTAA
5	F10	515rcbc453	AATGATACGGCGACCACCGAGATCTACACGCT	ATGTAGGCTTAG	TATGGTAATT	GT	GTGYCAGCMGCCGCGGTAA	AATGATACGGCGACCACCGAGATCTACACGCTATGTAGGCTTAGTATGGTAATTGTGTGYCAGCMGCCGCGGTAA
5	F11	515rcbc454	AATGATACGGCGACCACCGAGATCTACACGCT	AGAGGAGTCGAC	TATGGTAATT	GT	GTGYCAGCMGCCGCGGTAA	AATGATACGGCGACCACCGAGATCTACACGCTAGAGGAGTCGACTATGGTAATTGTGTGYCAGCMGCCGCGGTAA
5	F12	515rcbc455	AATGATACGGCGACCACCGAGATCTACACGCT	CTCCCACTAGAG	TATGGTAATT	GT	GTGYCAGCMGCCGCGGTAA	AATGATACGGCGACCACCGAGATCTACACGCTCTCCCACTAGAGTATGGTAATTGTGTGYCAGCMGCCGCGGTAA
5	G1	515rcbc456	AATGATACGGCGACCACCGAGATCTACACGCT	AATTTCCTAACA	TATGGTAATT	GT	GTGYCAGCMGCCGCGGTAA	AATGATACGGCGACCACCGAGATCTACACGCTAATTTCCTAACATATGGTAATTGTGTGYCAGCMGCCGCGGTAA
5	G2	515rcbc457	AATGATACGGCGACCACCGAGATCTACACGCT	GTGAGGGCAAGT	TATGGTAATT	GT	GTGYCAGCMGCCGCGGTAA	AATGATACGGCGACCACCGAGATCTACACGCTGTGAGGGCAAGTTATGGTAATTGTGTGYCAGCMGCCGCGGTAA
5	G3	515rcbc458	AATGATACGGCGACCACCGAGATCTACACGCT	CACGAAAGCAGG	TATGGTAATT	GT	GTGYCAGCMGCCGCGGTAA	AATGATACGGCGACCACCGAGATCTACACGCTCACGAAAGCAGGTATGGTAATTGTGTGYCAGCMGCCGCGGTAA
5	G4	515rcbc459	AATGATACGGCGACCACCGAGATCTACACGCT	TACTGAGCCTCG	TATGGTAATT	GT	GTGYCAGCMGCCGCGGTAA	AATGATACGGCGACCACCGAGATCTACACGCTTACTGAGCCTCGTATGGTAATTGTGTGYCAGCMGCCGCGGTAA
5	G5	515rcbc460	AATGATACGGCGACCACCGAGATCTACACGCT	TCTTCGCAGCAG	TATGGTAATT	GT	GTGYCAGCMGCCGCGGTAA	AATGATACGGCGACCACCGAGATCTACACGCTTCTTCGCAGCAGTATGGTAATTGTGTGYCAGCMGCCGCGGTAA
5	G6	515rcbc461	AATGATACGGCGACCACCGAGATCTACACGCT	CAGTCCCTGCAC	TATGGTAATT	GT	GTGYCAGCMGCCGCGGTAA	AATGATACGGCGACCACCGAGATCTACACGCTCAGTCCCTGCACTATGGTAATTGTGTGYCAGCMGCCGCGGTAA
5	G7	515rcbc462	AATGATACGGCGACCACCGAGATCTACACGCT	ATCAAGATACGC	TATGGTAATT	GT	GTGYCAGCMGCCGCGGTAA	AATGATACGGCGACCACCGAGATCTACACGCTATCAAGATACGCTATGGTAATTGTGTGYCAGCMGCCGCGGTAA
5	G8	515rcbc463	AATGATACGGCGACCACCGAGATCTACACGCT	AATAAGCAATAG	TATGGTAATT	GT	GTGYCAGCMGCCGCGGTAA	AATGATACGGCGACCACCGAGATCTACACGCTAATAAGCAATAGTATGGTAATTGTGTGYCAGCMGCCGCGGTAA
5	G9	515rcbc464	AATGATACGGCGACCACCGAGATCTACACGCT	GCACGCGAGCAC	TATGGTAATT	GT	GTGYCAGCMGCCGCGGTAA	AATGATACGGCGACCACCGAGATCTACACGCTGCACGCGAGCACTATGGTAATTGTGTGYCAGCMGCCGCGGTAA
5	G10	515rcbc465	AATGATACGGCGACCACCGAGATCTACACGCT	GCATTACTGGAC	TATGGTAATT	GT	GTGYCAGCMGCCGCGGTAA	AATGATACGGCGACCACCGAGATCTACACGCTGCATTACTGGACTATGGTAATTGTGTGYCAGCMGCCGCGGTAA
5	G11	515rcbc466	AATGATACGGCGACCACCGAGATCTACACGCT	GTCTCCTCCCTT	TATGGTAATT	GT	GTGYCAGCMGCCGCGGTAA	AATGATACGGCGACCACCGAGATCTACACGCTGTCTCCTCCCTTTATGGTAATTGTGTGYCAGCMGCCGCGGTAA
5	G12	515rcbc467	AATGATACGGCGACCACCGAGATCTACACGCT	AATAGATGCTGA	TATGGTAATT	GT	GTGYCAGCMGCCGCGGTAA	AATGATACGGCGACCACCGAGATCTACACGCTAATAGATGCTGATATGGTAATTGTGTGYCAGCMGCCGCGGTAA
5	H1	515rcbc468	AATGATACGGCGACCACCGAGATCTACACGCT	ATAAACGGACAT	TATGGTAATT	GT	GTGYCAGCMGCCGCGGTAA	AATGATACGGCGACCACCGAGATCTACACGCTATAAACGGACATTATGGTAATTGTGTGYCAGCMGCCGCGGTAA
5	H2	515rcbc469	AATGATACGGCGACCACCGAGATCTACACGCT	ATATTGGCAGCC	TATGGTAATT	GT	GTGYCAGCMGCCGCGGTAA	AATGATACGGCGACCACCGAGATCTACACGCTATATTGGCAGCCTATGGTAATTGTGTGYCAGCMGCCGCGGTAA
5	H3	515rcbc470	AATGATACGGCGACCACCGAGATCTACACGCT	CGTGGCTTTCCG	TATGGTAATT	GT	GTGYCAGCMGCCGCGGTAA	AATGATACGGCGACCACCGAGATCTACACGCTCGTGGCTTTCCGTATGGTAATTGTGTGYCAGCMGCCGCGGTAA
5	H4	515rcbc471	AATGATACGGCGACCACCGAGATCTACACGCT	GGTGCAGACAGA	TATGGTAATT	GT	GTGYCAGCMGCCGCGGTAA	AATGATACGGCGACCACCGAGATCTACACGCTGGTGCAGACAGATATGGTAATTGTGTGYCAGCMGCCGCGGTAA
5	H5	515rcbc472	AATGATACGGCGACCACCGAGATCTACACGCT	CACGCTATTGGA	TATGGTAATT	GT	GTGYCAGCMGCCGCGGTAA	AATGATACGGCGACCACCGAGATCTACACGCTCACGCTATTGGATATGGTAATTGTGTGYCAGCMGCCGCGGTAA
5	H6	515rcbc473	AATGATACGGCGACCACCGAGATCTACACGCT	TGATTTAATTGC	TATGGTAATT	GT	GTGYCAGCMGCCGCGGTAA	AATGATACGGCGACCACCGAGATCTACACGCTTGATTTAATTGCTATGGTAATTGTGTGYCAGCMGCCGCGGTAA
5	H7	515rcbc474	AATGATACGGCGACCACCGAGATCTACACGCT	CTGAGGCCCTTC	TATGGTAATT	GT	GTGYCAGCMGCCGCGGTAA	AATGATACGGCGACCACCGAGATCTACACGCTCTGAGGCCCTTCTATGGTAATTGTGTGYCAGCMGCCGCGGTAA
5	H8	515rcbc475	AATGATACGGCGACCACCGAGATCTACACGCT	TATGGGTAGCTA	TATGGTAATT	GT	GTGYCAGCMGCCGCGGTAA	AATGATACGGCGACCACCGAGATCTACACGCTTATGGGTAGCTATATGGTAATTGTGTGYCAGCMGCCGCGGTAA
5	H9	515rcbc476	AATGATACGGCGACCACCGAGATCTACACGCT	CTTAGGCATGTG	TATGGTAATT	GT	GTGYCAGCMGCCGCGGTAA	AATGATACGGCGACCACCGAGATCTACACGCTCTTAGGCATGTGTATGGTAATTGTGTGYCAGCMGCCGCGGTAA
5	H10	515rcbc477	AATGATACGGCGACCACCGAGATCTACACGCT	TCCGGACTCCTG	TATGGTAATT	GT	GTGYCAGCMGCCGCGGTAA	AATGATACGGCGACCACCGAGATCTACACGCTTCCGGACTCCTGTATGGTAATTGTGTGYCAGCMGCCGCGGTAA
5	H11	515rcbc478	AATGATACGGCGACCACCGAGATCTACACGCT	AGTATCATATAT	TATGGTAATT	GT	GTGYCAGCMGCCGCGGTAA	AATGATACGGCGACCACCGAGATCTACACGCTAGTATCATATATTATGGTAATTGTGTGYCAGCMGCCGCGGTAA
5	H12	515rcbc479	AATGATACGGCGACCACCGAGATCTACACGCT	AACGCTTCTTAT	TATGGTAATT	GT	GTGYCAGCMGCCGCGGTAA	AATGATACGGCGACCACCGAGATCTACACGCTAACGCTTCTTATTATGGTAATTGTGTGYCAGCMGCCGCGGTAA
6	A1	515rcbc480	AATGATACGGCGACCACCGAGATCTACACGCT	GTTCGGTGTCCA	TATGGTAATT	GT	GTGYCAGCMGCCGCGGTAA	AATGATACGGCGACCACCGAGATCTACACGCTGTTCGGTGTCCATATGGTAATTGTGTGYCAGCMGCCGCGGTAA
6	A2	515rcbc481	AATGATACGGCGACCACCGAGATCTACACGCT	CTACCGATTGCG	TATGGTAATT	GT	GTGYCAGCMGCCGCGGTAA	AATGATACGGCGACCACCGAGATCTACACGCTCTACCGATTGCGTATGGTAATTGTGTGYCAGCMGCCGCGGTAA
6	A3	515rcbc482	AATGATACGGCGACCACCGAGATCTACACGCT	GAGAGTCCACTT	TATGGTAATT	GT	GTGYCAGCMGCCGCGGTAA	AATGATACGGCGACCACCGAGATCTACACGCTGAGAGTCCACTTTATGGTAATTGTGTGYCAGCMGCCGCGGTAA
6	A4	515rcbc483	AATGATACGGCGACCACCGAGATCTACACGCT	CTAACCTCATAT	TATGGTAATT	GT	GTGYCAGCMGCCGCGGTAA	AATGATACGGCGACCACCGAGATCTACACGCTCTAACCTCATATTATGGTAATTGTGTGYCAGCMGCCGCGGTAA
6	A5	515rcbc484	AATGATACGGCGACCACCGAGATCTACACGCT	AGCTTCGACAGT	TATGGTAATT	GT	GTGYCAGCMGCCGCGGTAA	AATGATACGGCGACCACCGAGATCTACACGCTAGCTTCGACAGTTATGGTAATTGTGTGYCAGCMGCCGCGGTAA
6	A6	515rcbc485	AATGATACGGCGACCACCGAGATCTACACGCT	GAGAGGGATCAC	TATGGTAATT	GT	GTGYCAGCMGCCGCGGTAA	AATGATACGGCGACCACCGAGATCTACACGCTGAGAGGGATCACTATGGTAATTGTGTGYCAGCMGCCGCGGTAA
6	A7	515rcbc486	AATGATACGGCGACCACCGAGATCTACACGCT	TGGCCGTTACTG	TATGGTAATT	GT	GTGYCAGCMGCCGCGGTAA	AATGATACGGCGACCACCGAGATCTACACGCTTGGCCGTTACTGTATGGTAATTGTGTGYCAGCMGCCGCGGTAA
6	A8	515rcbc487	AATGATACGGCGACCACCGAGATCTACACGCT	TTCAGCGATGGT	TATGGTAATT	GT	GTGYCAGCMGCCGCGGTAA	AATGATACGGCGACCACCGAGATCTACACGCTTTCAGCGATGGTTATGGTAATTGTGTGYCAGCMGCCGCGGTAA
6	A9	515rcbc488	AATGATACGGCGACCACCGAGATCTACACGCT	AAGATCGTACTG	TATGGTAATT	GT	GTGYCAGCMGCCGCGGTAA	AATGATACGGCGACCACCGAGATCTACACGCTAAGATCGTACTGTATGGTAATTGTGTGYCAGCMGCCGCGGTAA
6	A10	515rcbc489	AATGATACGGCGACCACCGAGATCTACACGCT	ATTTGAAGAGGT	TATGGTAATT	GT	GTGYCAGCMGCCGCGGTAA	AATGATACGGCGACCACCGAGATCTACACGCTATTTGAAGAGGTTATGGTAATTGTGTGYCAGCMGCCGCGGTAA
6	A11	515rcbc490	AATGATACGGCGACCACCGAGATCTACACGCT	GTCAATTAGTGG	TATGGTAATT	GT	GTGYCAGCMGCCGCGGTAA	AATGATACGGCGACCACCGAGATCTACACGCTGTCAATTAGTGGTATGGTAATTGTGTGYCAGCMGCCGCGGTAA
6	A12	515rcbc491	AATGATACGGCGACCACCGAGATCTACACGCT	CCTAAGAGCATC	TATGGTAATT	GT	GTGYCAGCMGCCGCGGTAA	AATGATACGGCGACCACCGAGATCTACACGCTCCTAAGAGCATCTATGGTAATTGTGTGYCAGCMGCCGCGGTAA
6	B1	515rcbc492	AATGATACGGCGACCACCGAGATCTACACGCT	GCAAGAATACAT	TATGGTAATT	GT	GTGYCAGCMGCCGCGGTAA	AATGATACGGCGACCACCGAGATCTACACGCTGCAAGAATACATTATGGTAATTGTGTGYCAGCMGCCGCGGTAA
6	B2	515rcbc493	AATGATACGGCGACCACCGAGATCTACACGCT	GGTAATAGAGTT	TATGGTAATT	GT	GTGYCAGCMGCCGCGGTAA	AATGATACGGCGACCACCGAGATCTACACGCTGGTAATAGAGTTTATGGTAATTGTGTGYCAGCMGCCGCGGTAA
6	B3	515rcbc494	AATGATACGGCGACCACCGAGATCTACACGCT	ATTTGCTTTGCC	TATGGTAATT	GT	GTGYCAGCMGCCGCGGTAA	AATGATACGGCGACCACCGAGATCTACACGCTATTTGCTTTGCCTATGGTAATTGTGTGYCAGCMGCCGCGGTAA
6	B4	515rcbc495	AATGATACGGCGACCACCGAGATCTACACGCT	CTTCGGAGGGAG	TATGGTAATT	GT	GTGYCAGCMGCCGCGGTAA	AATGATACGGCGACCACCGAGATCTACACGCTCTTCGGAGGGAGTATGGTAATTGTGTGYCAGCMGCCGCGGTAA
6	B5	515rcbc496	AATGATACGGCGACCACCGAGATCTACACGCT	TAAGAAACGTCA	TATGGTAATT	GT	GTGYCAGCMGCCGCGGTAA	AATGATACGGCGACCACCGAGATCTACACGCTTAAGAAACGTCATATGGTAATTGTGTGYCAGCMGCCGCGGTAA
6	B6	515rcbc497	AATGATACGGCGACCACCGAGATCTACACGCT	TTGCGACAAAGT	TATGGTAATT	GT	GTGYCAGCMGCCGCGGTAA	AATGATACGGCGACCACCGAGATCTACACGCTTTGCGACAAAGTTATGGTAATTGTGTGYCAGCMGCCGCGGTAA
6	B7	515rcbc498	AATGATACGGCGACCACCGAGATCTACACGCT	AGGAACCAGACG	TATGGTAATT	GT	GTGYCAGCMGCCGCGGTAA	AATGATACGGCGACCACCGAGATCTACACGCTAGGAACCAGACGTATGGTAATTGTGTGYCAGCMGCCGCGGTAA
6	B8	515rcbc499	AATGATACGGCGACCACCGAGATCTACACGCT	CGTGGTGGGAAC	TATGGTAATT	GT	GTGYCAGCMGCCGCGGTAA	AATGATACGGCGACCACCGAGATCTACACGCTCGTGGTGGGAACTATGGTAATTGTGTGYCAGCMGCCGCGGTAA
6	B9	515rcbc500	AATGATACGGCGACCACCGAGATCTACACGCT	GTCATTGGGCTA	TATGGTAATT	GT	GTGYCAGCMGCCGCGGTAA	AATGATACGGCGACCACCGAGATCTACACGCTGTCATTGGGCTATATGGTAATTGTGTGYCAGCMGCCGCGGTAA
6	B10	515rcbc501	AATGATACGGCGACCACCGAGATCTACACGCT	TCTACGGCACGT	TATGGTAATT	GT	GTGYCAGCMGCCGCGGTAA	AATGATACGGCGACCACCGAGATCTACACGCTTCTACGGCACGTTATGGTAATTGTGTGYCAGCMGCCGCGGTAA
6	B11	515rcbc502	AATGATACGGCGACCACCGAGATCTACACGCT	AGCCCGCAAAGG	TATGGTAATT	GT	GTGYCAGCMGCCGCGGTAA	AATGATACGGCGACCACCGAGATCTACACGCTAGCCCGCAAAGGTATGGTAATTGTGTGYCAGCMGCCGCGGTAA
6	B12	515rcbc503	AATGATACGGCGACCACCGAGATCTACACGCT	GAGCGCCGAACA	TATGGTAATT	GT	GTGYCAGCMGCCGCGGTAA	AATGATACGGCGACCACCGAGATCTACACGCTGAGCGCCGAACATATGGTAATTGTGTGYCAGCMGCCGCGGTAA
6	C1	515rcbc504	AATGATACGGCGACCACCGAGATCTACACGCT	CAGGGTAGGGTA	TATGGTAATT	GT	GTGYCAGCMGCCGCGGTAA	AATGATACGGCGACCACCGAGATCTACACGCTCAGGGTAGGGTATATGGTAATTGTGTGYCAGCMGCCGCGGTAA
6	C2	515rcbc505	AATGATACGGCGACCACCGAGATCTACACGCT	GTAAATTCAGGC	TATGGTAATT	GT	GTGYCAGCMGCCGCGGTAA	AATGATACGGCGACCACCGAGATCTACACGCTGTAAATTCAGGCTATGGTAATTGTGTGYCAGCMGCCGCGGTAA
6	C3	515rcbc506	AATGATACGGCGACCACCGAGATCTACACGCT	ACCCGGATTTCG	TATGGTAATT	GT	GTGYCAGCMGCCGCGGTAA	AATGATACGGCGACCACCGAGATCTACACGCTACCCGGATTTCGTATGGTAATTGTGTGYCAGCMGCCGCGGTAA
6	C4	515rcbc507	AATGATACGGCGACCACCGAGATCTACACGCT	GTGACCCTGTCA	TATGGTAATT	GT	GTGYCAGCMGCCGCGGTAA	AATGATACGGCGACCACCGAGATCTACACGCTGTGACCCTGTCATATGGTAATTGTGTGYCAGCMGCCGCGGTAA
6	C5	515rcbc508	AATGATACGGCGACCACCGAGATCTACACGCT	AGCAACATTGCA	TATGGTAATT	GT	GTGYCAGCMGCCGCGGTAA	AATGATACGGCGACCACCGAGATCTACACGCTAGCAACATTGCATATGGTAATTGTGTGYCAGCMGCCGCGGTAA
6	C6	515rcbc509	AATGATACGGCGACCACCGAGATCTACACGCT	CAGTGTCATGAA	TATGGTAATT	GT	GTGYCAGCMGCCGCGGTAA	AATGATACGGCGACCACCGAGATCTACACGCTCAGTGTCATGAATATGGTAATTGTGTGYCAGCMGCCGCGGTAA
6	C7	515rcbc510	AATGATACGGCGACCACCGAGATCTACACGCT	GTTGACCATCGC	TATGGTAATT	GT	GTGYCAGCMGCCGCGGTAA	AATGATACGGCGACCACCGAGATCTACACGCTGTTGACCATCGCTATGGTAATTGTGTGYCAGCMGCCGCGGTAA
6	C8	515rcbc511	AATGATACGGCGACCACCGAGATCTACACGCT	AGACACCAATGT	TATGGTAATT	GT	GTGYCAGCMGCCGCGGTAA	AATGATACGGCGACCACCGAGATCTACACGCTAGACACCAATGTTATGGTAATTGTGTGYCAGCMGCCGCGGTAA
6	C9	515rcbc512	AATGATACGGCGACCACCGAGATCTACACGCT	CGCAGATTAGTA	TATGGTAATT	GT	GTGYCAGCMGCCGCGGTAA	AATGATACGGCGACCACCGAGATCTACACGCTCGCAGATTAGTATATGGTAATTGTGTGYCAGCMGCCGCGGTAA
6	C10	515rcbc513	AATGATACGGCGACCACCGAGATCTACACGCT	TCCTAGGTCCGA	TATGGTAATT	GT	GTGYCAGCMGCCGCGGTAA	AATGATACGGCGACCACCGAGATCTACACGCTTCCTAGGTCCGATATGGTAATTGTGTGYCAGCMGCCGCGGTAA
6	C11	515rcbc514	AATGATACGGCGACCACCGAGATCTACACGCT	GGCCTATAAGTC	TATGGTAATT	GT	GTGYCAGCMGCCGCGGTAA	AATGATACGGCGACCACCGAGATCTACACGCTGGCCTATAAGTCTATGGTAATTGTGTGYCAGCMGCCGCGGTAA
6	C12	515rcbc515	AATGATACGGCGACCACCGAGATCTACACGCT	CTCTATTCCACC	TATGGTAATT	GT	GTGYCAGCMGCCGCGGTAA	AATGATACGGCGACCACCGAGATCTACACGCTCTCTATTCCACCTATGGTAATTGTGTGYCAGCMGCCGCGGTAA
6	D1	515rcbc516	AATGATACGGCGACCACCGAGATCTACACGCT	CTAGTCGCTGGT	TATGGTAATT	GT	GTGYCAGCMGCCGCGGTAA	AATGATACGGCGACCACCGAGATCTACACGCTCTAGTCGCTGGTTATGGTAATTGTGTGYCAGCMGCCGCGGTAA
6	D2	515rcbc517	AATGATACGGCGACCACCGAGATCTACACGCT	AATATCGGGATC	TATGGTAATT	GT	GTGYCAGCMGCCGCGGTAA	AATGATACGGCGACCACCGAGATCTACACGCTAATATCGGGATCTATGGTAATTGTGTGYCAGCMGCCGCGGTAA
6	D3	515rcbc518	AATGATACGGCGACCACCGAGATCTACACGCT	AAGCCTCTACGA	TATGGTAATT	GT	GTGYCAGCMGCCGCGGTAA	AATGATACGGCGACCACCGAGATCTACACGCTAAGCCTCTACGATATGGTAATTGTGTGYCAGCMGCCGCGGTAA
6	D4	515rcbc519	AATGATACGGCGACCACCGAGATCTACACGCT	GAGAATGGAAAG	TATGGTAATT	GT	GTGYCAGCMGCCGCGGTAA	AATGATACGGCGACCACCGAGATCTACACGCTGAGAATGGAAAGTATGGTAATTGTGTGYCAGCMGCCGCGGTAA
6	D5	515rcbc520	AATGATACGGCGACCACCGAGATCTACACGCT	GCTTCATTTCTG	TATGGTAATT	GT	GTGYCAGCMGCCGCGGTAA	AATGATACGGCGACCACCGAGATCTACACGCTGCTTCATTTCTGTATGGTAATTGTGTGYCAGCMGCCGCGGTAA
6	D6	515rcbc521	AATGATACGGCGACCACCGAGATCTACACGCT	CATTCAGTTATA	TATGGTAATT	GT	GTGYCAGCMGCCGCGGTAA	AATGATACGGCGACCACCGAGATCTACACGCTCATTCAGTTATATATGGTAATTGTGTGYCAGCMGCCGCGGTAA
6	D7	515rcbc522	AATGATACGGCGACCACCGAGATCTACACGCT	CCAGATATAGCA	TATGGTAATT	GT	GTGYCAGCMGCCGCGGTAA	AATGATACGGCGACCACCGAGATCTACACGCTCCAGATATAGCATATGGTAATTGTGTGYCAGCMGCCGCGGTAA
6	D8	515rcbc523	AATGATACGGCGACCACCGAGATCTACACGCT	TCATACAGCCAG	TATGGTAATT	GT	GTGYCAGCMGCCGCGGTAA	AATGATACGGCGACCACCGAGATCTACACGCTTCATACAGCCAGTATGGTAATTGTGTGYCAGCMGCCGCGGTAA
6	D9	515rcbc524	AATGATACGGCGACCACCGAGATCTACACGCT	CTCATATGCTAT	TATGGTAATT	GT	GTGYCAGCMGCCGCGGTAA	AATGATACGGCGACCACCGAGATCTACACGCTCTCATATGCTATTATGGTAATTGTGTGYCAGCMGCCGCGGTAA
6	D10	515rcbc525	AATGATACGGCGACCACCGAGATCTACACGCT	CTCTTCTGATCA	TATGGTAATT	GT	GTGYCAGCMGCCGCGGTAA	AATGATACGGCGACCACCGAGATCTACACGCTCTCTTCTGATCATATGGTAATTGTGTGYCAGCMGCCGCGGTAA
6	D11	515rcbc526	AATGATACGGCGACCACCGAGATCTACACGCT	CGCGGCGCAGCT	TATGGTAATT	GT	GTGYCAGCMGCCGCGGTAA	AATGATACGGCGACCACCGAGATCTACACGCTCGCGGCGCAGCTTATGGTAATTGTGTGYCAGCMGCCGCGGTAA
6	D12	515rcbc527	AATGATACGGCGACCACCGAGATCTACACGCT	ATGGATAGCTAA	TATGGTAATT	GT	GTGYCAGCMGCCGCGGTAA	AATGATACGGCGACCACCGAGATCTACACGCTATGGATAGCTAATATGGTAATTGTGTGYCAGCMGCCGCGGTAA
6	E1	515rcbc528	AATGATACGGCGACCACCGAGATCTACACGCT	AGAAGGCCTTAT	TATGGTAATT	GT	GTGYCAGCMGCCGCGGTAA	AATGATACGGCGACCACCGAGATCTACACGCTAGAAGGCCTTATTATGGTAATTGTGTGYCAGCMGCCGCGGTAA
6	E2	515rcbc529	AATGATACGGCGACCACCGAGATCTACACGCT	TGGACTCAGCTA	TATGGTAATT	GT	GTGYCAGCMGCCGCGGTAA	AATGATACGGCGACCACCGAGATCTACACGCTTGGACTCAGCTATATGGTAATTGTGTGYCAGCMGCCGCGGTAA
6	E3	515rcbc530	AATGATACGGCGACCACCGAGATCTACACGCT	GCGATGGCGATG	TATGGTAATT	GT	GTGYCAGCMGCCGCGGTAA	AATGATACGGCGACCACCGAGATCTACACGCTGCGATGGCGATGTATGGTAATTGTGTGYCAGCMGCCGCGGTAA
[truncated: 429 more rows]

## Sheet: 515f926r
515f/926r sequencing and PCR primer constructs				Complete Sequence
[truncated: 976 more rows]

## Sheet: ITSoriginal
***********************
Sequencing Primers	primers
***********************
[truncated: 2,195 more rows]

## Sheet: ITSKabir&Peay
ITS1 spanning PCR and sequencing primer constructs from Kabir and Peay 2014
[truncated: 976 more rows]
